# Supplementary material for: Mitochondrial Biogenesis in Diverse Cauliflower Cultivars under Mild and Severe Drought. Impaired Coordination of Selected Transcript and Proteomic Responses, and Regulation of Various Multifunctional Proteins
Source: Int J Mol Sci. 2018 Apr 10;19(4):1130. doi: 10.3390/ijms19041130 (PMC5979313; doi:10.3390/ijms19041130)
Supplement: Supplementary file 1 [file ijms-19-01130-s001.zip]

Archive with 11 entries (11 files):
- Table S7.doc
- Table S8.xlsx
- Table S4.xlsx
- Table S6.xlsx
- Table S3.xlsx
- Table S1.doc
- Table S2.xlsx
- Figure S1.pptx
- Figure S2.pptx
- Figure S3.pptx
- Table S5.xlsx
