# Supplementary material for: Mitochondrial Biogenesis in Diverse Cauliflower Cultivars under Mild and Severe Drought. Impaired Coordination of Selected Transcript and Proteomic Responses, and Regulation of Various Multifunctional Proteins
Source: Int J Mol Sci. 2018 Apr 10;19(4):1130. doi: 10.3390/ijms19041130 (PMC5979313; doi:10.3390/ijms19041130)
Supplement: Supplementary file 1 [file ijms-19-01130-s001.zip › Table S8.xlsx]

## Sheet: Arkusz1
miRNA_Acc.	Target_Acc.	Expectation	UPE	miRNA_start	miRNA_end	Target_start	Target_end	miRNA_aligned_fragment	Target_aligned_fragment	Alignment	Inhibition	Multiplicity
ath-miR5635a	AOX1a (KC631778.1)	4.5	-1.0	1	21	300	320	UGUUAAGGAGUGUUAACGGUG	UUCCGACGACGUUUCUUGACA		Cleavage	1
ath-miR5635b	AOX1a (KC631778.1)	4.5	-1.0	1	21	300	320	UGUUAAGGAGUGUUAACGGUG	UUCCGACGACGUUUCUUGACA		Cleavage	1
ath-miR5635c	AOX1a (KC631778.1)	4.5	-1.0	1	21	300	320	UGUUAAGGAGUGUUAACGGUG	UUCCGACGACGUUUCUUGACA		Cleavage	1
ath-miR5635d	AOX1a (KC631778.1)	4.5	-1.0	1	21	300	320	UGUUAAGGAGUGUUAACGGUG	UUCCGACGACGUUUCUUGACA		Cleavage	1
ath-miR862-5p	AOX1a (KC631778.1)	4.5	-1.0	1	21	316	335	UCCAAUAGGUCGAGCAUGUGC	UGACA-GAUUGGCUUAUUGGA		Cleavage	1
bra-miR6032-5p	AOX1a (KC631778.1)	4.5	-1.0	1	21	281	301	AACAUGGAGCAUCAACAGAUC	GAUCUGUCGAAGCAUCAUGUU		Translation	1
