# Supplementary material for: Mitochondrial Biogenesis in Diverse Cauliflower Cultivars under Mild and Severe Drought. Impaired Coordination of Selected Transcript and Proteomic Responses, and Regulation of Various Multifunctional Proteins
Source: Int J Mol Sci. 2018 Apr 10;19(4):1130. doi: 10.3390/ijms19041130 (PMC5979313; doi:10.3390/ijms19041130)
Supplement: Supplementary file 1 [file ijms-19-01130-s001.zip › Table S4.xlsx]

## Sheet: Suppl Table 2
Spot no. a	Record no. b	Proposed assigment; Species c	accession.version identifiers	Query	Start d	End d	Observed e	Mr(expt.) f	Mr(calc.) g	ppm h	M i	Score j	Expect k	Rank l	U m	Peptide n					Covered sequence o
4	1	reactive intermediate deaminase A, chloroplastic; Bol	XP_013638176.1																		1	MTWSVFRSIN	SPTLDLSAAL	RSTRSPLFAA	GAGCATLAGV	SLFRMSSRSP
				244	65	72	452.2620	902.5095	902.5073	2.49	1	77	5.7e-05	1		K.KEVVATEK.A					51	PFASLSVSAS	ASEKKEVVAT	EKAPAALGPY	SQAIKANNLV	FVSGVLGLIP
				65	66	72	388.2144	774.4142	774.4123	2.49	0	63	0.0022	1		K.EVVATEK.A					101	ETGKFVSDNV	EDQTEQILKN	MGEILKASGV	DYSSVVKTTI	MLADLGDFKK
				743	73	85	643.8574	1285.7003	1285.7030	-2.07	0	104	8.6e-08	1		K.APAALGPYSQAIK.A					151	VNEIYAKYFP	APSPARSTYQ	VAALPLNAKI	EIECIATL
				745	73	85	643.8593	1285.7041	1285.7030	0.84	0	57	0.0039	1		K.APAALGPYSQAIK.A
				746	73	85	643.8609	1285.7071	1285.7030	3.22	0	105	5.7e-08	1		K.APAALGPYSQAIK.A
				1200	86	104	964.5463	1927.0781	1927.0779	0.13	0	72	4.2e-05	1	U	K.ANNLVFVSGVLGLIPETGK.F
				1125	105	119	882.9375	1763.8605	1763.8578	1.56	0	113	9.9e-09	1	U	K.FVSDNVEDQTEQILK.N
				1126	105	119	882.9379	1763.8613	1763.8578	2.02	0	109	2.5e-08	1	U	K.FVSDNVEDQTEQILK.N
				1127	105	119	588.9618	1763.8635	1763.8578	3.25	0	87	4.1e-06	1	U	K.FVSDNVEDQTEQILK.N
				531	127	137	556.2838	1110.5530	1110.5557	-2.40	0	91	1.5e-06	1	U	K.ASGVDYSSVVK.T
				533	127	137	556.2857	1110.5568	1110.5557	1.01	0	105	7.2e-08	1	U	K.ASGVDYSSVVK.T
				534	127	137	556.2857	1110.5569	1110.5557	1.08	0	89	2.6e-06	1	U	K.ASGVDYSSVVK.T
				535	127	137	556.2861	1110.5576	1110.5557	1.71	0	59	0.0028	1	U	K.ASGVDYSSVVK.T
				536	127	137	556.2864	1110.5582	1110.5557	2.27	0	89	2.4e-06	1	U	K.ASGVDYSSVVK.T
				812	138	149	670.8429	1339.6713	1339.6694	1.43	0	100	2.1e-07	1		K.TTIMLADLGDFK.K + Oxidation (M)
				813	138	149	670.8440	1339.6734	1339.6694	3.01	0	90	1.9e-06	1		K.TTIMLADLGDFK.K + Oxidation (M)
				814	138	149	670.8442	1339.6739	1339.6694	3.41	0	49	0.028	1		K.TTIMLADLGDFK.K + Oxidation (M)
				969	138	150	484.9272	1451.7597	1451.7694	-6.65	1	46	0.053	1		K.TTIMLADLGDFKK.V
				976	138	150	490.2626	1467.7659	1467.7643	1.07	1	75	5.6e-05	1		K.TTIMLADLGDFKK.V + Oxidation (M)
				977	138	150	734.8912	1467.7678	1467.7643	2.38	1	79	2.5e-05	1		K.TTIMLADLGDFKK.V + Oxidation (M)
				978	138	150	490.2636	1467.7690	1467.7643	3.17	1	74	7.9e-05	1		K.TTIMLADLGDFKK.V + Oxidation (M)
				979	138	150	734.8924	1467.7703	1467.7643	4.07	1	67	0.00033	1		K.TTIMLADLGDFKK.V + Oxidation (M)
				317	150	157	482.7782	963.5418	963.5389	2.98	1	77	2.9e-05	1		K.KVNEIYAK.Y
				137	151	157	418.7282	835.4419	835.4439	-2.43	0	60	0.003	1		K.VNEIYAK.Y
				368	158	166	503.2604	1004.5062	1004.5080	-1.77	0	56	0.0079	1		K.YFPAPSPAR.S
				369	158	166	503.2618	1004.5091	1004.5080	1.13	0	65	0.00086	1		K.YFPAPSPAR.S
				856	167	179	688.3804	1374.7462	1374.7507	-3.26	0	78	3.1e-05	1		R.STYQVAALPLNAK.I
				859	167	179	459.2582	1374.7527	1374.7507	1.47	0	62	0.0011	1		R.STYQVAALPLNAK.I
				861	167	179	688.3859	1374.7572	1374.7507	4.77	0	46	0.036	1		R.STYQVAALPLNAK.I
	4	succinate dehydrogenase subunit 5, mitochondrial-like; Bna	XP_013701701.1
				1172	116	131	604.2857	1809.8354	1809.8316	2.12	1	49	0.03	1	U	K.NTDDKGGQEALMNVFR.A + Oxidation (M)					1	MAFLRSLCRT	AAAGASVATL	RSSRSAAPSQ	LLRHRLLSTR	GFVAVSSCPS
				1173	116	131	604.2863	1809.8372	1809.8316	3.11	1	82	1.6e-05	1	U	K.NTDDKGGQEALMNVFR.A + Oxidation (M)					51	NRTPYDCRYP	RAMDIGQVRS	FSEDVSHMPE	IKDSGVLKAF	KELMAADWAA
				689	121	131	619.3049	1236.5952	1236.5921	2.53	0	60	0.0024	1	U	K.GGQEALMNVFR.A + Oxidation (M)					101	LPSAVVNDAK	NAVSKNTDDK	GGQEALMNVF	RAAEAVEEFG	GILTSLKMEI
				1064	148	162	828.8602	1655.7058	1655.7018	2.38	0	111	3.8e-09	1	U	K.MEIDDSIGMSGENVK.S + 2 Oxidation (M)					151	DDSIGMSGEN	VKSLPEDITK	ALHLAYHRYT	TYLDAFGPEE	VYLKKKVEME
				1065	148	162	828.8605	1655.7064	1655.7018	2.76	0	74	2e-05	1	U	K.MEIDDSIGMSGENVK.S + 2 Oxidation (M)					201	LGTKMIHLKM	RCSGLGSEWG	KVTVLGTSGL	SGSYVEQRA
				1066	148	162	552.9102	1655.7089	1655.7018	4.24	0	62	0.00035	1	U	K.MEIDDSIGMSGENVK.S + 2 Oxidation (M)
				243	163	170	451.7461	901.4776	901.4756	2.22	0	58	0.006	1		K.SLPEDITK.A
				427	196	204	525.7793	1049.5440	1049.5427	1.27	1	73	0.00015	1		K.KVEMELGTK.M + Oxidation (M)
				428	196	204	350.8560	1049.5462	1049.5427	3.39	1	56	0.0075	1		K.KVEMELGTK.M + Oxidation (M)
				471	212	221	540.7420	1079.4694	1079.4706	-1.06	0	84	7.8e-06	1		R.CSGLGSEWGK.V
				1120	222	238	876.9620	1751.9094	1751.9054	2.31	0	146	5.2e-12	1		K.VTVLGTSGLSGSYVEQR.A
				1121	222	238	584.9783	1751.9130	1751.9054	4.31	0	69	0.00022	1		K.VTVLGTSGLSGSYVEQR.A
	5	monothiol glutaredoxin-S15, mitochondrial-like; Bra	XP_009115348.1																		1	MAAALSSRFL	NTVRCNRLAS	VSSVYQNGMM	RYSSSVPSDS	DTHDDFKPTQ
				438	52	62	529.2814	1056.5482	1056.5452	2.86	0	79	2.4e-05	1	U	K.VPPGGSTDSLK.D					51	KVPPGGSTDS	LKDLVENDVK	ENPVMLYMKG	VPEAPQCGFS	SLAVRVLQQY
				439	52	62	529.2814	1056.5482	1056.5452	2.87	0	73	9.1e-05	1	U	K.VPPGGSTDSLK.D					101	NVPIGARNIL	EDPELKNAVK	SFSHWPTFPQ	IFIKGEFIGG	SDIILNMHKE
				273	63	70	466.2411	930.4677	930.4658	2.01	0	51	0.025	1	U	K.DLVENDVK.E					151	GELEEKLKDV	SANHKSQ
				274	63	70	466.2415	930.4684	930.4658	2.76	0	61	0.0023	1	U	K.DLVENDVK.E
				608	71	79	578.7737	1155.5328	1155.5304	2.12	0	47	0.028	1	U	K.ENPVMLYMK.G + 2 Oxidation (M)
				1080	80	95	837.9191	1673.8237	1673.8195	2.46	0	131	1.7e-10	1		K.GVPEAPQCGFSSLAVR.V
				1081	80	95	558.9485	1673.8237	1673.8195	2.48	0	70	0.0002	1		K.GVPEAPQCGFSSLAVR.V
				830	96	107	679.3845	1356.7545	1356.7514	2.33	0	91	1.1e-06	1		R.VLQQYNVPIGAR.N
				464	108	116	535.7904	1069.5663	1069.5655	0.71	0	50	0.015	1		R.NILEDPELK.N
				1061	135	149	823.9159	1645.8172	1645.8134	2.34	0	51	0.019	1		K.GEFIGGSDIILNMHK.E + Oxidation (M)
				1062	135	149	549.6137	1645.8192	1645.8134	3.54	0	80	2.4e-05	1		K.GEFIGGSDIILNMHK.E + Oxidation (M)
	6	NADH dehydrogenase [ubiquinone] 1 alpha subcomplex subunit 12; Bra	XP_009119053.1																		1	MALTVAKSAL	ETIREKGLGG	FLRMIREEGF	LRCLPDGNLL	QTKIHNIGAT
				73	8	14	395.2278	788.4411	788.4392	2.45	0	66	0.00074	1		K.SALETIR.E					51	LVGVDKFGNK	YYQKLGDTQY	GRHRWVEYAS	KDRYNASQVP	AEWHGWLHFI
				17	17	23	360.2144	718.4143	718.4126	2.36	0	50	0.032	1		K.GLGGFLR.M					101	TDHTGDELLS	QKPKRYGIEH	RENFSGEGDA	YIYHSKGHTL	NPGQKNWTRY
				36	27	32	375.6933	749.3720	749.3708	1.68	0	52	0.018	1		R.EEGFLR.C					151	QPWVPTKTK
				717	33	43	629.8280	1257.6415	1257.6387	2.22	0	64	0.00078	1		R.CLPDGNLLQTK.I
				257	65	72	455.2260	908.4375	908.4352	2.52	0	69	0.00026	1		K.LGDTQYGR.H
				61	116	121	387.6994	773.3843	773.3820	2.91	0	58	0.0031	1		R.YGIEHR.E
				385	150	157	509.7734	1017.5322	1017.5284	3.76	0	47	0.052	1		R.YQPWVPTK.T
	8	uncharacterized protein At2g27730, mitochondrial-like, copper ion binding protein; Bol	XP_013633838.1																		1	MATRSAFRFV	SRRFSNGKVL	SEEEKAAENV	FIKKMEQEKL	EKIARQGPGE
				127	19	25	417.2131	832.4117	832.4178	-7.25	0	55	0.0085	1		K.VLSEEEK.A					51	QAASGAKASG	GGGSPPSSAS	AESGPKVSED	KDRNYAVVAG	VVAVVGAIGW
				514	46	57	550.7723	1099.5301	1099.5258	3.93	0	104	6.3e-08	1	U	R.QGPGEQAASGAK.A					101	YMKSGGKKQQ	PEVQE
				1037	58	76	794.3687	1586.7228	1586.7172	3.50	0	137	2.8e-11	1	U	K.ASGGGGSPPSSASAESGPK.V
				347	108	115	493.2529	984.4912	984.4876	3.63	1	56	0.0036	1		K.KQQPEVQE.-
23	1	mitochondrial outer membrane protein porin 2-like; Bna	XP_013712390.1																		1	MSKGPGLFAD	IGKKAKDLLT	RDYNTDQKFS	ISTYTASGVS	LTSTALKKGG
				336	4	13	487.7717	973.5289	973.5233	5.76	0	74	0.00011	1		K.GPGLFADIGK.K					51	VHAADVTSQY	KYKNAVFDFK	IDTDSTILTT	VTFTEILPST	KAIASFKVPD
				337	4	13	487.7723	973.5300	973.5233	6.93	0	69	0.00037	1		K.GPGLFADIGK.K					101	NSSGKLEVQY	FHDHATVTAA	AALKQNPLID	ITATLGTPVI	SFGAEAGYDT
				566	4	14	551.8207	1101.6268	1101.6182	7.78	1	74	6e-05	1		K.GPGLFADIGKK.A					151	SSKTFTKYNA	GISVTKPDAC	ASIILGDKGD	SIKASYLHHL	DESKRSAAVG
				132	15	21	408.7536	815.4925	815.4865	7.44	1	46	0.049	1		K.AKDLLTR.D					201	EVYRKFSTNE	NTITVGGLYA	IDHTTTVKAK	LNNNGKLGAL	LQHEVVPKSL
				225	22	28	442.1963	882.3780	882.3719	6.92	0	55	0.0022	1		R.DYNTDQK.F					251	VTVSSEIDTK	ALDKHPRFGL	SLVLKP
				1168	48	61	487.5911	1459.7515	1459.7419	6.53	1	90	2.6e-06	1		K.KGGVHAADVTSQYK.Y
				1169	48	61	365.9454	1459.7525	1459.7419	7.23	1	55	0.0079	1		K.KGGVHAADVTSQYK.Y
				1170	48	61	730.8839	1459.7532	1459.7419	7.69	1	107	4.9e-08	1		K.KGGVHAADVTSQYK.Y
				973	49	61	444.8908	1331.6507	1331.6470	2.78	0	66	0.00063	1		K.GGVHAADVTSQYK.Y
				974	49	61	666.8344	1331.6543	1331.6470	5.51	0	97	4.5e-07	1		K.GGVHAADVTSQYK.Y
				166	64	70	420.7176	839.4206	839.4178	3.35	0	55	0.005	1	U	K.NAVFDFK.I
				167	64	70	420.7189	839.4233	839.4178	6.62	0	57	0.0029	1	U	K.NAVFDFK.I
				106	98	105	402.2012	802.3878	802.3821	7.12	0	66	0.00046	1		K.VPDNSSGK.L
				912	184	194	433.8848	1298.6327	1298.6255	5.55	0	63	0.001	1		K.ASYLHHLDESK.R
				914	184	194	650.3252	1298.6358	1298.6255	7.95	0	51	0.014	1		K.ASYLHHLDESK.R
				1162	184	195	364.6908	1454.7342	1454.7266	5.21	1	45	0.062	1		K.ASYLHHLDESKR.S
				1163	184	195	485.9191	1454.7355	1454.7266	6.10	1	59	0.0027	1		K.ASYLHHLDESKR.S
				1164	184	195	728.3762	1454.7379	1454.7266	7.79	1	67	0.00039	1		K.ASYLHHLDESKR.S
				302	196	204	476.2493	950.4840	950.4821	1.93	0	94	1.1e-06	1		R.SAAVGEVYR.K
				305	196	204	476.2522	950.4899	950.4821	8.16	0	82	1.6e-05	1		R.SAAVGEVYR.K
				306	196	204	476.2523	950.4901	950.4821	8.37	0	77	5.5e-05	1		R.SAAVGEVYR.K
				1606	206	228	828.0935	2481.2586	2481.2388	8.00	0	164	7e-14	1		K.FSTNENTITVGGLYAIDHTTTVK.A
				924	237	248	435.2639	1302.7698	1302.7660	2.93	0	70	5.1e-05	1		K.LGALLQHEVVPK.S
				925	237	248	652.3941	1302.7737	1302.7660	5.96	0	86	1.3e-06	1		K.LGALLQHEVVPK.S
				866	249	260	639.8432	1277.6719	1277.6715	0.35	0	56	0.007	1		K.SLVTVSSEIDTK.A
				867	249	260	639.8450	1277.6754	1277.6715	3.10	0	68	0.0004	1		K.SLVTVSSEIDTK.A
				870	249	260	639.8474	1277.6802	1277.6715	6.83	0	102	1.4e-07	1		K.SLVTVSSEIDTK.A
				872	249	260	639.8474	1277.6803	1277.6715	6.94	0	90	2.4e-06	1		K.SLVTVSSEIDTK.A
				874	249	260	639.8476	1277.6807	1277.6715	7.24	0	94	9.1e-07	1		K.SLVTVSSEIDTK.A
				877	249	260	639.8485	1277.6824	1277.6715	8.55	0	109	3e-08	1		K.SLVTVSSEIDTK.A
	3	succinate dehydrogenase [ubiquinone] iron-sulfur subunit 1, mitochondrial; Bra	XP_009111569.1																		1	MASGLIGRLV	RTKPAKLTST	ARLIPSRCTS	SATESKPSSS	GGGGRGSNLK
				144	51	56	414.2252	826.4358	826.4337	2.46	0	55	0.004	1		K.TFQIYR.W					51	TFQIYRWNPD	SPGKPELQDY	QIDLKDCGPM	VLDALIKIKN	EMDPSLTFRR
				1571	57	75	748.3755	2242.1047	2242.0906	6.31	0	90	1.7e-06	1	U	R.WNPDSPGKPELQDYQIDLK.D					101	SCREGICGSC	AMNIDGCNGL	ACLTKIEDGA	KETTITPLPH	MFVIKDLVVD
				972	76	87	666.3450	1330.6755	1330.6625	9.78	0	86	5.5e-06	1		K.DCGPMVLDALIK.I					151	MTNFYNQYKS	IEPWLKRKSP	ASEPGKEILQ	SKKDRAKLDG	MYECILCACC
				1005	76	87	674.3401	1346.6657	1346.6574	6.15	0	86	6.1e-06	1		K.DCGPMVLDALIK.I + Oxidation (M)					201	STSCPSYWWN	PESYLGPAAL	LHANRWISDS	RDEYTKERLE	AIDDEFKLYR
				1006	76	87	674.3404	1346.6662	1346.6574	6.56	0	87	5e-06	1		K.DCGPMVLDALIK.I + Oxidation (M)					251	CHTILNCARA	CPKGLNPGKQ	IAHIKQLQR
				1153	88	99	484.2529	1449.7369	1449.7286	5.76	1	51	0.022	1		K.IKNEMDPSLTFR.R
				1178	88	99	489.5852	1465.7339	1465.7235	7.07	1	75	7.1e-05	1		K.IKNEMDPSLTFR.R + Oxidation (M)
				1179	88	99	733.8743	1465.7341	1465.7235	7.23	1	86	6e-06	1		K.IKNEMDPSLTFR.R + Oxidation (M)
				769	90	99	605.2870	1208.5595	1208.5496	8.20	0	71	0.00014	1		K.NEMDPSLTFR.R
				785	90	99	613.2824	1224.5502	1224.5445	4.69	0	59	0.0015	1		K.NEMDPSLTFR.R + Oxidation (M)
				786	90	99	613.2827	1224.5509	1224.5445	5.27	0	64	0.00051	1		K.NEMDPSLTFR.R + Oxidation (M)
				1317	132	145	548.3045	1641.8916	1641.8800	7.04	0	49	0.018	1		K.ETTITPLPHMFVIK.D + Oxidation (M)
				1391	146	159	883.4135	1764.8124	1764.8029	5.37	0	105	4.5e-08	1		K.DLVVDMTNFYNQYK.S + Oxidation (M)
				1392	146	159	883.4142	1764.8138	1764.8029	6.17	0	94	5.1e-07	1		K.DLVVDMTNFYNQYK.S + Oxidation (M)
				1393	146	159	589.2793	1764.8160	1764.8029	7.44	0	79	1.7e-05	1		K.DLVVDMTNFYNQYK.S + Oxidation (M)
				1184	169	182	490.9349	1469.7828	1469.7725	6.97	1	79	2.8e-05	1		K.SPASEPGKEILQSK.K
				1185	169	182	735.8990	1469.7835	1469.7725	7.45	1	89	2.8e-06	1		K.SPASEPGKEILQSK.K
				1094	226	236	700.3328	1398.6510	1398.6415	6.75	1	66	0.00042	1		R.WISDSRDEYTK.E
				1043	237	247	455.5636	1363.6690	1363.6619	5.21	1	59	0.0029	1		K.ERLEAIDDEFK.L
				1044	237	247	682.8424	1363.6702	1363.6619	6.10	1	63	0.0012	1		K.ERLEAIDDEFK.L
				1045	237	247	455.5644	1363.6713	1363.6619	6.88	1	84	9.1e-06	1		K.ERLEAIDDEFK.L
				516	239	247	540.2677	1078.5207	1078.5182	2.33	0	85	7.6e-06	1		R.LEAIDDEFK.L
				517	239	247	540.2698	1078.5250	1078.5182	6.26	0	54	0.0097	1		R.LEAIDDEFK.L
				518	239	247	540.2709	1078.5273	1078.5182	8.38	0	81	2.3e-05	1		R.LEAIDDEFK.L
				651	251	259	382.1854	1143.5343	1143.5277	5.71	0	59	0.0018	1		R.CHTILNCAR.A
				652	251	259	572.7749	1143.5353	1143.5277	6.61	0	55	0.0048	1		R.CHTILNCAR.A
	5	adenosine nucleotide translocator; Bol	CAG17934.1																		1	GHASTSTSPV	FVQAPSEKGF	SSFAIDFLMG	GVSAAVSKTA	AAPIERVKLL
				147	39	46	414.7345	827.4545	827.4501	5.34	0	81	1.1e-05	1		K.TAAAPIER.V					51	IQNQDEMLKA	GRLSEPYKGI	GDCFGRTIKD	EGFGSLWRGN	TANVIRYFPT
				994	49	59	672.8686	1343.7226	1343.7119	8.02	0	83	1e-05	1		K.LLIQNQDEMLK.A					101	QALNFVFKDY	FKRLFNFKKD	RDGYWKWFAG	NLGSGGAAGA	SSLLFVYSLD
				1027	49	59	680.8647	1359.7149	1359.7068	5.95	0	75	8e-05	1		K.LLIQNQDEMLK.A + Oxidation (M)					151	YARTRLANDS	KAAKKGGERQ	FNGLVDVYKK	TLKSDGIAGL	YRGFNISCVG
				505	80	88	533.7552	1065.4959	1065.4880	7.42	0	63	0.0011	1		K.DEGFGSLWR.G					201	IIVYRGLYFG	LYDSLKPLLP	ADLQDSFFAS	FALGWLITNG	AGLASYPIDT
				177	89	96	422.7375	843.4603	843.4563	4.86	0	53	0.017	1		R.GNTANVIR.Y					251	VRRRMMMTSG	EAVKYKSSMD	AFQQILKKEG	PKSLFKGAGA	NILRAIAGAG
				304	184	192	476.2513	950.4880	950.4821	6.14	0	86	5.9e-06	1		K.SDGIAGLYR.G					301	VLSGYDKLQL	LLLGKKYGSE	SG
				526	255	264	542.7487	1083.4829	1083.4763	6.18	0	75	3.7e-05	1		R.MMMTSGEAVK.Y
				557	255	264	550.7470	1099.4795	1099.4712	7.61	0	80	7.5e-06	1		R.MMMTSGEAVK.Y + Oxidation (M)
				589	255	264	558.7449	1115.4753	1115.4661	8.24	0	82	3e-06	1		R.MMMTSGEAVK.Y + 2 Oxidation (M)
				622	255	264	566.7421	1131.4697	1131.4610	7.65	0	49	0.0051	1		R.MMMTSGEAVK.Y + 3 Oxidation (M)
				851	267	277	634.3262	1266.6379	1266.6278	7.96	0	85	7.3e-06	1		K.SSMDAFQQILK.K
				60	287	294	386.2299	770.4453	770.4399	7.04	0	56	0.0034	2		K.GAGANILR.A
				779	295	307	611.3338	1220.6529	1220.6401	10.5	0	112	1.5e-08	1		R.AIAGAGVLSGYDK.L
				233	308	315	449.3131	896.6117	896.6059	6.49	0	65	2.6e-05	1		K.LQLLLLGK.K
	8	mitochondrial outer membrane protein porin 3; Bol	XP_013616085.1																		1	MVKGPGLYTE	IGKKARDLLY	KDYQGDQKLS	VTTYSSTGVA	ITTTGTNKGD
				455	4	13	517.7829	1033.5512	1033.5444	6.55	0	69	0.00033	1		K.GPGLYTEIGK.K					51	LFVGDVSTQV	KNKNFTADIK	VATDSSLLTT	FTYDEATPGL	KAIVSAKVPD
				1046	49	61	682.8616	1363.7087	1363.6984	7.54	0	83	1.2e-05	1	U	K.GDLFVGDVSTQVK.N					101	QKSGKVELQY	LHDYAGICTS	VGLTGSPIVN	FSGVVGNNVL	ALGTDVSFNT
				115	64	70	404.7167	807.4187	807.4127	7.54	0	55	0.012	1		K.NFTADIK.V					151	QSGDFKHFNA	GFSFTKDDLI	AALTLNDKGD	KLNASYYHIV	NPLSNTVVGA
				675	157	166	578.2870	1154.5595	1154.5509	7.45	0	79	2.1e-05	1		K.HFNAGFSFTK.D					201	EVTHSFTTQK	NAITVGAQHA	IDPLTTVKAR	LNNDGVANAL	IQHQWRPKSF
				922	167	178	651.3561	1300.6976	1300.6874	7.80	0	76	5.9e-05	1		K.DDLIAALTLNDK.G					251	ITVSGEVDSR	AIEKSAKVGF	ALALKP
				1420	211	228	617.0103	1848.0090	1848.0105	-0.81	0	72	6.9e-05	1	U	K.NAITVGAQHAIDPLTTVK.A
				1421	211	228	925.0190	1848.0235	1848.0105	7.01	0	125	2.5e-10	1	U	K.NAITVGAQHAIDPLTTVK.A
				907	249	260	648.8284	1295.6423	1295.6358	5.03	0	87	4.3e-06	1	U	K.SFITVSGEVDSR.A
				908	249	260	648.8284	1295.6423	1295.6358	5.04	0	47	0.04	1	U	K.SFITVSGEVDSR.A
				261	268	276	458.2898	914.5650	914.5589	6.67	0	63	0.00055	1		K.VGFALALKP.-
31	1	3-hydroxyisobutyrate dehydrogenase, mitochondrial; Bol	XP_013625603.1																		1	MAIRRAQALL	SISKFKTSFV	LGSFSRFHRF	SSSSSQHSTQ	FQNVGFIGLG
				109	56	62	409.2369	816.4593	816.4527	8.04	0	52	0.023	1		R.MVNNLVK.A					51	NMGSRMVNNL	VKAGFNVTVH	DINRDVMKMF	TEMGVSARET	PYEVAQDSQV
				900	63	74	448.2361	1341.6865	1341.6790	5.65	0	61	0.0017	1		K.AGFNVTVHDINR.D					101	VITMLPSSSH	VMDVYTGTNG	LLHGDNAIRP	ALLIDSSTID	PQTTRKISLA
				901	63	74	671.8560	1341.6974	1341.6790	13.8	0	68	0.00032	1		K.AGFNVTVHDINR.D					151	VSHCNLKYKR	DNWEKPVMLD	APVSGGVLAA	EAATLTFMVG	GPKVAYLAAR
				563	79	88	564.7673	1127.5201	1127.5103	8.64	0	65	0.00042	1		K.MFTEMGVSAR.E					201	PILESMGRTS	IYCGGSGNGS	AAKICNNLAM	AVSMLGTSEA	LALGQSLGLS
				590	79	88	572.7649	1143.5152	1143.5053	8.70	0	82	5.5e-06	1		K.MFTEMGVSAR.E + Oxidation (M)					251	ATTLTDVLNT	SSGRCWSSDK	YNPVPGVMEG	VPSSRDYNGG	FASKLMAKDL
				591	79	88	572.7650	1143.5155	1143.5053	8.96	0	74	4.4e-05	1		K.MFTEMGVSAR.E + Oxidation (M)					301	NLAAASAEEV	GHKSALISKA	HEIYKKMCED	GHETKDFSCV	FRHFYNGKDE
				624	79	88	580.7605	1159.5064	1159.5002	5.35	0	75	2.5e-05	1		K.MFTEMGVSAR.E + 2 Oxidation (M)					351	EV
				625	79	88	580.7621	1159.5097	1159.5002	8.21	0	63	0.0004	1		K.MFTEMGVSAR.E + 2 Oxidation (M)
				626	79	88	580.7623	1159.5100	1159.5002	8.47	0	75	2.7e-05	1		K.MFTEMGVSAR.E + 2 Oxidation (M)
				765	147	157	414.5641	1240.6705	1240.6598	8.65	0	73	9.2e-05	1		K.ISLAVSHCNLK.Y
				1004	209	223	715.3265	1428.6385	1428.6303	5.74	0	115	3.2e-09	1		R.TSIYCGGSGNGSAAK.I
				1415	265	285	790.0351	2367.0834	2367.0624	8.87	1	78	1.6e-05	1		R.CWSSDKYNPVPGVMEGVPSSR.D + Oxidation (M)
				1160	271	285	794.8995	1587.7845	1587.7715	8.15	0	102	1.5e-07	1		K.YNPVPGVMEGVPSSR.D
				1170	271	285	802.8963	1603.7781	1603.7664	7.27	0	95	6.1e-07	1		K.YNPVPGVMEGVPSSR.D + Oxidation (M)
				1171	271	285	535.6013	1603.7820	1603.7664	9.70	0	63	0.0011	1		K.YNPVPGVMEGVPSSR.D + Oxidation (M)
				303	286	294	479.7213	957.4280	957.4192	9.22	0	55	0.0028	1		R.DYNGGFASK.L
				1110	299	313	508.9312	1523.7717	1523.7579	9.01	0	76	5e-05	1		K.DLNLAAASAEEVGHK.S
				1111	299	313	762.8933	1523.7721	1523.7579	9.30	0	111	1.8e-08	1		K.DLNLAAASAEEVGHK.S
				46	320	325	380.7063	759.3980	759.3915	8.50	0	45	0.13	1	U	K.AHEIYK.K
				249	336	342	465.7127	929.4108	929.4066	4.55	0	55	0.002	1		K.DFSCVFR.H
				251	336	342	465.7144	929.4142	929.4066	8.23	0	59	0.00094	1		K.DFSCVFR.H
	3	a/b hydrolase domain-containing protein 11; Bol	XP_013602016.1																		1	MATRTLTNRF	ESRFLIRLLE	SPSLFTSSRS	LQTLAYEEVR	TSSGDRKHES
				1127	71	85	775.8962	1549.7778	1549.7624	9.96	0	121	1.9e-09	1	U	R.SLASSLSVSSPSDWK.M					51	TALILHGLLG	SSRNWRSFSR	SLASSLSVSS	PSDWKMMLVD	LRNHGRSTEV
				226	86	92	455.2338	908.4530	908.4460	7.74	0	45	0.074	1	U	K.MMLVDLR.N + 2 Oxidation (M)					101	EGINPPHDLV	NSAKDLADLV	KASGWNWPDV	VIGHSLGGKV	ALQFMQSCAR
				1277	97	114	636.3273	1905.9600	1905.9432	8.80	0	73	0.00011	1	U	R.STEVEGINPPHDLVNSAK.D					151	GDYGQSASPP	KQLWVLDSVP	GEVKAEQSDG	EVEKVLMTLQ	SLPSPIPSRK
				1278	97	114	953.9890	1905.9635	1905.9432	10.7	0	73	0.00011	1	U	R.STEVEGINPPHDLVNSAK.D					201	WLVDHMVELG	FSRSLSEWIG	TNLKRSGDSE	TWAFNLDGAV	QMFESYRETS
				60	115	121	387.2253	772.4360	772.4331	3.84	0	50	0.042	1	U	K.DLADLVK.A					251	YWSLLENPPK	ETEISFVIAE	KSDRWDQDTT	TRLERIAKQR	QSVSDGKVAT
				61	115	121	387.2263	772.4380	772.4331	6.35	0	64	0.0016	1	U	K.DLADLVK.A					301	HVLRNSGHWV	HTDNPKGLLE	IVSSNFLSTQ	K
				883	140	150	663.8244	1325.6342	1325.6220	9.19	0	68	0.00031	1	U	K.VALQFMQSCAR.G + Oxidation (M)
				1060	162	174	735.4101	1468.8056	1468.7926	8.88	0	55	0.004	1	U	K.QLWVLDSVPGEVK.A
				1202	185	199	819.9735	1637.9325	1637.9174	9.19	0	52	0.0039	1	U	K.VLMTLQSLPSPIPSR.K
				1207	185	199	827.9710	1653.9275	1653.9124	9.13	0	111	6.7e-09	1	U	K.VLMTLQSLPSPIPSR.K + Oxidation (M)
				776	214	224	624.3408	1246.6671	1246.6557	9.14	0	79	3.1e-05	1	U	R.SLSEWIGTNLK.R
				1137	248	260	782.3946	1562.7747	1562.7616	8.37	0	66	0.00064	1	U	R.ETSYWSLLENPPK.E
				399	275	282	511.7349	1021.4553	1021.4465	8.64	0	47	0.027	1	U	R.WDQDTTTR.L
				80	298	304	398.2488	794.4830	794.4763	8.43	0	69	7.7e-05	1	U	K.VATHVLR.N
	4	momilactone A synthase; Bol	XP_013613370.1																		1	MAALLIRSIA	RTIKRPPATA	SAAYSTGGGR	GCTCTSKKLE	GKVALLTGGA
				1001	68	80	712.3571	1422.6997	1422.6879	8.33	0	122	1.4e-09	1	U	R.VVIVDSDEESGFK.A					51	SGLGKATAGE	FIRHGARVVI	VDSDEESGFK	AAKELGVAAE	FMVCDVTVEA
				504	148	158	549.8525	1097.6905	1097.6808	8.84	0	89	4.4e-07	1	U	R.INVIGVVSGIK.H					101	DIARAVETTV	ERHGKLDVMY	NNAGIVGPTI	PASISELDMK	EFENVMRINV
				197	195	202	437.7770	873.5394	873.5324	8.05	0	71	4.2e-05	1	U	K.FTIPGIVK.S					151	IGVVSGIKHA	AKVMIPAGSG	CILCTSSVAG	VIGGLAPHSY	TISKFTIPGI
				865	203	214	439.2111	1314.6116	1314.5986	9.83	0	67	0.00025	1	U	K.SAASELCEHGVR.I					201	VKSAASELCE	HGVRINCISP	GTVATPLALR	YLRKVFPTAT	EEKLRETVKG
				1216	215	230	841.9739	1681.9332	1681.9185	8.76	0	85	3.2e-06	1	U	R.INCISPGTVATPLALR.Y					251	MGELKGAECE	EADVAKAALY	LASDDGKYVT	GHNLVVDGGM	TAFKIAGFPF
				605	234	243	575.3168	1148.6191	1148.6077	9.89	1	80	2.1e-05	1	U	R.KVFPTATEEK.L					301	PSDS
				397	235	243	511.2680	1020.5215	1020.5128	8.52	0	79	6e-05	1	U	K.VFPTATEEK.L
				662	256	266	589.7590	1177.5034	1177.4921	9.61	0	85	2e-06	1	U	K.GAECEEADVAK.A
				552	267	277	562.2896	1122.5646	1122.5557	7.99	0	85	7.4e-06	1	U	K.AALYLASDDGK.Y
				553	267	277	562.2898	1122.5651	1122.5557	8.40	0	60	0.0022	1	U	K.AALYLASDDGK.Y
	6	g carbonic anhydrase 2, mitochondrial; Bol	XP_013599787.1																		1	MGTLGRVIYT	VGNWIRGSGQ	ALDRVGSILQ	GSHRLEEHLS	RHRTLMSVFD
				725	7	16	610.8482	1219.6818	1219.6713	8.60	0	56	0.0042	1		R.VIYTVGNWIR.G					51	KSPLVDKDVF	VAPSASVIGD	VQIGKGSSIW	YGCVLRGDVN	NISVGSGTNI
				442	25	34	351.8681	1052.5824	1052.5727	9.21	0	53	0.0072	1	U	R.VGSILQGSHR.L					101	QDNSLVHVAK	TNLSGKVLPT	TIGDNVTVGH	SAVIHGCTVE	DEAFVGMGAT
				443	25	34	527.2987	1052.5829	1052.5727	9.72	0	75	4.3e-05	1	U	R.VGSILQGSHR.L					151	LLDGVVVEKH	AMVAAGSLVR	ENTRIPSGEV	WGGNPAKFMR	KLTDEEIAYI
				302	44	51	478.7460	955.4774	955.4685	9.35	0	69	0.00023	1		R.TLMSVFDK.S + Oxidation (M)					201	SKSAENYINL	AHIHAAENSK	SFEEIEVERA	LRKKYARKDE	DYDSMLGIVR
				844	76	86	649.3272	1296.6398	1296.6285	8.76	0	58	0.0029	1		K.GSSIWYGCVLR.G					251	ETPAELILPD	NVLPEKTTTR	VPTTHY
				862	175	187	656.3447	1310.6748	1310.6619	9.82	0	113	9.8e-09	1		R.IPSGEVWGGNPAK.F
				828	192	202	641.3444	1280.6742	1280.6500	18.9	0	75	6.5e-05	1		K.LTDEEIAYISK.S
				577	221	229	569.2804	1136.5462	1136.5349	9.91	0	62	0.0016	1		K.SFEEIEVER.A
				1131	238	250	778.8730	1555.7315	1555.7188	8.16	1	96	5.7e-07	1		R.KDEDYDSMLGIVR.E + Oxidation (M)
	7	malate dehydrogenase 1, mitochondrial-like; Bol	XP_013587918.1																		1	MFRCMLVRSS	SSAKQSLMRR	NLSSGSVPER	KVAILGAAGG	IGQPLALLMK
				1105	80	93	757.3514	1512.6882	1512.6766	7.63	0	54	0.0048	1	U	R.SEVVGYMGDDNLAK.A + Oxidation (M)					51	LNPLVSSLSL	YDIANTPGVA	ADVGHINTRS	EVVGYMGDDN	LAKALEGADL
				1161	94	109	795.9703	1589.9261	1589.9141	7.55	0	120	3.3e-10	1	U	K.ALEGADLVIIPAGVPR.K					101	VIIPAGVPRK	PGMTRDDLFN	INAGIVKNLC	SAIAKFCPHA	LVNMISNPVN
				873	116	127	659.8592	1317.7038	1317.6929	8.34	0	74	9.8e-05	1		R.DDLFNINAGIVK.N					151	STVPIAAEIF	KKAGMYDEKK	LFGVTTLDVV	RAKTFYAGKA	NVPVAEVNVP
				202	128	135	438.7382	875.4617	875.4535	9.47	0	52	0.019	1	U	K.NLCSAIAK.F					201	VIGGHAGVTI	LPLFSQATPQ	ANLSGDVLTA	LTKRTQDGGT	EVVEAKAGKG
				722	171	181	610.3609	1218.7073	1218.6972	8.24	0	92	4.8e-07	1		K.LFGVTTLDVVR.A					251	SATLSMAYAG	ALFADACLKG	LNGVPDVVEC	SYVQSTITEL	PFFASKVRLG
				963	234	246	695.3585	1388.7025	1388.6896	9.33	1	58	0.0043	1		K.RTQDGGTEVVEAK.A					301	KNGVEEVLDL	GPLSDFEKEG	LEALKPELKS	SIEKGVKFAN	Q
				743	235	246	617.3073	1232.6001	1232.5885	9.43	0	86	6e-06	1		R.TQDGGTEVVEAK.A
				734	319	329	409.5750	1225.7031	1225.6918	9.29	0	52	0.0059	1	U	K.EGLEALKPELK.S
35	1	MDH_glyoxysomal_mitochondrial; Bna	CDY26002.1																		1	MFRSVIVRSS	SSAKQSLLRR	SFSSSSSSVP	ERKVAILGAA	GGIGQPLALL
				1565	34	52	897.0467	1792.0789	1792.0644	8.05	0	87	2.5e-07	1		K.VAILGAAGGIGQPLALLMK.L					51	MKLNPLVSSL	SLFDIANTPG	VAADVGHINT	RSEVVGYMGD	DELAKALEGA
				1567	34	52	897.0477	1792.0808	1792.0644	9.12	0	104	5e-09	1		K.VAILGAAGGIGQPLALLMK.L					101	DLVIIPAGVP	RKPGMTRDDL	FNINAGIVKN	LCSAIAKYCP	HALVNMISNP
				1568	34	52	897.0477	1792.0808	1792.0644	9.12	0	88	1.6e-07	1		K.VAILGAAGGIGQPLALLMK.L					151	VNSTVPIAAE	IFKKAGMYDE	KKLFGVTTLD	VVRAKTFYAG	KANVPVAEVN
				1569	34	52	598.3677	1792.0813	1792.0644	9.41	0	129	1.4e-11	1		K.VAILGAAGGIGQPLALLMK.L					201	VPVIGGHAGV	TILPLFSQAT	PQANLSSDVL	TALTKRTQDG	GTEVVEAKAG
				1570	34	52	897.0481	1792.0816	1792.0644	9.59	0	112	6.5e-10	1		K.VAILGAAGGIGQPLALLMK.L					251	KGSATLSMAY	AGALFADACL	KGLNGVPDVV	ECSYVQSTIT	ELPFFASKVR
				1572	34	52	598.3686	1792.0839	1792.0644	10.8	0	85	2.9e-07	1		K.VAILGAAGGIGQPLALLMK.L					301	LGKNGVEEVL	DLGPLSDFEK	EGLEALKPEL	KSSIEKGVKF	ANQ
				1582	34	52	905.0444	1808.0742	1808.0594	8.19	0	65	7.5e-05	1		K.VAILGAAGGIGQPLALLMK.L + Oxidation (M)
				1583	34	52	905.0444	1808.0742	1808.0594	8.19	0	69	2.8e-05	1		K.VAILGAAGGIGQPLALLMK.L + Oxidation (M)
				1584	34	52	905.0444	1808.0742	1808.0594	8.20	0	89	3e-07	1		K.VAILGAAGGIGQPLALLMK.L + Oxidation (M)
				1585	34	52	905.0445	1808.0745	1808.0594	8.40	0	75	7e-06	1		K.VAILGAAGGIGQPLALLMK.L + Oxidation (M)
				1586	34	52	905.0451	1808.0756	1808.0594	8.99	0	61	0.00016	1		K.VAILGAAGGIGQPLALLMK.L + Oxidation (M)
				1587	34	52	603.6992	1808.0757	1808.0594	9.03	0	110	2.2e-09	1		K.VAILGAAGGIGQPLALLMK.L + Oxidation (M)
				1588	34	52	603.6992	1808.0758	1808.0594	9.11	0	55	0.00062	1		K.VAILGAAGGIGQPLALLMK.L + Oxidation (M)
				1589	34	52	603.6995	1808.0766	1808.0594	9.53	0	53	0.0012	1		K.VAILGAAGGIGQPLALLMK.L + Oxidation (M)
				1590	34	52	603.6995	1808.0766	1808.0594	9.54	0	94	7.9e-08	1		K.VAILGAAGGIGQPLALLMK.L + Oxidation (M)
				1591	34	52	603.6995	1808.0768	1808.0594	9.64	0	118	3.3e-10	1		K.VAILGAAGGIGQPLALLMK.L + Oxidation (M)
				1594	34	52	905.0478	1808.0810	1808.0594	12.0	0	45	0.005	1		K.VAILGAAGGIGQPLALLMK.L + Oxidation (M)
				2038	53	81	997.8761	2990.6064	2990.5825	7.96	0	171	4.6e-15	1		K.LNPLVSSLSLFDIANTPGVAADVGHINTR.S
				2041	53	81	748.6592	2990.6077	2990.5825	8.41	0	84	2e-06	1		K.LNPLVSSLSLFDIANTPGVAADVGHINTR.S
				2043	53	81	748.6595	2990.6089	2990.5825	8.81	0	66	0.00013	1		K.LNPLVSSLSLFDIANTPGVAADVGHINTR.S
				2044	53	81	748.6596	2990.6095	2990.5825	9.00	0	81	4.5e-06	1		K.LNPLVSSLSLFDIANTPGVAADVGHINTR.S
				2049	53	81	997.8790	2990.6150	2990.5825	10.9	0	195	1.7e-17	1		K.LNPLVSSLSLFDIANTPGVAADVGHINTR.S
				2050	53	81	997.8791	2990.6155	2990.5825	11.0	0	73	2.5e-05	1		K.LNPLVSSLSLFDIANTPGVAADVGHINTR.S
				2051	53	81	997.8792	2990.6158	2990.5825	11.1	0	118	8.7e-10	1		K.LNPLVSSLSLFDIANTPGVAADVGHINTR.S
				2052	53	81	997.8795	2990.6168	2990.5825	11.4	0	49	0.0057	1		K.LNPLVSSLSLFDIANTPGVAADVGHINTR.S
				2053	53	81	997.8798	2990.6177	2990.5825	11.8	0	155	1.5e-13	1		K.LNPLVSSLSLFDIANTPGVAADVGHINTR.S
				2055	53	81	997.8799	2990.6179	2990.5825	11.8	0	133	2.5e-11	1		K.LNPLVSSLSLFDIANTPGVAADVGHINTR.S
				2056	53	81	997.8805	2990.6196	2990.5825	12.4	0	144	1.9e-12	1		K.LNPLVSSLSLFDIANTPGVAADVGHINTR.S
				2057	53	81	997.8818	2990.6236	2990.5825	13.7	0	153	2.1e-13	1		K.LNPLVSSLSLFDIANTPGVAADVGHINTR.S
				1252	82	95	756.8505	1511.6865	1511.6814	3.43	0	115	4.2e-09	1		R.SEVVGYMGDDELAK.A
				1253	82	95	756.8529	1511.6913	1511.6814	6.56	0	93	6.8e-07	1		R.SEVVGYMGDDELAK.A
				1254	82	95	756.8542	1511.6938	1511.6814	8.24	0	86	3.7e-06	1		R.SEVVGYMGDDELAK.A
				1255	82	95	756.8544	1511.6943	1511.6814	8.53	0	100	1.4e-07	1		R.SEVVGYMGDDELAK.A
				1256	82	95	756.8547	1511.6948	1511.6814	8.91	0	89	1.8e-06	1		R.SEVVGYMGDDELAK.A
				1257	82	95	756.8552	1511.6958	1511.6814	9.54	0	82	8.8e-06	1		R.SEVVGYMGDDELAK.A
				1258	82	95	756.8552	1511.6958	1511.6814	9.55	0	99	2.1e-07	1		R.SEVVGYMGDDELAK.A
				1259	82	95	756.8553	1511.6960	1511.6814	9.66	0	98	2.4e-07	1		R.SEVVGYMGDDELAK.A
				1261	82	95	756.8560	1511.6975	1511.6814	10.7	0	74	6.6e-05	1		R.SEVVGYMGDDELAK.A
				1262	82	95	756.8564	1511.6983	1511.6814	11.2	0	102	8.4e-08	1		R.SEVVGYMGDDELAK.A
				1277	82	95	764.8483	1527.6820	1527.6763	3.72	0	99	1.2e-07	1		R.SEVVGYMGDDELAK.A + Oxidation (M)
				1278	82	95	764.8499	1527.6853	1527.6763	5.88	0	79	1.4e-05	1		R.SEVVGYMGDDELAK.A + Oxidation (M)
				1279	82	95	764.8509	1527.6873	1527.6763	7.23	0	95	3.5e-07	1		R.SEVVGYMGDDELAK.A + Oxidation (M)
				1280	82	95	764.8510	1527.6875	1527.6763	7.32	0	93	6.3e-07	1		R.SEVVGYMGDDELAK.A + Oxidation (M)
				1281	82	95	764.8515	1527.6885	1527.6763	8.03	0	99	1.4e-07	1		R.SEVVGYMGDDELAK.A + Oxidation (M)
				1282	82	95	764.8517	1527.6888	1527.6763	8.17	0	99	1.4e-07	1		R.SEVVGYMGDDELAK.A + Oxidation (M)
				1283	82	95	764.8518	1527.6891	1527.6763	8.37	0	99	1.4e-07	1		R.SEVVGYMGDDELAK.A + Oxidation (M)
				1284	82	95	1528.6969	1527.6896	1527.6763	8.73	0	104	4.8e-08	1		R.SEVVGYMGDDELAK.A + Oxidation (M)
				1285	82	95	764.8523	1527.6901	1527.6763	9.04	0	76	2.9e-05	1		R.SEVVGYMGDDELAK.A + Oxidation (M)
				1286	82	95	764.8525	1527.6905	1527.6763	9.32	0	87	2.5e-06	1		R.SEVVGYMGDDELAK.A + Oxidation (M)
				1287	82	95	764.8527	1527.6908	1527.6763	9.53	0	93	6.8e-07	1		R.SEVVGYMGDDELAK.A + Oxidation (M)
				1288	82	95	764.8528	1527.6911	1527.6763	9.69	0	67	0.00023	1		R.SEVVGYMGDDELAK.A + Oxidation (M)
				1289	82	95	764.8532	1527.6918	1527.6763	10.2	0	90	1.4e-06	1		R.SEVVGYMGDDELAK.A + Oxidation (M)
				1291	82	95	764.8535	1527.6925	1527.6763	10.6	0	86	3.4e-06	1		R.SEVVGYMGDDELAK.A + Oxidation (M)
				1292	82	95	764.8537	1527.6929	1527.6763	10.9	0	99	1.5e-07	1		R.SEVVGYMGDDELAK.A + Oxidation (M)
				1295	82	95	764.8546	1527.6947	1527.6763	12.1	0	106	3.3e-08	1		R.SEVVGYMGDDELAK.A + Oxidation (M)
				1296	82	95	764.8569	1527.6993	1527.6763	15.1	0	63	0.00066	1		R.SEVVGYMGDDELAK.A + Oxidation (M)
				1394	96	111	795.9689	1589.9232	1589.9141	5.76	0	139	5.1e-12	1		K.ALEGADLVIIPAGVPR.K
				1395	96	111	795.9697	1589.9249	1589.9141	6.81	0	139	4.9e-12	1		K.ALEGADLVIIPAGVPR.K
				1397	96	111	795.9714	1589.9282	1589.9141	8.87	0	137	6.9e-12	1		K.ALEGADLVIIPAGVPR.K
				1399	96	111	530.9834	1589.9284	1589.9141	9.03	0	88	4.6e-07	1		K.ALEGADLVIIPAGVPR.K
				1400	96	111	530.9835	1589.9286	1589.9141	9.10	0	58	0.00056	1		K.ALEGADLVIIPAGVPR.K
				1401	96	111	795.9716	1589.9287	1589.9141	9.21	0	144	1.4e-12	1		K.ALEGADLVIIPAGVPR.K
				1402	96	111	795.9717	1589.9288	1589.9141	9.28	0	137	6.9e-12	1		K.ALEGADLVIIPAGVPR.K
				1403	96	111	795.9719	1589.9293	1589.9141	9.55	0	123	1.7e-10	1		K.ALEGADLVIIPAGVPR.K
				1404	96	111	795.9719	1589.9293	1589.9141	9.60	0	119	4.1e-10	1		K.ALEGADLVIIPAGVPR.K
				1405	96	111	795.9722	1589.9298	1589.9141	9.87	0	123	1.7e-10	1		K.ALEGADLVIIPAGVPR.K
				1406	96	111	795.9722	1589.9298	1589.9141	9.92	0	119	3.6e-10	1		K.ALEGADLVIIPAGVPR.K
				1407	96	111	795.9723	1589.9299	1589.9141	9.98	0	122	2.3e-10	1		K.ALEGADLVIIPAGVPR.K
				1409	96	111	795.9743	1589.9341	1589.9141	12.6	0	122	2.1e-10	1		K.ALEGADLVIIPAGVPR.K
				967	118	129	659.8562	1317.6978	1317.6929	3.74	0	69	0.00031	1		R.DDLFNINAGIVK.N
				968	118	129	659.8577	1317.7008	1317.6929	6.05	0	88	3.4e-06	1		R.DDLFNINAGIVK.N
				969	118	129	659.8579	1317.7012	1317.6929	6.37	0	69	0.00032	1		R.DDLFNINAGIVK.N
				970	118	129	659.8595	1317.7045	1317.6929	8.83	0	65	0.00071	1		R.DDLFNINAGIVK.N
				971	118	129	659.8596	1317.7045	1317.6929	8.87	0	70	0.00022	1		R.DDLFNINAGIVK.N
				972	118	129	659.8596	1317.7045	1317.6929	8.87	0	70	0.00024	1		R.DDLFNINAGIVK.N
				973	118	129	440.2422	1317.7048	1317.6929	9.04	0	83	1.2e-05	1		R.DDLFNINAGIVK.N
				974	118	129	659.8599	1317.7052	1317.6929	9.40	0	66	0.00057	1		R.DDLFNINAGIVK.N
				975	118	129	659.8600	1317.7054	1317.6929	9.50	0	62	0.0015	1		R.DDLFNINAGIVK.N
				976	118	129	659.8600	1317.7054	1317.6929	9.56	0	64	0.00079	1		R.DDLFNINAGIVK.N
				978	118	129	659.8615	1317.7084	1317.6929	11.8	0	64	0.0009	1		R.DDLFNINAGIVK.N
				194	130	137	438.7359	875.4572	875.4535	4.30	0	57	0.0062	1		K.NLCSAIAK.Y
				197	130	137	438.7392	875.4639	875.4535	11.9	0	46	0.077	1		K.NLCSAIAK.Y
				1974	138	163	967.8339	2900.4798	2900.4565	8.04	0	109	1.4e-08	1		K.YCPHALVNMISNPVNSTVPIAAEIFK.K + Oxidation (M)
				1975	138	163	967.8340	2900.4801	2900.4565	8.14	0	81	8.3e-06	1		K.YCPHALVNMISNPVNSTVPIAAEIFK.K + Oxidation (M)
				2079	138	164	1010.5324	3028.5754	3028.5514	7.91	1	125	2.5e-10	1		K.YCPHALVNMISNPVNSTVPIAAEIFKK.A + Oxidation (M)
				2080	138	164	758.1516	3028.5771	3028.5514	8.48	1	95	2.8e-07	1		K.YCPHALVNMISNPVNSTVPIAAEIFKK.A + Oxidation (M)
				282	164	171	471.2283	940.4420	940.4324	10.3	1	61	0.00097	1		K.KAGMYDEK.K
				308	164	171	479.2260	956.4375	956.4273	10.7	1	52	0.0065	1		K.KAGMYDEK.K + Oxidation (M)
				98	165	171	407.1781	812.3416	812.3374	5.16	0	59	0.00074	1		K.AGMYDEK.K
				99	165	171	407.1793	812.3441	812.3374	8.24	0	56	0.0013	1		K.AGMYDEK.K
				124	165	171	415.1769	828.3393	828.3324	8.45	0	60	0.00036	1		K.AGMYDEK.K + Oxidation (M)
				125	165	171	415.1774	828.3403	828.3324	9.56	0	59	0.00037	1		K.AGMYDEK.K + Oxidation (M)
				1024	172	183	674.3950	1346.7755	1346.7922	-12.4	1	56	0.0022	1		K.KLFGVTTLDVVR.A
				1025	172	183	449.9402	1346.7989	1346.7922	4.96	1	59	0.00047	1		K.KLFGVTTLDVVR.A
				1026	172	183	674.4079	1346.8012	1346.7922	6.67	1	76	9.2e-06	1		K.KLFGVTTLDVVR.A
				729	173	183	610.3587	1218.7028	1218.6972	4.58	0	98	1.7e-07	1		K.LFGVTTLDVVR.A
				730	173	183	610.3605	1218.7064	1218.6972	7.55	0	102	4.9e-08	1		K.LFGVTTLDVVR.A
				731	173	183	1219.7144	1218.7071	1218.6972	8.10	0	87	1.5e-06	1		K.LFGVTTLDVVR.A
				732	173	183	610.3610	1218.7074	1218.6972	8.34	0	101	5.8e-08	1		K.LFGVTTLDVVR.A
				734	173	183	610.3613	1218.7080	1218.6972	8.84	0	102	5.2e-08	1		K.LFGVTTLDVVR.A
				735	173	183	610.3613	1218.7081	1218.6972	8.91	0	94	2.9e-07	1		K.LFGVTTLDVVR.A
				736	173	183	610.3614	1218.7083	1218.6972	9.04	0	104	2.8e-08	1		K.LFGVTTLDVVR.A
				737	173	183	610.3614	1218.7083	1218.6972	9.06	0	95	2.2e-07	1		K.LFGVTTLDVVR.A
				738	173	183	610.3615	1218.7084	1218.6972	9.14	0	102	5.2e-08	1		K.LFGVTTLDVVR.A
				739	173	183	610.3616	1218.7087	1218.6972	9.42	0	93	4e-07	1		K.LFGVTTLDVVR.A
				740	173	183	610.3621	1218.7096	1218.6972	10.1	0	47	0.016	1		K.LFGVTTLDVVR.A
				741	173	183	610.3628	1218.7109	1218.6972	11.2	0	89	9.6e-07	1		K.LFGVTTLDVVR.A
				1080	236	248	463.9053	1388.6942	1388.6896	3.35	1	89	3e-06	1		K.RTQDGGTEVVEAK.A
				1081	236	248	463.9060	1388.6961	1388.6896	4.69	1	67	0.0005	1		K.RTQDGGTEVVEAK.A
				1082	236	248	695.3577	1388.7009	1388.6896	8.16	1	72	0.00015	1		K.RTQDGGTEVVEAK.A
				1083	236	248	695.3580	1388.7014	1388.6896	8.49	1	104	8.5e-08	1		K.RTQDGGTEVVEAK.A
				776	237	248	617.3013	1232.5880	1232.5885	-0.34	0	94	8e-07	1		R.TQDGGTEVVEAK.A
				777	237	248	617.3043	1232.5941	1232.5885	4.54	0	91	1.8e-06	1		R.TQDGGTEVVEAK.A
				779	237	248	617.3057	1232.5968	1232.5885	6.78	0	81	1.8e-05	1		R.TQDGGTEVVEAK.A
				780	237	248	617.3069	1232.5993	1232.5885	8.76	0	86	6.6e-06	1		R.TQDGGTEVVEAK.A
				781	237	248	617.3070	1232.5995	1232.5885	8.94	0	44	0.092	1		R.TQDGGTEVVEAK.A
				782	237	248	617.3072	1232.5998	1232.5885	9.20	0	72	0.00013	1		R.TQDGGTEVVEAK.A
				785	237	248	617.3075	1232.6003	1232.5885	9.64	0	85	8e-06	1		R.TQDGGTEVVEAK.A
				786	237	248	617.3075	1232.6005	1232.5885	9.80	0	63	0.0012	1		R.TQDGGTEVVEAK.A
				788	237	248	617.3076	1232.6007	1232.5885	9.91	0	84	1.1e-05	1		R.TQDGGTEVVEAK.A
				792	237	248	617.3079	1232.6012	1232.5885	10.3	0	50	0.025	1		R.TQDGGTEVVEAK.A
				794	237	248	617.3080	1232.6013	1232.5885	10.4	0	47	0.047	1		R.TQDGGTEVVEAK.A
				796	237	248	617.3086	1232.6027	1232.5885	11.6	0	51	0.02	1		R.TQDGGTEVVEAK.A
				1736	252	271	1017.4947	2032.9748	2032.9598	7.41	0	124	6.8e-10	1		K.GSATLSMAYAGALFADACLK.G + Oxidation (M)
				1737	252	271	678.6659	2032.9758	2032.9598	7.89	0	110	1.7e-08	1		K.GSATLSMAYAGALFADACLK.G + Oxidation (M)
				1994	272	298	986.4973	2956.4700	2956.4529	5.78	0	86	3.1e-06	1		K.GLNGVPDVVECSYVQSTITELPFFASK.V
				1995	272	298	986.4975	2956.4706	2956.4529	6.02	0	75	3.6e-05	1		K.GLNGVPDVVECSYVQSTITELPFFASK.V
				1996	272	298	986.4977	2956.4713	2956.4529	6.25	0	83	6.5e-06	1		K.GLNGVPDVVECSYVQSTITELPFFASK.V
				1998	272	298	986.4978	2956.4717	2956.4529	6.36	0	88	1.9e-06	1		K.GLNGVPDVVECSYVQSTITELPFFASK.V
				1999	272	298	986.4981	2956.4726	2956.4529	6.67	0	88	2e-06	1		K.GLNGVPDVVECSYVQSTITELPFFASK.V
				2000	272	298	986.4982	2956.4727	2956.4529	6.70	0	72	7.5e-05	1		K.GLNGVPDVVECSYVQSTITELPFFASK.V
				2001	272	298	986.4983	2956.4732	2956.4529	6.88	0	62	0.00068	1		K.GLNGVPDVVECSYVQSTITELPFFASK.V
				2004	272	298	1479.2450	2956.4754	2956.4529	7.64	0	67	0.00021	1		K.GLNGVPDVVECSYVQSTITELPFFASK.V
				2008	272	298	986.5008	2956.4807	2956.4529	9.41	0	71	8.1e-05	1		K.GLNGVPDVVECSYVQSTITELPFFASK.V
				1639	304	320	930.9684	1859.9223	1859.9153	3.77	0	96	4.8e-07	1		K.NGVEEVLDLGPLSDFEK.E
				1641	304	320	930.9696	1859.9246	1859.9153	5.02	0	118	3.3e-09	1		K.NGVEEVLDLGPLSDFEK.E
				1642	304	320	930.9698	1859.9250	1859.9153	5.24	0	48	0.034	1		K.NGVEEVLDLGPLSDFEK.E
				1644	304	320	930.9711	1859.9276	1859.9153	6.62	0	108	3.5e-08	1		K.NGVEEVLDLGPLSDFEK.E
				1645	304	320	930.9722	1859.9297	1859.9153	7.79	0	95	6.7e-07	1		K.NGVEEVLDLGPLSDFEK.E
				754	321	331	409.5730	1225.6971	1225.6918	4.34	0	69	0.00013	1		K.EGLEALKPELK.S
				755	321	331	613.8563	1225.6981	1225.6918	5.18	0	72	7.9e-05	1		K.EGLEALKPELK.S
				756	321	331	409.5736	1225.6989	1225.6918	5.84	0	74	4.3e-05	1		K.EGLEALKPELK.S
				758	321	331	409.5743	1225.7012	1225.6918	7.67	0	65	0.00033	1		K.EGLEALKPELK.S
				759	321	331	613.8580	1225.7014	1225.6918	7.89	0	47	0.025	1		K.EGLEALKPELK.S
				760	321	331	613.8582	1225.7019	1225.6918	8.28	0	73	6e-05	1		K.EGLEALKPELK.S
				761	321	331	409.5748	1225.7026	1225.6918	8.82	0	46	0.025	1		K.EGLEALKPELK.S
				763	321	331	409.5749	1225.7029	1225.6918	9.12	0	70	9.5e-05	1		K.EGLEALKPELK.S
				764	321	331	613.8590	1225.7034	1225.6918	9.49	0	67	0.00021	1		K.EGLEALKPELK.S
	7	UPF0160 protein-like; Bna	XP_013661846.1																		1	MFPVTKGLIR	NLSLLPLPLV	AAAMAPCAVV	RVYSTTTTTT	TTTPAAPSEV
				173	79	86	432.7355	863.4564	863.4501	7.26	0	67	0.00052	1	U	K.FSGADIVR.T					51	PVKKVGTHNG	SFHCDEALGC	FMIRLSHKFS	GADIVRTRDP	KILGELDAVL
				1201	119	131	734.8525	1467.6904	1467.6783	8.22	0	86	4.8e-06	1		K.GFEEVFGHGFNTK.L					101	DVGGVYDPDH	DRYDHHQKGF	EEVFGHGFNT	KLSSAGLVYK	HFGKEIIAKE
				1202	119	131	490.2375	1467.6906	1467.6783	8.35	0	69	0.00022	1		K.GFEEVFGHGFNTK.L					151	LNVDQDHPDV	LRLFLAVYKS	FMEAIDAVDN	GINRYDTDQP	PRYVNNTHLS
				276	132	140	469.2756	936.5365	936.5280	9.11	0	81	1e-05	1		K.LSSAGLVYK.H					201	SRVGRLNLDW	IDPDQSQEKE	NEAFQLAMAL	AGKEFLQSVR	FYTRSWLPAR
				1330	150	162	775.3894	1548.7643	1548.7532	7.14	0	73	0.00011	1		K.ELNVDQDHPDVLR.L					251	SIVMQCLEER	FKTDPSGEIM	ELKNFCPWKL	HLFELEQEMK	IEPLIKYVIY
				1331	150	162	517.2622	1548.7649	1548.7532	7.51	0	57	0.0051	1		K.ELNVDQDHPDVLR.L					301	QDERGKQWRV	QAVAVAPDRF	ENRKALPEQW	RGLRDEELSK	AAEIPGCVFV
				160	163	169	427.2659	852.5171	852.5109	7.32	0	70	4.1e-05	1		R.LFLAVYK.S					351	HMSGFIGGNL	SYDGALSMAR	TALTL
				1477	170	184	551.2681	1650.7825	1650.7672	9.30	0	88	3.3e-06	1		K.SFMEAIDAVDNGINR.Y
				1491	170	184	834.3960	1666.7775	1666.7621	9.25	0	110	1.6e-08	1		K.SFMEAIDAVDNGINR.Y + Oxidation (M)
				1492	170	184	556.6003	1666.7790	1666.7621	10.2	0	109	1.9e-08	1		K.SFMEAIDAVDNGINR.Y + Oxidation (M)
				379	185	192	496.2317	990.4489	990.4407	8.29	0	46	0.036	1		R.YDTDQPPR.Y
				672	193	202	397.5385	1189.5937	1189.5840	8.21	0	55	0.0086	1		R.YVNNTHLSSR.V
				1244	220	233	754.8812	1507.7478	1507.7340	9.15	0	93	1.3e-06	1	U	K.ENEAFQLAMALAGK.E + Oxidation (M)
				205	234	240	439.7429	877.4713	877.4658	6.35	0	56	0.0073	1	U	K.EFLQSVR.F
				878	251	260	632.8106	1263.6067	1263.5951	9.15	0	77	4.9e-05	1		R.SIVMQCLEER.F
				906	251	260	640.8072	1279.5999	1279.5900	7.74	0	75	6e-05	1		R.SIVMQCLEER.F + Oxidation (M)
				1248	261	273	755.8672	1509.7199	1509.7385	-12.3	1	60	0.0025	1		R.FKTDPSGEIMELK.N + Oxidation (M)
				1250	261	273	504.2581	1509.7524	1509.7385	9.19	1	87	4.6e-06	1		R.FKTDPSGEIMELK.N + Oxidation (M)
				728	263	273	610.3028	1218.5911	1218.5802	8.96	0	74	9.6e-05	1		K.TDPSGEIMELK.N
				801	263	273	618.3004	1234.5863	1234.5751	9.08	0	63	0.00098	1		K.TDPSGEIMELK.N + Oxidation (M)
				1128	280	290	472.9163	1415.7271	1415.7119	10.8	0	61	0.0019	1		K.LHLFELEQEMK.I
				1150	280	290	716.8658	1431.7169	1431.7068	7.11	0	62	0.0017	1		K.LHLFELEQEMK.I + Oxidation (M)
				1151	280	290	478.2467	1431.7182	1431.7068	7.95	0	61	0.0025	1		K.LHLFELEQEMK.I + Oxidation (M)
				6	291	296	356.7367	711.4589	711.4530	8.18	0	50	0.0035	1	U	K.IEPLIK.Y
				508	297	304	543.2714	1084.5282	1084.5189	8.58	0	71	0.00013	1	U	K.YVIYQDER.G
				425	310	319	513.2938	1024.5731	1024.5665	6.41	0	90	1.4e-06	1		R.VQAVAVAPDR.F
				1363	310	323	786.4249	1570.8352	1570.8216	8.68	1	67	0.00039	1	U	R.VQAVAVAPDRFENR.K
				1364	310	323	524.6195	1570.8366	1570.8216	9.53	1	61	0.0016	1	U	R.VQAVAVAPDRFENR.K
				228	325	331	450.2433	898.4721	898.4661	6.69	0	50	0.014	1	U	K.ALPEQWR.G
				453	332	340	523.7820	1045.5494	1045.5404	8.64	1	50	0.034	1		R.GLRDEELSK.A
	13	bifunctional L-3-cyanoalanine synthase/cysteine synthase C1, mitochondrial; Bol	XP_013631344.1																		1	MATVWRRLLK	TETIPCISQS	TRKLFSTDAS	SSFADRLRNL	PKDFPSTQAK
				149	52	59	422.7517	843.4889	843.4814	8.88	0	77	5.7e-05	1		R.DASLLIGR.T					51	RDASLLIGRT	PLVFLNRVTE	GCEAYIAAKQ	EHFQPTCSVK	DRPALAMVED
				311	60	67	480.2911	958.5676	958.5600	7.96	0	71	0.00011	1		R.TPLVFLNR.V					101	AEKKNLITPR	KTTLIEPTSG	NMGISMAFIA	ALKGYRIIMT	MPSYTSLERR
				955	68	79	656.3226	1310.6306	1310.6176	9.89	0	101	1.4e-07	1	U	R.VTEGCEAYIAAK.Q					151	VTMRSFGAEL	VLTDPAKGMG	GTVKKAYDLL	ESTPDAHMLQ	QFANPANTQI
				1040	80	90	680.8233	1359.6320	1359.6241	5.81	0	73	7.2e-05	1		K.QEHFQPTCSVK.D					201	HFDTTGPEIW	EDTLGNVDIF	VMGIGSGGTV	SGVGQYLKSK	NPNVKIYGVE
				1041	80	90	454.2195	1359.6368	1359.6241	9.30	0	47	0.033	1		K.QEHFQPTCSVK.D					251	PAESNILNGG	KPGPHAITGN	GVGFKPDILD	MDVMESVLEV	SSEDAIKMAR
				1393	91	104	530.2758	1587.8056	1587.7926	8.18	1	64	0.00098	1	U	K.DRPALAMVEDAEKK.N + Oxidation (M)					301	ELALKEGLMV	GISSGANTVA	AIRLAKMPEN	KGKLIVTIHA	SFGERYLSSV
				1023	155	167	674.3704	1346.7263	1346.7082	13.5	0	92	1.3e-06	1	U	R.SFGAELVLTDPAK.G					351	LFDELRKEAE	AMKPVSVD
				674	358	368	596.2876	1190.5606	1190.5489	9.84	0	48	0.033	1		K.EAEAMKPVSVD.- + Oxidation (M)
59	1	succinyl-CoA ligase [ADP-forming] subunit b, mitochondrial-like isoform X1; Bna	XP_013747772.1																		1	MRGLVNKLVS	RSLSVSGKWQ	HQQLRRLNIH	EYQGAELMGK	YGVNVPKGVA
				1418	27	40	534.9399	1601.7979	1601.7871	6.70	0	87	4.7e-06	1		R.LNIHEYQGAELMGK.Y					51	VSSLDEVKNA	IQQVFPNETE	LVVKSQILAG	GRGLGTFKSG	LKGGVHIVNR
				1419	27	40	801.9067	1601.7989	1601.7871	7.36	0	97	4.7e-07	1		R.LNIHEYQGAELMGK.Y					101	DQVPDIAGKM	LGQVLVTKQT	GPQGKVVSKV	YLCEKLSLVN	EMYFSIILDR
				1427	27	40	540.2709	1617.7908	1617.7821	5.41	0	87	3.9e-06	1		R.LNIHEYQGAELMGK.Y + Oxidation (M)					151	KSAGPLIIAC	KKGGTSIEDL	AEKFPDMIIK	VPIDVFAGIT	DEDAAKVVDG
				1429	27	40	809.9050	1617.7954	1617.7821	8.24	0	97	4.8e-07	1		R.LNIHEYQGAELMGK.Y + Oxidation (M)					201	LAPKAADRKD	SIEQVKKLYE	LFRKTDCTML	EINPLAETST	NQLVAADAKL
				1430	27	40	540.2730	1617.7972	1617.7821	9.36	0	65	0.00065	1		R.LNIHEYQGAELMGK.Y + Oxidation (M)					251	NFDDNAAFRQ	KDIFALRDPT	QEDPREVAAA	KVDLNYIGLD	GEIGCMVNGA
				1431	27	40	540.2731	1617.7976	1617.7821	9.58	0	65	0.00074	1		R.LNIHEYQGAELMGK.Y + Oxidation (M)					301	GLAMATMDII	KLHGGTPANF	LDVGGNASEH	QVVEAFKILT	SDDKVKAILV
				1433	27	40	809.9070	1617.7994	1617.7821	10.7	0	75	6.9e-05	1		R.LNIHEYQGAELMGK.Y + Oxidation (M)					351	NIFGGIMKCD	VIASGIVNAA	KEVSLKVPVV	VRLEGTNVEQ	GKRILKESGM
				61	41	47	388.7199	775.4253	775.4228	3.14	0	54	0.013	1		K.YGVNVPK.G					401	KLITADDLDD	AAEKAVKALA	N
				62	41	47	388.7203	775.4260	775.4228	4.09	0	64	0.0012	1		K.YGVNVPK.G
				63	41	47	388.7203	775.4261	775.4228	4.17	0	47	0.063	1		K.YGVNVPK.G
				656	48	58	552.3028	1102.5911	1102.5870	3.70	0	92	1.8e-06	1		K.GVAVSSLDEVK.N
				657	48	58	552.3045	1102.5945	1102.5870	6.80	0	89	3.7e-06	1		K.GVAVSSLDEVK.N
				658	48	58	552.3050	1102.5955	1102.5870	7.69	0	92	2e-06	1		K.GVAVSSLDEVK.N
				659	48	58	552.3051	1102.5955	1102.5870	7.75	0	86	7e-06	1		K.GVAVSSLDEVK.N
				660	48	58	552.3051	1102.5957	1102.5870	7.89	0	83	1.4e-05	1		K.GVAVSSLDEVK.N
				661	48	58	552.3054	1102.5963	1102.5870	8.42	0	86	7.4e-06	1		K.GVAVSSLDEVK.N
				662	48	58	552.3055	1102.5965	1102.5870	8.58	0	71	0.0002	1		K.GVAVSSLDEVK.N
				663	48	58	552.3058	1102.5970	1102.5870	9.07	0	52	0.018	1		K.GVAVSSLDEVK.N
				664	48	58	552.3059	1102.5972	1102.5870	9.23	0	77	6.3e-05	1		K.GVAVSSLDEVK.N
				665	48	58	552.3060	1102.5975	1102.5870	9.52	0	80	3.1e-05	1		K.GVAVSSLDEVK.N
				666	48	58	552.3060	1102.5975	1102.5870	9.52	0	54	0.012	1		K.GVAVSSLDEVK.N
				667	48	58	552.3060	1102.5975	1102.5870	9.54	0	70	0.00031	1		K.GVAVSSLDEVK.N
				668	48	58	552.3062	1102.5979	1102.5870	9.92	0	79	3.2e-05	1		K.GVAVSSLDEVK.N
				669	48	58	552.3063	1102.5980	1102.5870	9.98	0	81	2e-05	1		K.GVAVSSLDEVK.N
				670	48	58	552.3064	1102.5983	1102.5870	10.3	0	65	0.00097	1		K.GVAVSSLDEVK.N
				671	48	58	552.3066	1102.5987	1102.5870	10.6	0	83	1.5e-05	1		K.GVAVSSLDEVK.N
				672	48	58	552.3066	1102.5987	1102.5870	10.6	0	77	5.9e-05	1		K.GVAVSSLDEVK.N
				673	48	58	552.3070	1102.5995	1102.5870	11.3	0	48	0.042	1		K.GVAVSSLDEVK.N
				675	48	58	552.3075	1102.6004	1102.5870	12.1	0	48	0.04	1		K.GVAVSSLDEVK.N
				676	48	58	552.3076	1102.6006	1102.5870	12.3	0	48	0.038	1		K.GVAVSSLDEVK.N
				679	48	58	552.3083	1102.6021	1102.5870	13.7	0	46	0.062	1		K.GVAVSSLDEVK.N
				1611	59	74	914.9962	1827.9778	1827.9731	2.58	0	64	0.00055	1		K.NAIQQVFPNETELVVK.S
				1612	59	74	914.9986	1827.9827	1827.9731	5.26	0	47	0.027	1		K.NAIQQVFPNETELVVK.S
				1614	59	74	610.3356	1827.9851	1827.9731	6.60	0	85	3.8e-06	1		K.NAIQQVFPNETELVVK.S
				1616	59	74	915.0003	1827.9859	1827.9731	7.05	0	65	0.00041	1		K.NAIQQVFPNETELVVK.S
				1621	59	74	915.0014	1827.9883	1827.9731	8.37	0	66	0.00035	1		K.NAIQQVFPNETELVVK.S
				1623	59	74	915.0018	1827.9889	1827.9731	8.70	0	77	2.5e-05	1		K.NAIQQVFPNETELVVK.S
				933	89	100	309.9374	1235.7204	1235.7099	8.55	1	51	0.0044	1		K.SGLKGGVHIVNR.D
				199	93	100	426.2486	850.4827	850.4773	6.33	0	63	0.00063	1		K.GGVHIVNR.D
				1597	93	109	592.3298	1773.9676	1773.9486	10.7	1	58	0.002	1		K.GGVHIVNRDQVPDIAGK.M
				316	101	109	471.7500	941.4854	941.4818	3.84	0	74	6.7e-05	1		R.DQVPDIAGK.M
				317	101	109	471.7507	941.4868	941.4818	5.31	0	73	7.3e-05	1		R.DQVPDIAGK.M
				318	101	109	471.7515	941.4884	941.4818	7.03	0	63	0.00078	1		R.DQVPDIAGK.M
				319	101	109	471.7517	941.4888	941.4818	7.39	0	58	0.0028	1		R.DQVPDIAGK.M
				320	101	109	471.7520	941.4895	941.4818	8.13	0	62	0.0012	1		R.DQVPDIAGK.M
				321	101	109	471.7521	941.4897	941.4818	8.41	0	67	0.00035	1		R.DQVPDIAGK.M
				322	101	109	471.7524	941.4903	941.4818	9.05	0	66	0.00047	1		R.DQVPDIAGK.M
				323	101	109	471.7524	941.4903	941.4818	9.05	0	71	0.00015	1		R.DQVPDIAGK.M
				324	101	109	471.7525	941.4905	941.4818	9.22	0	68	0.00027	1		R.DQVPDIAGK.M
				325	101	109	471.7526	941.4906	941.4818	9.32	0	63	0.00084	1		R.DQVPDIAGK.M
				326	101	109	471.7526	941.4906	941.4818	9.36	0	52	0.011	1		R.DQVPDIAGK.M
				328	101	109	471.7527	941.4909	941.4818	9.70	0	53	0.0074	1		R.DQVPDIAGK.M
				329	101	109	471.7528	941.4910	941.4818	9.81	0	63	0.00087	1		R.DQVPDIAGK.M
				433	110	118	494.7963	987.5781	987.5787	-0.57	0	53	0.0095	1		K.MLGQVLVTK.Q
				434	110	118	494.7986	987.5826	987.5787	3.99	0	80	1.3e-05	1		K.MLGQVLVTK.Q
				464	110	118	502.7959	1003.5773	1003.5736	3.67	0	63	0.00075	1		K.MLGQVLVTK.Q + Oxidation (M)
				467	110	118	502.7989	1003.5831	1003.5736	9.51	0	75	4.5e-05	1		K.MLGQVLVTK.Q + Oxidation (M)
				905	126	135	408.8960	1223.6663	1223.6584	6.44	1	48	0.024	1		K.VVSKVYLCEK.L
				785	151	161	386.5650	1156.6731	1156.6638	8.09	1	69	0.00018	1		R.KSAGPLIIACK.K
				786	151	161	579.3438	1156.6731	1156.6638	8.09	1	122	7.5e-10	1		R.KSAGPLIIACK.K
				515	152	161	515.2923	1028.5700	1028.5688	1.12	0	69	0.00037	1		K.SAGPLIIACK.K
				516	152	161	515.2936	1028.5727	1028.5688	3.81	0	58	0.0036	1		K.SAGPLIIACK.K
				517	152	161	515.2939	1028.5733	1028.5688	4.37	0	47	0.041	1		K.SAGPLIIACK.K
				518	152	161	515.2949	1028.5753	1028.5688	6.30	0	72	0.00015	1		K.SAGPLIIACK.K
				519	152	161	515.2952	1028.5759	1028.5688	6.84	0	78	3.6e-05	1		K.SAGPLIIACK.K
				520	152	161	515.2958	1028.5770	1028.5688	7.91	0	77	4.6e-05	1		K.SAGPLIIACK.K
				522	152	161	515.2977	1028.5808	1028.5688	11.6	0	58	0.0045	1		K.SAGPLIIACK.K
				524	152	161	515.2984	1028.5823	1028.5688	13.1	0	60	0.0022	1		K.SAGPLIIACK.K
				525	152	161	515.2997	1028.5848	1028.5688	15.6	0	59	0.0026	1		K.SAGPLIIACK.K
				953	162	173	624.3300	1246.6455	1246.6405	4.06	1	94	1.1e-06	1		K.KGGTSIEDLAEK.F
				954	162	173	416.5570	1246.6491	1246.6405	6.95	1	64	0.00094	1		K.KGGTSIEDLAEK.F
				955	162	173	624.3319	1246.6493	1246.6405	7.10	1	126	6.6e-10	1		K.KGGTSIEDLAEK.F
				701	163	173	560.2825	1118.5504	1118.5455	4.39	0	46	0.072	1		K.GGTSIEDLAEK.F
				702	163	173	560.2825	1118.5504	1118.5455	4.41	0	67	0.00052	1		K.GGTSIEDLAEK.F
				704	163	173	560.2843	1118.5541	1118.5455	7.64	0	57	0.006	1		K.GGTSIEDLAEK.F
				1721	163	180	655.3461	1963.0164	1962.9972	9.77	1	77	3.2e-05	1		K.GGTSIEDLAEKFPDMIIK.V
				1722	163	180	982.5162	1963.0178	1962.9972	10.5	1	87	3.3e-06	1		K.GGTSIEDLAEKFPDMIIK.V
				1725	163	180	660.6744	1979.0015	1978.9921	4.73	1	74	7.8e-05	1		K.GGTSIEDLAEKFPDMIIK.V + Oxidation (M)
				1726	163	180	990.5110	1979.0075	1978.9921	7.76	1	78	2.7e-05	1		K.GGTSIEDLAEKFPDMIIK.V + Oxidation (M)
				1727	163	180	660.6767	1979.0084	1978.9921	8.20	1	66	0.00051	1		K.GGTSIEDLAEKFPDMIIK.V + Oxidation (M)
				1728	163	180	660.6779	1979.0119	1978.9921	9.99	1	90	2e-06	1		K.GGTSIEDLAEKFPDMIIK.V + Oxidation (M)
				1729	163	180	660.6780	1979.0121	1978.9921	10.1	1	69	0.00024	1		K.GGTSIEDLAEKFPDMIIK.V + Oxidation (M)
				1730	163	180	660.6781	1979.0125	1978.9921	10.3	1	59	0.0024	1		K.GGTSIEDLAEKFPDMIIK.V + Oxidation (M)
				216	174	180	432.2409	862.4672	862.4623	5.77	0	57	0.0055	1		K.FPDMIIK.V
				244	174	180	440.2382	878.4619	878.4572	5.35	0	48	0.043	1		K.FPDMIIK.V + Oxidation (M)
				1479	181	196	830.9271	1659.8397	1659.8356	2.50	0	143	1.2e-11	1		K.VPIDVFAGITDEDAAK.V
				1480	181	196	554.2898	1659.8475	1659.8356	7.19	0	92	1.5e-06	1		K.VPIDVFAGITDEDAAK.V
				1482	181	196	830.9315	1659.8485	1659.8356	7.79	0	133	1.1e-10	1		K.VPIDVFAGITDEDAAK.V
				1484	181	196	830.9317	1659.8488	1659.8356	8.00	0	144	7.9e-12	1		K.VPIDVFAGITDEDAAK.V
				1485	181	196	830.9319	1659.8492	1659.8356	8.19	0	133	1.1e-10	1		K.VPIDVFAGITDEDAAK.V
				1486	181	196	830.9320	1659.8493	1659.8356	8.30	0	107	3.7e-08	1		K.VPIDVFAGITDEDAAK.V
				1487	181	196	830.9326	1659.8507	1659.8356	9.10	0	134	9.4e-11	1		K.VPIDVFAGITDEDAAK.V
				1488	181	196	830.9329	1659.8511	1659.8356	9.38	0	124	9.1e-10	1		K.VPIDVFAGITDEDAAK.V
				1489	181	196	830.9329	1659.8511	1659.8356	9.38	0	141	1.6e-11	1		K.VPIDVFAGITDEDAAK.V
				1491	181	196	830.9330	1659.8513	1659.8356	9.51	0	151	1.8e-12	1		K.VPIDVFAGITDEDAAK.V
				1492	181	196	554.2911	1659.8514	1659.8356	9.54	0	95	6.8e-07	1		K.VPIDVFAGITDEDAAK.V
				1493	181	196	830.9331	1659.8517	1659.8356	9.71	0	144	8.8e-12	1		K.VPIDVFAGITDEDAAK.V
				1494	181	196	830.9332	1659.8518	1659.8356	9.79	0	137	4.1e-11	1		K.VPIDVFAGITDEDAAK.V
				1495	181	196	830.9332	1659.8518	1659.8356	9.81	0	140	2e-11	1		K.VPIDVFAGITDEDAAK.V
				1496	181	196	830.9332	1659.8518	1659.8356	9.81	0	130	2.4e-10	1		K.VPIDVFAGITDEDAAK.V
				1498	181	196	554.2916	1659.8530	1659.8356	10.5	0	71	0.00019	1		K.VPIDVFAGITDEDAAK.V
				1501	181	196	830.9340	1659.8534	1659.8356	10.7	0	151	1.8e-12	1		K.VPIDVFAGITDEDAAK.V
				1505	181	196	830.9350	1659.8554	1659.8356	12.0	0	151	1.8e-12	1		K.VPIDVFAGITDEDAAK.V
				87	197	204	399.7410	797.4674	797.4647	3.34	0	86	2.3e-06	1		K.VVDGLAPK.A
				90	197	204	399.7435	797.4724	797.4647	9.63	0	47	0.021	1		K.VVDGLAPK.A
				135	210	216	409.7179	817.4213	817.4181	3.85	0	56	0.0098	1		K.DSIEQVK.K
				137	210	216	409.7228	817.4309	817.4181	15.7	0	47	0.067	2		K.DSIEQVK.K
				336	210	217	473.7663	945.5180	945.5131	5.18	1	54	0.011	1		K.DSIEQVKK.L
				166	218	223	420.7359	839.4572	839.4541	3.66	0	56	0.0031	1		K.LYELFR.K
				167	218	223	420.7378	839.4610	839.4541	8.21	0	51	0.0093	1		K.LYELFR.K
				169	218	223	420.7380	839.4615	839.4541	8.76	0	56	0.0032	1		K.LYELFR.K
				170	218	223	420.7381	839.4617	839.4541	9.00	0	51	0.0094	1		K.LYELFR.K
				173	218	223	420.7383	839.4620	839.4541	9.38	0	51	0.0097	1		K.LYELFR.K
				175	218	223	420.7390	839.4634	839.4541	11.1	0	47	0.024	1		K.LYELFR.K
				178	218	223	420.7396	839.4646	839.4541	12.5	0	46	0.029	1		K.LYELFR.K
				2050	224	249	945.4753	2833.4041	2833.3837	7.19	1	159	1.9e-13	1		R.KTDCTMLEINPLAETSTNQLVAADAK.L
				2057	224	249	950.8071	2849.3994	2849.3786	7.27	1	164	5.1e-14	1		R.KTDCTMLEINPLAETSTNQLVAADAK.L + Oxidation (M)
				2058	224	249	950.8079	2849.4018	2849.3786	8.13	1	111	1.1e-08	1		R.KTDCTMLEINPLAETSTNQLVAADAK.L + Oxidation (M)
				2059	224	249	1425.7109	2849.4072	2849.3786	10.0	1	123	6.4e-10	1		R.KTDCTMLEINPLAETSTNQLVAADAK.L + Oxidation (M)
				1983	225	249	902.7771	2705.3094	2705.2888	7.64	0	161	1.1e-13	1		K.TDCTMLEINPLAETSTNQLVAADAK.L
				1984	225	249	1353.6628	2705.3110	2705.2888	8.23	0	123	6.5e-10	1		K.TDCTMLEINPLAETSTNQLVAADAK.L
				2010	225	249	908.1064	2721.2972	2721.2837	4.97	0	138	3.2e-11	1		K.TDCTMLEINPLAETSTNQLVAADAK.L + Oxidation (M)
				2011	225	249	1361.6566	2721.2986	2721.2837	5.50	0	76	4.7e-05	1		K.TDCTMLEINPLAETSTNQLVAADAK.L + Oxidation (M)
				2012	225	249	908.1091	2721.3055	2721.2837	8.00	0	162	1.2e-13	1		K.TDCTMLEINPLAETSTNQLVAADAK.L + Oxidation (M)
				2013	225	249	1361.6624	2721.3102	2721.2837	9.76	0	108	2.8e-08	1		K.TDCTMLEINPLAETSTNQLVAADAK.L + Oxidation (M)
				2014	225	249	908.1107	2721.3104	2721.2837	9.80	0	118	3e-09	1		K.TDCTMLEINPLAETSTNQLVAADAK.L + Oxidation (M)
				2015	225	249	1361.6629	2721.3112	2721.2837	10.1	0	89	2.4e-06	1		K.TDCTMLEINPLAETSTNQLVAADAK.L + Oxidation (M)
				823	250	259	591.7823	1181.5500	1181.5465	2.93	0	87	3.3e-06	1		K.LNFDDNAAFR.Q
				824	250	259	591.7844	1181.5542	1181.5465	6.52	0	82	1.2e-05	1		K.LNFDDNAAFR.Q
				825	250	259	591.7858	1181.5571	1181.5465	8.97	0	82	1.2e-05	1		K.LNFDDNAAFR.Q
				826	250	259	591.7859	1181.5573	1181.5465	9.13	0	75	6.1e-05	1		K.LNFDDNAAFR.Q
				827	250	259	591.7860	1181.5574	1181.5465	9.21	0	78	3.4e-05	1		K.LNFDDNAAFR.Q
				828	250	259	591.7861	1181.5576	1181.5465	9.41	0	88	3.6e-06	1		K.LNFDDNAAFR.Q
				829	250	259	591.7861	1181.5577	1181.5465	9.45	0	76	4.6e-05	1		K.LNFDDNAAFR.Q
				830	250	259	591.7862	1181.5577	1181.5465	9.50	0	78	3.2e-05	1		K.LNFDDNAAFR.Q
				831	250	259	591.7862	1181.5578	1181.5465	9.55	0	88	3.6e-06	1		K.LNFDDNAAFR.Q
				832	250	259	591.7864	1181.5582	1181.5465	9.85	0	85	6.7e-06	1		K.LNFDDNAAFR.Q
				833	250	259	591.7864	1181.5583	1181.5465	9.96	0	84	7.3e-06	1		K.LNFDDNAAFR.Q
				834	250	259	591.7865	1181.5585	1181.5465	10.2	0	77	4e-05	1		K.LNFDDNAAFR.Q
				31	262	267	367.7162	733.4179	733.4123	7.73	0	53	0.0078	1		K.DIFALR.D
				1519	262	275	836.9247	1671.8348	1671.8216	7.85	1	60	0.0019	1		K.DIFALRDPTQEDPR.E
				354	268	275	479.2189	956.4232	956.4199	3.38	0	63	0.00035	1		R.DPTQEDPR.E
				360	268	275	479.2218	956.4290	956.4199	9.48	0	49	0.011	1		R.DPTQEDPR.E
				1360	268	281	763.8823	1525.7501	1525.7372	8.45	1	62	0.0014	1		R.DPTQEDPREVAAAK.V
				1963	312	337	898.7845	2693.3318	2693.3198	4.47	0	109	1.9e-08	1		K.LHGGTPANFLDVGGNASEHQVVEAFK.I
				1964	312	337	674.3405	2693.3329	2693.3198	4.85	0	92	8.8e-07	1		K.LHGGTPANFLDVGGNASEHQVVEAFK.I
				1966	312	337	898.7864	2693.3374	2693.3198	6.53	0	150	1.4e-12	1		K.LHGGTPANFLDVGGNASEHQVVEAFK.I
				1968	312	337	674.3418	2693.3379	2693.3198	6.72	0	96	3.6e-07	1		K.LHGGTPANFLDVGGNASEHQVVEAFK.I
				1970	312	337	674.3431	2693.3431	2693.3198	8.67	0	54	0.0062	1		K.LHGGTPANFLDVGGNASEHQVVEAFK.I
				1971	312	337	898.7884	2693.3434	2693.3198	8.78	0	142	8.9e-12	1		K.LHGGTPANFLDVGGNASEHQVVEAFK.I
				1973	312	337	674.3433	2693.3441	2693.3198	9.04	0	108	2.4e-08	1		K.LHGGTPANFLDVGGNASEHQVVEAFK.I
				77	338	344	396.2135	790.4125	790.4072	6.71	0	64	0.0014	1		K.ILTSDDK.V
				491	338	346	340.1989	1017.5748	1017.5706	4.15	1	55	0.0065	1		K.ILTSDDKVK.A
				492	338	346	509.7949	1017.5752	1017.5706	4.47	1	68	0.00033	1		K.ILTSDDKVK.A
				985	347	358	638.3703	1274.7260	1274.7421	-12.6	0	65	0.00055	1		K.AILVNIFGGIMK.C
				986	347	358	638.3742	1274.7339	1274.7421	-6.42	0	47	0.027	1		K.AILVNIFGGIMK.C
				1005	347	358	646.3829	1290.7513	1290.7370	11.1	0	93	6.5e-07	1		K.AILVNIFGGIMK.C + Oxidation (M)
				1057	359	371	659.3327	1316.6508	1316.6758	-19.0	0	80	2.1e-05	1		K.CDVIASGIVNAAK.E
				1058	359	371	659.3468	1316.6791	1316.6758	2.46	0	100	2.8e-07	1		K.CDVIASGIVNAAK.E
				1059	359	371	659.3485	1316.6824	1316.6758	5.01	0	72	0.00017	1		K.CDVIASGIVNAAK.E
				1060	359	371	659.3488	1316.6830	1316.6758	5.47	0	60	0.0026	1		K.CDVIASGIVNAAK.E
				1061	359	371	659.3501	1316.6857	1316.6758	7.47	0	57	0.005	1		K.CDVIASGIVNAAK.E
				1062	359	371	659.3504	1316.6862	1316.6758	7.90	0	118	3.9e-09	1		K.CDVIASGIVNAAK.E
				1063	359	371	659.3504	1316.6862	1316.6758	7.91	0	56	0.0068	1		K.CDVIASGIVNAAK.E
				1065	359	371	659.3511	1316.6877	1316.6758	9.04	0	56	0.0072	1		K.CDVIASGIVNAAK.E
				1067	359	371	659.3516	1316.6887	1316.6758	9.75	0	67	0.00048	1		K.CDVIASGIVNAAK.E
				1068	359	371	659.3517	1316.6888	1316.6758	9.83	0	65	0.00075	1		K.CDVIASGIVNAAK.E
				1069	359	371	659.3517	1316.6889	1316.6758	9.93	0	96	6.1e-07	1		K.CDVIASGIVNAAK.E
				1071	359	371	659.3532	1316.6919	1316.6758	12.2	0	56	0.0066	1		K.CDVIASGIVNAAK.E
				1072	359	371	659.3542	1316.6939	1316.6758	13.7	0	50	0.027	1		K.CDVIASGIVNAAK.E
				1665	359	376	625.3452	1873.0138	1872.9979	8.50	1	61	0.00088	1		K.CDVIASGIVNAAKEVSLK.V
				906	372	382	612.8921	1223.7697	1223.7602	7.77	1	71	1.4e-05	1		K.EVSLKVPVVVR.L
				907	372	382	408.9311	1223.7714	1223.7602	9.19	1	64	5.4e-05	1		K.EVSLKVPVVVR.L
				597	383	392	537.7766	1073.5386	1073.5353	3.07	0	82	1.6e-05	1		R.LEGTNVEQGK.R
				598	383	392	537.7785	1073.5425	1073.5353	6.70	0	66	0.00061	1		R.LEGTNVEQGK.R
				599	383	392	537.7792	1073.5438	1073.5353	7.95	0	74	0.0001	1		R.LEGTNVEQGK.R
				600	383	392	537.7792	1073.5438	1073.5353	7.97	0	73	0.00013	1		R.LEGTNVEQGK.R
				601	383	392	537.7794	1073.5443	1073.5353	8.40	0	53	0.014	1		R.LEGTNVEQGK.R
				605	383	392	537.7812	1073.5479	1073.5353	11.7	0	46	0.071	1		R.LEGTNVEQGK.R
				914	383	393	410.8880	1229.6423	1229.6364	4.79	1	79	3.2e-05	1		R.LEGTNVEQGKR.I
				915	383	393	615.8295	1229.6444	1229.6364	6.50	1	63	0.0013	1		R.LEGTNVEQGKR.I
				916	383	393	615.8301	1229.6457	1229.6364	7.59	1	80	2.6e-05	1		R.LEGTNVEQGKR.I
				1172	402	414	695.3437	1388.6729	1388.6671	4.19	0	121	1.9e-09	1		K.LITADDLDDAAEK.A
				1173	402	414	695.3448	1388.6750	1388.6671	5.71	0	91	1.8e-06	1		K.LITADDLDDAAEK.A
				1174	402	414	695.3453	1388.6760	1388.6671	6.43	0	101	1.8e-07	1		K.LITADDLDDAAEK.A
				1175	402	414	695.3454	1388.6763	1388.6671	6.64	0	112	1.4e-08	1		K.LITADDLDDAAEK.A
				1176	402	414	695.3458	1388.6771	1388.6671	7.20	0	103	1.2e-07	1		K.LITADDLDDAAEK.A
				1177	402	414	695.3465	1388.6785	1388.6671	8.26	0	90	2.4e-06	1		K.LITADDLDDAAEK.A
				1178	402	414	695.3466	1388.6786	1388.6671	8.31	0	84	8.3e-06	1		K.LITADDLDDAAEK.A
				1179	402	414	695.3468	1388.6791	1388.6671	8.66	0	100	1.9e-07	1		K.LITADDLDDAAEK.A
				1180	402	414	695.3468	1388.6791	1388.6671	8.67	0	94	8.2e-07	1		K.LITADDLDDAAEK.A
				1181	402	414	695.3473	1388.6800	1388.6671	9.29	0	105	6.1e-08	1		K.LITADDLDDAAEK.A
				1182	402	414	695.3475	1388.6805	1388.6671	9.67	0	106	5.4e-08	1		K.LITADDLDDAAEK.A
				1183	402	414	695.3477	1388.6808	1388.6671	9.91	0	56	0.0064	1		K.LITADDLDDAAEK.A
				1184	402	414	695.3482	1388.6818	1388.6671	10.6	0	86	6.4e-06	1		K.LITADDLDDAAEK.A
				1185	402	414	695.3489	1388.6832	1388.6671	11.6	0	64	0.00094	1		K.LITADDLDDAAEK.A
				1543	402	417	563.3022	1686.8847	1686.8676	10.1	1	79	2.3e-05	1		K.LITADDLDDAAEKAVK.A
	6	multiple organellar RNA editing factor 1, mitochondrial-like; Bol	XP_013597851.1																		1	MAMYSHRLRR	ALLTTTSCLN	RSITLSPSSS	SVAPSSVTLS	VSTVLQRSVL
				1567	102	116	869.9016	1737.7886	1737.7767	6.83	0	90	1.3e-06	1	U	K.DNPLSPEEMVSTYEK.T					51	GRFTEVSRAP	MRLFSTRQYK	LYKEGDEITE	NTVLFEGCDY	NHWLITMDFP
				1568	102	116	869.9033	1737.7920	1737.7767	8.82	0	99	1.4e-07	1	U	K.DNPLSPEEMVSTYEK.T					101	KDNPLSPEEM	VSTYEKTCAA	GLGISLEEAK	KKIYACSTTT	YQGFQAIMTE
				1569	102	116	869.9038	1737.7931	1737.7767	9.45	0	69	0.00017	1	U	K.DNPLSPEEMVSTYEK.T					151	EESEKFKDLP	GVVFILPDSY	IDPANKEYGG	DKYENGVITH	RPPPFQPNRR
				1580	102	116	877.8956	1753.7767	1753.7716	2.90	0	85	2.6e-06	1	U	K.DNPLSPEEMVSTYEK.T + Oxidation (M)					201	QPRDKFNQRP	DRQGGPQNFQ	RNPQYGQQPP	MQGGGGGGYG	GPQQSYGPPG
				1582	102	116	877.8977	1753.7808	1753.7716	5.22	0	87	1.8e-06	1	U	K.DNPLSPEEMVSTYEK.T + Oxidation (M)					251	QAPPPPFQGG	YNQGPPRSPP	PPYQGGYNQG	QGSPVPPYQG	PPGGYGQGGP
				1584	102	116	877.9013	1753.7879	1753.7716	9.31	0	78	1.5e-05	1	U	K.DNPLSPEEMVSTYEK.T + Oxidation (M)					301	GNFNQGPQGG	YNQGGPRNYG	PQGGGNYGPA	PGAGAPNPGF	GQGYGGPGQE
				1585	102	116	877.9020	1753.7894	1753.7716	10.1	0	99	1.4e-07	1	U	K.DNPLSPEEMVSTYEK.T + Oxidation (M)					351	QNQTFPQGDQ	RNVAGDWNNN	TPAGQPGPDQ	GRRY
				1586	102	116	877.9020	1753.7894	1753.7716	10.1	0	61	0.001	1	U	K.DNPLSPEEMVSTYEK.T + Oxidation (M)
				1226	117	130	710.3637	1418.7129	1418.7075	3.82	0	112	1.7e-08	1	U	K.TCAAGLGISLEEAK.K
				1227	117	130	710.3666	1418.7186	1418.7075	7.83	0	99	3.6e-07	1	U	K.TCAAGLGISLEEAK.K
				1228	117	130	710.3668	1418.7191	1418.7075	8.17	0	105	7.6e-08	1	U	K.TCAAGLGISLEEAK.K
				1229	117	130	710.3668	1418.7191	1418.7075	8.21	0	93	1.3e-06	1	U	K.TCAAGLGISLEEAK.K
				1230	117	130	473.9137	1418.7192	1418.7075	8.25	0	78	3.9e-05	1	U	K.TCAAGLGISLEEAK.K
				1231	117	130	710.3671	1418.7197	1418.7075	8.62	0	62	0.0017	1	U	K.TCAAGLGISLEEAK.K
				1232	117	130	710.3672	1418.7198	1418.7075	8.69	0	87	5.4e-06	1	U	K.TCAAGLGISLEEAK.K
				1233	117	130	710.3676	1418.7206	1418.7075	9.21	0	92	1.7e-06	1	U	K.TCAAGLGISLEEAK.K
				1234	117	130	710.3676	1418.7206	1418.7075	9.26	0	105	7.6e-08	1	U	K.TCAAGLGISLEEAK.K
				1235	117	130	710.3677	1418.7208	1418.7075	9.38	0	104	1.1e-07	1	U	K.TCAAGLGISLEEAK.K
				1236	117	130	710.3677	1418.7209	1418.7075	9.45	0	113	1.4e-08	1	U	K.TCAAGLGISLEEAK.K
				1237	117	130	710.3680	1418.7214	1418.7075	9.79	0	113	1.3e-08	1	U	K.TCAAGLGISLEEAK.K
				1238	117	130	710.3692	1418.7238	1418.7075	11.5	0	95	8.1e-07	1	U	K.TCAAGLGISLEEAK.K
				1239	117	130	710.3701	1418.7257	1418.7075	12.8	0	97	5.7e-07	1	U	K.TCAAGLGISLEEAK.K
				1375	117	131	516.6125	1546.8157	1546.8025	8.58	1	126	4.6e-10	1	U	K.TCAAGLGISLEEAKK.K
				1376	117	131	774.4157	1546.8168	1546.8025	9.25	1	115	7.1e-09	1	U	K.TCAAGLGISLEEAKK.K
				1377	117	131	774.4185	1546.8224	1546.8025	12.9	1	95	5.8e-07	1	U	K.TCAAGLGISLEEAKK.K
				2049	132	155	944.4398	2830.2975	2830.2677	10.5	1	139	1e-11	1	U	K.KIYACSTTTYQGFQAIMTEEESEK.F + Oxidation (M)
				1960	133	155	896.4061	2686.1965	2686.1778	6.96	0	131	5.3e-11	1	U	K.IYACSTTTYQGFQAIMTEEESEK.F
				1979	133	155	901.7393	2702.1961	2702.1727	8.64	0	146	1.6e-12	1	U	K.IYACSTTTYQGFQAIMTEEESEK.F + Oxidation (M)
				1980	133	155	1352.1072	2702.1998	2702.1727	10.0	0	93	2.9e-07	1	U	K.IYACSTTTYQGFQAIMTEEESEK.F + Oxidation (M)
				2082	133	157	988.1284	2961.3634	2961.3412	7.49	1	120	9.3e-10	1	U	K.IYACSTTTYQGFQAIMTEEESEKFK.D
				2084	133	157	993.4604	2977.3595	2977.3361	7.85	1	179	1e-15	1	U	K.IYACSTTTYQGFQAIMTEEESEKFK.D + Oxidation (M)
				1779	158	176	691.7070	2072.0992	2072.0830	7.83	0	58	0.002	1	U	K.DLPGVVFILPDSYIDPANK.E
				1783	158	176	1037.0590	2072.1034	2072.0830	9.86	0	57	0.0021	1	U	K.DLPGVVFILPDSYIDPANK.E
				1946	177	199	891.1131	2670.3176	2670.2939	8.88	1	74	5.3e-05	1	U	K.EYGGDKYENGVITHRPPPFQPNR.R
				1947	177	199	668.5868	2670.3179	2670.2939	8.99	1	56	0.0033	1	U	K.EYGGDKYENGVITHRPPPFQPNR.R
				1749	183	199	674.6875	2021.0407	2021.0231	8.69	0	88	3e-06	1	U	K.YENGVITHRPPPFQPNR.R
				533	213	221	516.2567	1030.4988	1030.4944	4.27	0	76	4.9e-05	1	U	R.QGGPQNFQR.N
				1824	362	382	1083.0044	2163.9942	2163.9682	12.0	0	67	0.00025	1	U	R.NVAGDWNNNTPAGQPGPDQGR.R
	13	3-hydroxyisobutyryl-CoA hydrolase-like protein 3, mitochondrial; Bol	XP_013637117.1																		1	MIKAFALASS	AHRILCPKYS	STFSSSHHIL	RFSISDRRTF	SAMAGAGGDE
				1405	54	68	794.4330	1586.8515	1586.8417	6.19	0	99	2.6e-07	1	U	K.GNVYPNGVAVITLDR.T					51	FVKGNVYPNG	VAVITLDRTK	ALNAMNLEMD	LKYKSFLDEW	ESDPRVKCVI
				1163	71	82	689.8456	1377.6766	1377.6632	9.72	0	99	2.8e-07	1		K.ALNAMNLEMDLK.Y + Oxidation (M)					101	IEGSTPRAFC	AGMDIKGVAA	EIQKDKNTPL	VQKVFTAEYA	LICAIAGYKK
				730	98	107	566.3001	1130.5857	1130.5754	9.14	0	70	0.00024	1	U	K.CVIIEGSTPR.A					151	PYISLMDGIT	MGFGLGLSGH	GRYRVITERT	VLAMPENGIG	LFPDVGFSYI
				1862	221	241	740.0569	2217.1490	2217.1318	7.76	0	124	5.4e-10	1	U	R.ISTPSDALFVGLGTHYVPSEK.L					201	AAHSPGGGSV	GAYLGLTGKR	ISTPSDALFV	GLGTHYVPSE	KLASLKEAIL
				1357	281	294	760.9091	1519.8037	1519.7882	10.2	0	78	2.9e-05	1	U	K.SLLPQIESAFSSNK.S					251	SANLSADPNQ	DIQATLSKYS	GNTESEAHLK	SLLPQIESAF	SSNKSVKETI
				215	298	304	431.2353	860.4560	860.4491	8.07	0	53	0.019	1		K.ETIEELK.N					301	EELKNYQQST	EPAVVEWAKE	ALKGLEKGAP	FSLYLTQKYF	SNVACAKGKA
				1574	305	319	875.4340	1748.8534	1748.8369	9.43	0	90	2e-06	1	U	K.NYQQSTEPAVVEWAK.E					351	ENELATLNGV	MKTEYRIALR	SALRGDFAEG	VRAVLIDKDQ	NPKWNPASVE
				577	339	347	530.2540	1058.4935	1058.4855	7.52	0	65	0.0004	1	U	K.YFSNVACAK.G					401	EVDENEVEAL	FKPLSSEVEE	LKV
				1209	350	362	703.3592	1404.7038	1404.6918	8.51	0	70	0.00023	1	U	K.AENELATLNGVMK.T + Oxidation (M)
				196	375	382	425.7091	849.4037	849.3981	6.64	0	65	0.00075	1	U	R.GDFAEGVR.A
				940	383	393	414.2380	1239.6923	1239.6823	8.08	1	50	0.012	1	U	R.AVLIDKDQNPK.W
				941	383	393	620.8547	1239.6948	1239.6823	10.1	1	79	1.7e-05	1	U	R.AVLIDKDQNPK.W
61	4	elongation factor E1 (EF-Tu), mitochondrial; Bol	AFL69959.1																		1	MASVALRNPT	SKRLLPFSTQ	IYSRCGGSIS	SSLSISHSIG	GGDDPSPSSF
				280	81	89	460.2767	918.5389	918.5386	0.33	0	76	4.6e-05	1		K.TTLTAAITK.V					51	GASLWRSMAT	FTRNKPHVNV	GTIGHVDHGK	TTLTAAITKV	LAEEGKAKAI
				418	99	107	511.2638	1020.5131	1020.5128	0.36	0	59	0.0062	1		K.AIAFDEIDK.A					101	AFDEIDKAPE	EKKRGITIAT	AHVEYETAKR	HYAHVDCPGH	ADYVKNMITG
				1079	99	112	525.9351	1574.7834	1574.7828	0.39	1	75	7.7e-05	1		K.AIAFDEIDKAPEEK.K					151	AAQMDGGILV	VSGPDGPMPQ	TKEHILLARQ	LGVPSLVCFL	NKVDVVDDPE
				1080	99	112	788.3996	1574.7846	1574.7828	1.15	1	102	1.4e-07	1		K.AIAFDEIDKAPEEK.K					201	LLELVEMELR	ELLSFYKFPG	DDIPIIRGSA	LCALQGTNDE	IGRQAILKLM
				251	211	217	450.2473	898.4801	898.4800	0.15	0	52	0.0069	1		R.ELLSFYK.F					251	DAVDEYIPDP	VRVLDKAFLM	PIEDVFSIQG	RGTVATGRIE	QGVIKVGEEV
				597	218	227	571.8141	1141.6136	1141.6132	0.43	0	95	6.8e-07	1		K.FPGDDIPIIR.G					301	EILGLKDGPP	MKSTVTGVEM	FKKILDNGQA	GDNVGLLLRG	LKREDIQRGM
				1131	228	243	831.3997	1660.7849	1660.7839	0.61	0	137	3.3e-11	1	U	R.GSALCALQGTNDEIGR.Q					351	VIAKPGSCKT	YKKFEAEIYV	LTKDEGGRHT	AFLSNYRPQF	YLRTADITGR
				1119	249	262	824.8980	1647.7815	1647.7814	0.042	0	113	1e-08	1		K.LMDAVDEYIPDPVR.V + Oxidation (M)					401	VELPDDVKMV	MPGDNVTAVF	ELIMPVPLEI	GQRFALREGG	RTVGAGVVSK
				662	296	306	593.3402	1184.6659	1184.6652	0.57	0	97	3.5e-07	1		K.VGEEVEILGLK.D					451	VMT
				520	313	322	549.7790	1097.5435	1097.5427	0.71	0	77	3.7e-05	1		K.STVTGVEMFK.K
				543	313	322	557.7766	1113.5386	1113.5376	0.92	0	71	0.00014	1		K.STVTGVEMFK.K + Oxidation (M)
				1138	324	339	834.4546	1666.8947	1666.9002	-3.33	0	64	0.00051	1		K.ILDNGQAGDNVGLLLR.G
				275	401	408	457.7455	913.4764	913.4757	0.84	0	70	0.00015	1	U	R.VELPDDVK.M
	8	dihydropyrimidine dehydrogenase [NADP(+)], chloroplastic-like; Bol	XP_013584617.1																		1	MASMSFALTR	FSGLSSKTTL	SPDFDHSSRR	NFLPPNRVSL	KISSSSPSPS
				749	86	97	625.3158	1248.6171	1248.6139	2.56	0	90	2.5e-06	1	U	R.AFDEGWGGVIAK.T					51	DSEPDLSVTV	NGLKMPNPFV	IGSGPPGTNY	TVMKRAFDEG	WGGVIAKTVS
				129	98	105	410.7240	819.4334	819.4338	-0.44	0	68	0.00047	1		K.TVSLDASK.V					101	LDASKVINVT	PRYARLRTGS	AKTDVIGWQN	IELISDRPLE	TMLKEFKQLK
				962	157	168	706.8643	1411.7140	1411.7268	-9.11	0	51	0.019	1		R.ILIASIMEEYSK.T + Oxidation (M)					151	HEYPDRILIA	SIMEEYSKTG	WEELIDRVEQ	TGVDALEINF	SCPHGMPERR
				549	169	177	559.7785	1117.5424	1117.5404	1.85	0	92	1.3e-06	1		K.TGWEELIDR.V					201	MGAAVGQDCA	LLEEVCGWIN	AKATVPVWAK	MTPNITDITE	PARVSLKSGC
				215	223	230	436.2557	870.4968	870.4963	0.54	0	46	0.043	1		K.ATVPVWAK.M					251	EGISAINTIM	SVMGIDLKTL	HPEPCVEGYS	TPGGYSYKAV	RPIALAKVMN
				1026	231	243	737.8641	1473.7137	1473.7133	0.23	0	107	4.1e-08	1		K.MTPNITDITEPAR.V + Oxidation (M)					301	IAQMMKSEFG	EKDCSLSGIG	GVETGYDAAE	FILLGSNTVQ	VCTGVMVHGY
				1332	269	288	748.0093	2241.0061	2241.0048	0.58	0	87	1.8e-06	1		K.TLHPEPCVEGYSTPGGYSYK.A					351	GHVKTLCAEL	QDFMRQHNFS	TIEDFRGHSL	QYFTTHTDLV	RRQKEAIEQR
				942	355	365	700.3212	1398.6279	1398.6272	0.53	0	76	2.9e-05	1		K.TLCAELQDFMR.Q + Oxidation (M)					401	KAERRGLKSD	KDWTGDGFVK	ETESMVSN
				937	366	376	465.2221	1392.6445	1392.6422	1.66	0	60	0.0022	1		R.QHNFSTIEDFR.G
				897	409	420	452.2142	1353.6209	1353.6201	0.57	1	80	1.4e-05	1		K.SDKDWTGDGFVK.E
				898	409	420	677.8179	1353.6213	1353.6201	0.85	1	77	2.8e-05	1		K.SDKDWTGDGFVK.E
				424	412	420	512.7414	1023.4683	1023.4662	2.03	0	59	0.0017	1		K.DWTGDGFVK.E
	9	acetylornithine aminotransferase; Bna	XP_013727002.1																		1	MASLGQITLP	RAPSLEISLL	RLRFDRPIRT	RIGFNGRIVS	EQAQVSVKAS
				173	55	61	423.2209	844.4272	844.4290	-2.12	0	58	0.0045	1	U	K.VIEEEAR.V					51	VSQKVIEEEA	RVLVGTYARA	PVVLSSGKGC	KLMDAEGKEY	LDCASGIAVN
				230	62	69	439.7575	877.5005	877.5022	-1.90	0	70	0.00016	1		R.VLVGTYAR.A					101	ALGHGDPDWL	QAVTDQAAVL	AHVSNVYYTI	PQIELAKRLV	ASSFADRVFF
				192	70	78	429.2578	856.5010	856.5018	-0.94	0	83	1.3e-05	1		R.APVVLSSGK.G					151	CNSGTEANEA	AIKFSRKFQR	FTHPQDKDVA	TGFIAFTNSF	HGRTLGALAL
				557	138	147	561.3074	1120.6003	1120.5989	1.28	1	62	0.0013	1		K.RLVASSFADR.V					201	TSKEQYRTPF	EPIMPGVTFL	EYGNVQAATD	LISSGKIAAV	FVEPIQGEGG
				329	139	147	483.2556	964.4966	964.4978	-1.22	0	83	1.3e-05	1		R.LVASSFADR.V					251	VYSATKEFLQ	SLRSACDASG	SLLVFDEVQC	GLGRTGNLWA	YEAFGVTPDI
				330	139	147	483.2570	964.4993	964.4978	1.62	0	81	1.9e-05	1		R.LVASSFADR.V					301	MTVAKPLAGG	LPIGAVLVTE	KVAETIKYGD	HGSTFAGNPL	VCSAAIAVVD
				1173	148	163	879.4123	1756.8100	1756.8090	0.54	0	120	1.5e-09	1		R.VFFCNSGTEANEAAIK.F					351	KVSKPSFLAS	VSGKGLYFKE	LLVKKLGGNS	HVKEVRGEGL	IIGVELDVPA
				1244	237	256	1018.5382	2035.0618	2035.0626	-0.37	0	88	2.4e-06	1		K.IAAVFVEPIQGEGGVYSATK.E					401	SPLVDACRDS	GLLILTAGKG	NVVRIVPPLI	ISEEEIERAV	EIMFQNLTAL
				246	257	263	446.7482	891.4819	891.4814	0.61	0	45	0.077	2		K.EFLQSLR.S					451	G
				500	409	419	544.3220	1086.6294	1086.6285	0.85	0	82	1e-05	1		R.DSGLLILTAGK.G
				501	409	419	544.3226	1086.6307	1086.6285	2.03	0	60	0.0016	1		R.DSGLLILTAGK.G
				1112	425	438	818.9620	1635.9095	1635.9083	0.75	0	118	1.3e-09	1		R.IVPPLIISEEEIER.A
	10	dihydrolipoamide dehydrogenase 1, mitochondrial; Ath	NP_175237.1																		1	MAMASLARRK	AYFLTRNLSN	SPTDALRFSF	SLSRGFASSG	SDENDVVIIG
				589	177	187	570.3254	1138.6363	1138.6346	1.44	0	100	9.8e-08	1		K.HIIVATGSDVK.S					51	GGPGGYVAAI	KASQLGLKTT	CIEKRGALGG	TCLNVGCIPS	KALLHSSHMY
				486	188	197	536.7982	1071.5818	1071.5812	0.57	0	68	0.00033	1		K.SLPGITIDEK.K					101	HEAKHSFANH	GIKVSSVEVD	LPAMLAQKDN	AVKNLTRGIE	GLFKKNKVTY
				1034	199	213	744.4200	1486.8255	1486.8243	0.82	0	101	1.5e-07	1		K.IVSSTGALSLSEVPK.K					151	VKGYGKFISP	NEVSVETIDG	GNTIVKGKHI	IVATGSDVKS	LPGITIDEKK
				698	313	323	604.3143	1206.6141	1206.6132	0.77	0	104	1.1e-07	1		R.TPFTSGLDLEK.I					201	IVSSTGALSL	SEVPKKLIVI	GAGYIGLEMG	SVWGRLGSEV	TVVEFAGDIV
				62	324	330	381.2055	760.3965	760.3967	-0.23	0	67	0.00083	1		K.IGVETDK.A					251	PSMDGEIRKQ	FQRSLEKQKM	KFMLKTKVVS	VDSSSDGVKL	TVEPAEGGEQ
				1117	386	401	546.9667	1637.8783	1637.8777	0.35	0	79	1.8e-05	1		K.VPGVVYTHPEVASVGK.T					301	SILEADVVLV	SAGRTPFTSG	LDLEKIGVET	DKAGRILVND	RFLSNVPGVY
				436	428	437	515.2831	1028.5516	1028.5502	1.33	0	73	0.00012	1		K.AIDNAEGLVK.I					351	AIGDVIPGPM	LAHKAEEDGV	ACVEFIAGKH	GHVDYDKVPG	VVYTHPEVAS
				447	438	446	344.8577	1031.5512	1031.5499	1.33	1	63	0.0014	1		K.ILADKETDK.I					401	VGKTEEQLKK	EGVSYRVGKF	PFMANSRAKA	IDNAEGLVKI	LADKETDKIL
				448	438	446	516.7832	1031.5518	1031.5499	1.92	1	85	8.9e-06	1		K.ILADKETDK.I					451	GVHIMAPNAG	ELIHEAVLAI	NYDASSEDIA	RVCHAHPTMS	EALKEAAMAT
				1047	480	492	499.5721	1495.6944	1495.6912	2.17	0	50	0.019	1		R.VCHAHPTMSEALK.E + Oxidation (M)					501	YDKPIHI
				1027	493	505	492.5786	1474.7141	1474.7126	1.00	0	55	0.0063	1		K.EAAMATYDKPIHI.- + Oxidation (M)
65	1	dihydrolipoyllysine-residue succinyltransferase component of 2-oxoglutarate dehydrogenase complex 1, mitochondrial-like isoform X1; Bna	XP_013685866.1																		1	MMLRAVIRRA	STRGGGSSAS	GLGKSLQSSR	VAASTQSFHS	LSATQTLVPR
				1229	124	137	766.3787	1530.7429	1530.7413	1.06	0	107	4.5e-08	1		R.VEADEAIAQIETDK.V					51	GTDARSFHHR	SCPGCSECSS	RTVFSSFQGT	TLQKWVRPYS	SDSGDVVEAV
				484	157	166	523.2427	1044.4707	1044.4724	-1.55	0	66	0.00023	1		K.EGDTVEPGNK.V					101	VPHMGESITD	GTLANFLKKP	GDRVEADEAI	AQIETDKVTI	DIASPASGVI
				485	157	166	523.2428	1044.4710	1044.4724	-1.32	0	58	0.0013	1		K.EGDTVEPGNK.V					151	QEFLVKEGDT	VEPGNKVAII	STSADAVSHV	APSEKVAEKP	AAKPSPPTEA
				1399	167	185	941.5002	1880.9858	1880.9843	0.77	0	128	2.9e-10	1		K.VAIISTSADAVSHVAPSEK.V					201	PKVESTKVAE	KPKAPSPPPP	TKQSAKEPQL	PPKDRERRVP	MTRLRKRVAT
				1400	167	185	628.0029	1880.9869	1880.9843	1.34	0	119	2.2e-09	1		K.VAIISTSADAVSHVAPSEK.V					251	RLKDSQNTFA	LLTTFNEVDM	TNLMKLRSQY	KDAFFEKHGV	KLGLMSGFIK
				1401	167	185	628.0030	1880.9872	1880.9843	1.54	0	130	1.6e-10	1		K.VAIISTSADAVSHVAPSEK.V					301	AAVSALQAQP	VVNAVIDGDD	IIYRDYVDIS	IAVGTSKGLV	VPVIRGADQM
				1343	186	202	573.3219	1716.9440	1716.9410	1.73	0	80	1.1e-05	2	U	K.VAEKPAAKPSPPTEAPK.V					351	NFADIEKTIN	SLAKKANEGT	ISIDEMAGGS	FTVSNGGVYG	SLISTPIINP
				243	214	222	446.2487	890.4829	890.4862	-3.63	0	73	0.00011	1		K.APSPPPPTK.Q					401	PQSAILGMHS	IVQRPMVVGG	SVVPRPMMYV	ALTYDHRLID	GREAVYFLRR
				131	227	233	404.7319	807.4492	807.4490	0.21	0	45	0.057	1		K.EPQLPPK.D					451	IKDVVEDPQR	LLLDI
				132	227	233	404.7320	807.4495	807.4490	0.61	0	45	0.054	1		K.EPQLPPK.D
				134	227	233	404.7323	807.4500	807.4490	1.23	0	48	0.029	1		K.EPQLPPK.D
				536	227	235	540.2926	1078.5707	1078.5771	-5.95	1	57	0.0045	1		K.EPQLPPKDR.E
				537	227	235	540.2932	1078.5719	1078.5771	-4.80	1	59	0.0029	1		K.EPQLPPKDR.E
				539	227	235	360.5325	1078.5757	1078.5771	-1.28	1	45	0.07	1		K.EPQLPPKDR.E
				540	227	235	540.2968	1078.5791	1078.5771	1.91	1	63	0.0011	1		K.EPQLPPKDR.E
				1570	252	275	936.1260	2805.3561	2805.3565	-0.13	1	100	1.3e-07	1		R.LKDSQNTFALLTTFNEVDMTNLMK.L + 2 Oxidation (M)
				55	282	287	378.6804	755.3462	755.3490	-3.69	0	49	0.01	1		K.DAFFEK.H
				56	282	287	378.6815	755.3484	755.3490	-0.73	0	53	0.0043	1		K.DAFFEK.H
				58	282	287	378.6824	755.3503	755.3490	1.68	0	46	0.022	1		K.DAFFEK.H
				343	292	300	483.2782	964.5419	964.5416	0.36	0	82	1e-05	1		K.LGLMSGFIK.A
				344	292	300	483.2785	964.5424	964.5416	0.87	0	89	1.9e-06	1		K.LGLMSGFIK.A
				383	292	300	491.2735	980.5324	980.5365	-4.14	0	73	8.6e-05	1		K.LGLMSGFIK.A + Oxidation (M)
				384	292	300	491.2778	980.5411	980.5365	4.72	0	59	0.002	1		K.LGLMSGFIK.A + Oxidation (M)
				385	292	300	491.2795	980.5445	980.5365	8.20	0	58	0.0021	1		K.LGLMSGFIK.A + Oxidation (M)
				1548	301	324	833.4468	2497.3187	2497.3176	0.42	0	51	0.0088	1		K.AAVSALQAQPVVNAVIDGDDIIYR.D
				195	338	345	426.7865	851.5584	851.5593	-1.07	0	46	0.002	1		K.GLVVPVIR.G
				196	338	345	426.7873	851.5601	851.5593	0.97	0	55	0.00026	1		K.GLVVPVIR.G
				985	346	357	669.8039	1337.5933	1337.5921	0.87	0	58	0.0019	1		R.GADQMNFADIEK.T
				1013	346	357	677.7973	1353.5801	1353.5871	-5.16	0	69	9e-05	1		R.GADQMNFADIEK.T + Oxidation (M)
				1014	346	357	677.7974	1353.5802	1353.5871	-5.04	0	55	0.0028	1		R.GADQMNFADIEK.T + Oxidation (M)
				1017	346	357	677.7989	1353.5831	1353.5871	-2.90	0	50	0.0084	1		R.GADQMNFADIEK.T + Oxidation (M)
				1019	346	357	677.7995	1353.5845	1353.5871	-1.86	0	52	0.0052	1		R.GADQMNFADIEK.T + Oxidation (M)
				1021	346	357	677.8000	1353.5855	1353.5871	-1.17	0	64	0.00032	1		R.GADQMNFADIEK.T + Oxidation (M)
				1023	346	357	677.8010	1353.5874	1353.5871	0.28	0	45	0.028	1		R.GADQMNFADIEK.T + Oxidation (M)
				1024	346	357	677.8013	1353.5880	1353.5871	0.71	0	72	5.7e-05	1		R.GADQMNFADIEK.T + Oxidation (M)
				1028	346	357	677.8027	1353.5909	1353.5871	2.84	0	48	0.015	1		R.GADQMNFADIEK.T + Oxidation (M)
				1030	346	357	677.8060	1353.5973	1353.5871	7.60	0	63	0.0005	1		R.GADQMNFADIEK.T + Oxidation (M)
				39	358	364	373.7215	745.4284	745.4334	-6.72	0	55	0.0075	1		K.TINSLAK.K
				40	358	364	373.7226	745.4305	745.4334	-3.80	0	67	0.00043	1		K.TINSLAK.K
				41	358	364	373.7245	745.4344	745.4334	1.41	0	51	0.014	1		K.TINSLAK.K
				245	443	449	449.2430	896.4715	896.4756	-4.57	0	63	0.00073	1		R.EAVYFLR.R
				246	443	449	449.2450	896.4755	896.4756	-0.065	0	59	0.0017	1		R.EAVYFLR.R
				247	443	449	449.2454	896.4762	896.4756	0.67	0	52	0.0086	1		R.EAVYFLR.R
				248	443	449	449.2456	896.4767	896.4756	1.27	0	47	0.028	1		R.EAVYFLR.R
				744	451	460	400.2177	1197.6312	1197.6353	-3.48	1	62	0.001	1		R.IKDVVEDPQR.L
				745	451	460	599.8250	1197.6354	1197.6353	0.019	1	87	3e-06	1		R.IKDVVEDPQR.L
				326	453	460	479.2353	956.4560	956.4563	-0.34	0	54	0.0049	1		K.DVVEDPQR.L
	3	ATPase subunit 1; Bna	YP_717155.1																		1	MELSPRAAEL	TNLFESRIRN	FYANFQVDEI	GRVVSVGDGI	AQVYGLNEIQ
				43	1	6	374.6867	747.3588	747.3585	0.35	0	44	0.082	1		-.MELSPR.A + Oxidation (M)					51	AGEMVLFANG	VKGMALNLEN	ENVGIVVFGG	DTAIKEGDLV	KRTGSIVDVP
				835	7	17	625.8231	1249.6317	1249.6302	1.15	0	94	1.1e-06	1	U	R.AAELTNLFESR.I					101	AGKAMLGRVV	DAMGVPIDGR	GALSDHEQRR	VEVKAPGILE	RKSVHEPMQT
				482	93	103	522.2905	1042.5665	1042.5659	0.56	0	93	1.1e-06	1		R.TGSIVDVPAGK.A					151	GLKAVDSLVP	IGRGQRELLI	GDRQTGKTTI	AIDTILNQKQ	INSRATSESE
				802	109	120	614.8232	1227.6319	1227.6282	3.04	0	86	4.6e-06	1	U	R.VVDAMGVPIDGR.G					201	TMYCVYVAIG	QKRSTVGQLI	QTLEEANALE	YSILVAATAS	DPAPLQFLAP
				828	109	120	622.8190	1243.6234	1243.6231	0.24	0	96	4.9e-07	1	U	R.VVDAMGVPIDGR.G + Oxidation (M)					251	YSGCAMGEYF	RDNGMHALII	YDDLSKQAVA	YRQMSLLLRR	PPGREAFPGD
				435	121	129	506.7452	1011.4758	1011.4734	2.42	0	80	1.6e-05	1		R.GALSDHEQR.R					301	VFYLHSRLLE	RAAKRSDQTG	AGSLTALPVI	ETQAGDVSAY	IPTNVISITD
				52	135	141	378.2240	754.4334	754.4337	-0.38	0	65	0.00035	1		K.APGILER.K					351	GQICLETELF	YRGIRPAINV	GLSVSRVGSA	AQLKAMKQVC	GSLKLELAQY
				1066	142	153	457.5756	1369.7049	1369.7024	1.87	1	63	0.00097	1		R.KSVHEPMQTGLK.A + Oxidation (M)					401	REVAAFAQFG	SDLDAATQAL	LNRGARLTEV	LKQPQYAPLP	IEKQILVIYA
				818	143	153	621.8118	1241.6091	1241.6074	1.36	0	66	0.00046	1		K.SVHEPMQTGLK.A + Oxidation (M)					451	AVNGFCDRMP	LDRISQYEKA	ILNSVKPELL	QALKGGLTNE	RKMELDAFLK
				819	143	153	414.8770	1241.6091	1241.6074	1.39	0	72	0.00013	1		K.SVHEPMQTGLK.A + Oxidation (M)					501	ERALALI
				463	154	163	513.8004	1025.5863	1025.5869	-0.60	0	75	3.6e-05	1		K.AVDSLVPIGR.G
				464	154	163	513.8023	1025.5901	1025.5869	3.06	0	72	5.7e-05	1		K.AVDSLVPIGR.G
				140	167	173	408.2345	814.4544	814.4548	-0.59	0	55	0.011	1		R.ELLIGDR.Q
				977	178	189	665.8836	1329.7527	1329.7504	1.78	0	87	2.8e-06	1		K.TTIAIDTILNQK.Q
				202	283	289	430.7552	859.4959	859.4949	1.16	0	46	0.055	1		R.QMSLLLR.R
				229	283	289	438.7529	875.4912	875.4899	1.59	0	61	0.002	1		R.QMSLLLR.R + Oxidation (M)
				1233	295	307	769.3751	1536.7356	1536.7361	-0.34	0	47	0.044	1		R.EAFPGDVFYLHSR.L
				1234	295	307	513.2540	1536.7402	1536.7361	2.67	0	62	0.0015	1		R.EAFPGDVFYLHSR.L
				86	377	384	387.2299	772.4452	772.4443	1.14	0	49	0.053	1		R.VGSAAQLK.A
				3	427	432	351.7230	701.4313	701.4323	-1.40	0	49	0.033	1		R.LTEVLK.Q
				894	433	443	642.3537	1282.6928	1282.6921	0.58	0	66	0.00035	1		K.QPQYAPLPIEK.Q
				605	492	500	555.7975	1109.5803	1109.5791	1.16	1	78	3.1e-05	1		R.KMELDAFLK.E + Oxidation (M)
	6	glutamate dehydrogenase 1, mitochondrial; Bol	XP_013605964.1																		1	MNALAATNRN	FKLASRLLGL	DSKLEKSLLI	PFREIKVECT	IPKDDGTLAS
				38	17	23	373.2267	744.4388	744.4381	0.90	0	64	0.0018	1		R.LLGLDSK.L					51	FVGFRVQHDN	ARGPMKGGIR	YHPEVEPDEV	NALAQLMTWK	TAVANIPYGG
				184	27	33	423.2661	844.5177	844.5171	0.72	0	56	0.0032	1		K.SLLIPFR.E					101	AKGGIGCDPS	KLSISELERL	TRVFTQKIHD	LIGIHTDVPA	PDMGTGPQTM
				185	37	43	423.7228	845.4311	845.4317	-0.71	0	54	0.011	1		K.VECTIPK.D					151	AWILDEYSKF	HGYSPAVVTG	KPIDLGGSLG	RDAATGRGVM	FATEALLNEH
				896	44	55	642.8152	1283.6158	1283.6146	0.91	0	109	2.1e-08	1		K.DDGTLASFVGFR.V					201	GKSISGQRFV	IQGFGNVGSW	AAKLISEQGG	KIVAVSDITG	AIKNKDGIDI
				897	44	55	642.8158	1283.6170	1283.6146	1.88	0	104	7e-08	1		K.DDGTLASFVGFR.V					251	ESLLNYTKEH	RGVKGFDGAH	PIDANSILVE	DCDILIPAAL	GGVINRENAN
				696	91	102	581.3174	1160.6203	1160.6190	1.18	0	97	5.2e-07	1		K.TAVANIPYGGAK.G					301	EIKAKFIIEA	ANHPTDPDAD	EILSKKGVVI	LPDIYANSGG	VTVSYFEWVQ
				306	112	119	473.7641	945.5136	945.5131	0.60	0	64	0.0013	1		K.LSISELER.L					351	NIQGFMWEEE	KVNDELKTYM	NRGFKNMKEM	CKTHSCDLRM	GAFTLGVNRV
				160	224	231	416.2327	830.4509	830.4498	1.35	0	63	0.0019	1		K.LISEQGGK.I					401	ARATVLRGWG	A
				718	232	243	593.8568	1185.6991	1185.6969	1.84	0	112	5.7e-09	1		K.IVAVSDITGAIK.N
				1525	306	325	732.6990	2195.0752	2195.0746	0.26	0	103	8.4e-08	1		K.FIIEAANHPTDPDADEILSK.K
				523	390	399	533.2804	1064.5463	1064.5437	2.43	0	78	4.1e-05	1		R.MGAFTLGVNR.V
				550	390	399	541.2778	1080.5410	1080.5386	2.25	0	86	6e-06	1		R.MGAFTLGVNR.V + Oxidation (M
	7	cysteine desulfurase 1, mitochondrial; Bra	XP_009112196.1																		1	MASKAIFSTL	RRSLTKPHGG	AVSRRHHLST	TSAATASEPY	PGDEHAIVMK
				1520	73	91	720.6545	2158.9416	2158.9378	1.75	0	88	1e-06	1	U	R.VFDAMNASSIYDYGNPHSR.T + Oxidation (M)					51	GVRISGRPLY	LDMQSTTPLD	PRVFDAMNAS	SIYDYGNPHS	RTHLYGWEAE
				727	148	157	398.5480	1192.6222	1192.6200	1.84	0	63	0.0013	1		R.HVITTQTEHK.C					101	NAVEVARIQV	AKLIGASPKE	IVFLSGATEA	NNTVVKGVMH	FYKDKKRHVI
				1363	165	179	596.6501	1786.9284	1786.9254	1.68	0	71	0.00016	1	U	R.HLQQEGFEVTYLPVK.T					151	TTQTEHKCVL	DSCRHLQQEG	FEVTYLPVKT	DGLVDLEMLR	EAIRLDTGLV
				885	180	190	639.3251	1276.6357	1276.6333	1.90	0	77	5e-05	1	U	K.TDGLVDLEMLR.E + Oxidation (M)					201	SVMAVNNEIG	VVQPMEEIGR	ICKEHKIPFH	TDAAQAIGKI	PVDVEKWNVS
				1054	227	239	456.9142	1367.7209	1367.7197	0.86	0	74	6.5e-05	1	U	K.IPFHTDAAQAIGK.I					251	FMSMSGHKIY	GPKGVGAMYV	RRRPRVRLEP	LMNGGGQERG	LRSGTLATQQ
				120	240	246	400.2320	798.4495	798.4487	0.99	0	65	0.00053	1		K.IPVDVEK.W					301	VVGFGVACEL	AMKEMEYDEK	WIKRLQERLL	NGVREKLDGV	VVNGSLESRY
				214	264	271	434.7208	867.4271	867.4273	-0.17	0	48	0.025	1	U	K.GVGAMYVR.R + Oxidation (M)					351	AGNLNLSFAY	VEGESLLMGL	KEVAVSSGSA	CTSASLEPSY	VLRALGVDED
				994	337	349	672.8607	1343.7068	1343.7045	1.72	0	74	9.1e-05	1	U	K.LDGVVVNGSLESR.Y					401	MAHTSIRFGI	GRFTTEEEID	KAVELTVKQV	EKLREMSPLY	EMVKEGIDIK
				1228	394	407	510.9127	1529.7164	1529.7144	1.28	0	89	1.8e-06	1		R.ALGVDEDMAHTSIR.F + Oxidation (M)					451	NIQWSQH
				609	413	421	556.2618	1110.5091	1110.5081	0.97	0	70	0.00013	1	U	R.FTTEEEIDK.A
				846	435	444	629.7912	1257.5677	1257.5621	4.50	0	48	0.016	1		R.EMSPLYEMVK.E + 2 Oxidation (M)
72	1	alanine-glyoxylate aminotransferase 2 homolog 2, mitochondrial isoform X1; Bol	XP_013630039.1																		1	MQRFTAKRSL	QNVSASLLRR	CISTTSQTAS	VKDTDEFLAR	LPPFDYAPPP
				309	33	40	483.7284	965.4422	965.4454	-3.35	0	71	0.00015	1	U	K.DTDEFLAR.L					51	YSGPSADEIL	NKRKEFLSPS	MPLLFRKPLN	IVDGKMQYLF	DESGRRYLDA
				310	33	40	483.7308	965.4470	965.4454	1.67	0	68	0.00029	1	U	K.DTDEFLAR.L					101	FAGIAVVNCG	HCHPDVVEPV	INQIKRLQHP	TVMYLNHAIA	EFSEALASKL
				1506	41	62	796.7315	2387.1728	2387.1685	1.80	0	73	7.7e-05	1	U	R.LPPFDYAPPPYSGPSADEILNK.R					151	PGDLKVVFFT	NSGTEANELA	LMMAKLYTGC	QDIVSIRNGY	HGNAAGTMGA
				993	65	76	726.8815	1451.7484	1451.7483	0.13	0	75	6e-05	1	U	K.EFLSPSMPLLFR.K + Oxidation (M)					201	TGHSLWKFNV	VQTGTHHALN	PDPYRGVFGS	DGEKYARDVQ	DLIQYGTTGH
				341	77	85	492.2978	982.5809	982.5811	-0.17	0	93	4.4e-07	1		R.KPLNIVDGK.M					251	IAGFICEAIQ	GVGGMVELAP	GYMSAAYDIV	KKAGGLFIAD	EVQSGFARTG
				342	77	85	328.5343	982.5810	982.5811	-0.17	0	64	0.00033	1		R.KPLNIVDGK.M					301	NFWGFEAHNV	VPDIVTMAKG	IGNGFPLGAV	VTTPEIAGVL	TRRCYFNTFG
				716	86	95	623.2827	1244.5509	1244.5496	1.11	0	95	2.6e-07	1		K.MQYLFDESGR.R					351	GNAVATTAGL	AVLNVIEKEK	LQENASMVGS	YLKGKLSQLK	EKHEIIGDVR
				748	86	95	631.2807	1260.5468	1260.5445	1.85	0	59	0.00087	1		K.MQYLFDESGR.R + Oxidation (M)					401	GRGLMLGIEL	VSDRKLKTPA	TAETLHIMDQ	MKELGVLVGK	GGYFGNVFRI
				916	86	96	467.8913	1400.6521	1400.6507	1.03	1	54	0.0064	1		K.MQYLFDESGRR.Y					451	TPPLCFTKED	ADYLVEAMDY	SISKM
				1477	156	175	1103.0326	2204.0506	2204.0493	0.60	0	100	1.7e-07	1	U	K.VVFFTNSGTEANELALMMAK.L + 2 Oxidation (M)
				1478	156	175	735.6916	2204.0531	2204.0493	1.72	0	88	2.9e-06	1	U	K.VVFFTNSGTEANELALMMAK.L + 2 Oxidation (M)
				937	176	187	712.8631	1423.7117	1423.7130	-0.87	0	111	1.7e-08	1	U	K.LYTGCQDIVSIR.N
				938	176	187	712.8637	1423.7129	1423.7130	-0.045	0	63	0.001	1	U	K.LYTGCQDIVSIR.N
				941	176	187	712.8664	1423.7182	1423.7130	3.68	0	58	0.0033	1	U	K.LYTGCQDIVSIR.N
				942	176	187	712.8678	1423.7211	1423.7130	5.70	0	47	0.041	1	U	K.LYTGCQDIVSIR.N
				1403	188	207	682.6481	2044.9224	2044.9174	2.46	0	76	2.9e-05	1	U	R.NGYHGNAAGTMGATGHSLWK.F + Oxidation (M)
				1423	208	225	689.3447	2065.0122	2065.0130	-0.37	0	92	2e-06	1	U	K.FNVVQTGTHHALNPDPYR.G
				1424	208	225	517.2606	2065.0133	2065.0130	0.13	0	48	0.043	1	U	K.FNVVQTGTHHALNPDPYR.G
				1425	208	225	1033.5142	2065.0138	2065.0130	0.42	0	84	1.1e-05	1	U	K.FNVVQTGTHHALNPDPYR.G
				214	226	234	448.2109	894.4073	894.4083	-1.14	0	65	0.00045	1		R.GVFGSDGEK.Y
				1162	283	298	819.4182	1636.8219	1636.8209	0.63	0	86	5.3e-06	1		K.AGGLFIADEVQSGFAR.T
				1164	283	298	819.4197	1636.8249	1636.8209	2.42	0	96	4.8e-07	1		K.AGGLFIADEVQSGFAR.T
				1501	299	319	783.7166	2348.1280	2348.1260	0.86	0	86	4e-06	1	U	R.TGNFWGFEAHNVVPDIVTMAK.G + Oxidation (M)
				996	371	383	728.3590	1454.7035	1454.7075	-2.75	0	97	3.5e-07	1	U	K.LQENASMVGSYLK.G + Oxidation (M)
				997	371	383	728.3629	1454.7112	1454.7075	2.52	0	77	3.9e-05	1	U	K.LQENASMVGSYLK.G + Oxidation (M)
				639	391	400	399.2201	1194.6385	1194.6357	2.37	1	60	0.0017	1		K.EKHEIIGDVR.G
				257	393	400	469.7565	937.4985	937.4981	0.43	0	68	0.00035	1		K.HEIIGDVR.G
				829	403	414	659.8546	1317.6945	1317.6962	-1.27	0	80	2.3e-05	1	U	R.GLMLGIELVSDR.K + Oxidation (M)
				830	403	414	659.8565	1317.6984	1317.6962	1.62	0	73	0.00012	1	U	R.GLMLGIELVSDR.K + Oxidation (M)
				1187	418	432	568.2772	1701.8097	1701.8066	1.86	0	55	0.005	1	U	K.TPATAETLHIMDQMK.E + Oxidation (M)
				1201	418	432	573.6070	1717.7993	1717.8015	-1.30	0	44	0.057	1	U	K.TPATAETLHIMDQMK.E + 2 Oxidation (M)
				1202	418	432	859.9085	1717.8023	1717.8015	0.49	0	82	8.7e-06	1	U	K.TPATAETLHIMDQMK.E + 2 Oxidation (M)
				105	433	440	407.7539	813.4932	813.4960	-3.39	0	71	0.00019	1		K.ELGVLVGK.G
				391	441	449	508.7492	1015.4839	1015.4876	-3.63	0	75	3.8e-05	1	U	K.GGYFGNVFR.I
				392	441	449	508.7516	1015.4887	1015.4876	1.13	0	48	0.026	1	U	K.GGYFGNVFR.I
				472	450	458	538.7938	1075.5731	1075.5736	-0.50	0	57	0.0056	1		R.ITPPLCFTK.E
				1271	459	474	924.9140	1847.8135	1847.8135	0.017	0	52	0.0052	1	U	K.EDADYLVEAMDYSISK.M
				1282	459	474	932.9113	1863.8081	1863.8084	-0.18	0	79	7.7e-06	1	U	K.EDADYLVEAMDYSISK.M + Oxidation (M)
				1284	459	474	932.9118	1863.8090	1863.8084	0.31	0	81	5.5e-06	1	U	K.EDADYLVEAMDYSISK.M + Oxidation (M)
				1285	459	474	622.2775	1863.8107	1863.8084	1.25	0	68	0.0001	1	U	K.EDADYLVEAMDYSISK.M + Oxidation (M)
				1286	459	474	622.2778	1863.8117	1863.8084	1.77	0	79	8.2e-06	1	U	K.EDADYLVEAMDYSISK.M + Oxidation (M)
	2	cysteine desulfurase 1, mitochondrial; Bra	XP_009112196.1																		1	MASKAIFSTL	RRSLTKPHGG	AVSRRHHLST	TSAATASEPY	PGDEHAIVMK
				1474	54	72	726.0435	2175.1088	2175.0994	4.32	0	57	0.0033	1	U	R.ISGRPLYLDMQSTTPLDPR.V + Oxidation (M)					51	GVRISGRPLY	LDMQSTTPLD	PRVFDAMNAS	SIYDYGNPHS	RTHLYGWEAE
				1470	73	91	720.6547	2158.9423	2158.9378	2.07	0	149	7.1e-13	1	U	R.VFDAMNASSIYDYGNPHSR.T + Oxidation (M)					101	NAVEVARIQV	AKLIGASPKE	IVFLSGATEA	NNTVVKGVMH	FYKDKKRHVI
				215	137	143	449.2188	896.4231	896.4215	1.88	0	44	0.059	1		K.GVMHFYK.D + Oxidation (M)					151	TTQTEHKCVL	DSCRHLQQEG	FEVTYLPVKT	DGLVDLEMLR	EAIRLDTGLV
				629	148	157	398.5478	1192.6215	1192.6200	1.21	0	63	0.0013	1		R.HVITTQTEHK.C					201	SVMAVNNEIG	VVQPMEEIGR	ICKEHKIPFH	TDAAQAIGKI	PVDVEKWNVS
				630	148	157	597.3193	1192.6240	1192.6200	3.36	0	77	4.9e-05	1		R.HVITTQTEHK.C					251	FMSMSGHKIY	GPKGVGAMYV	RRRPRVRLEP	LMNGGGQERG	LRSGTLATQQ
				230	158	164	455.1998	908.3851	908.3844	0.75	0	56	0.0018	1		K.CVLDSCR.H					301	VVGFGVACEL	AMKEMEYDEK	WIKRLQERLL	NGVREKLDGV	VVNGSLESRY
				1246	165	179	894.4701	1786.9256	1786.9254	0.11	0	55	0.0058	1		R.HLQQEGFEVTYLPVK.T					351	AGNLNLSFAY	VEGESLLMGL	KEVAVSSGSA	CTSASLEPSY	VLRALGVDED
				1247	165	179	596.6502	1786.9289	1786.9254	1.95	0	74	6.8e-05	1		R.HLQQEGFEVTYLPVK.T					401	MAHTSIRFGI	GRFTTEEEID	KAVELTVKQV	EKLREMSPLY	EMVKEGIDIK
				774	180	190	639.3245	1276.6345	1276.6333	0.95	0	76	7e-05	1	U	K.TDGLVDLEMLR.E + Oxidation (M)					451	NIQWSQH
				889	227	239	456.9140	1367.7202	1367.7197	0.31	0	83	1e-05	1	U	K.IPFHTDAAQAIGK.I
				890	227	239	684.8681	1367.7216	1367.7197	1.35	0	96	4e-07	1	U	K.IPFHTDAAQAIGK.I
				85	240	246	400.2330	798.4514	798.4487	3.40	0	61	0.0011	1		K.IPVDVEK.W
				175	264	271	426.7241	851.4336	851.4324	1.49	0	55	0.0079	1	U	K.GVGAMYVR.R
				185	264	271	434.7206	867.4266	867.4273	-0.82	0	48	0.025	1	U	K.GVGAMYVR.R + Oxidation (M)
				826	278	289	658.8181	1315.6216	1315.6190	1.99	0	80	1.5e-05	1	U	R.LEPLMNGGGQER.G + Oxidation (M)
				1086	394	407	510.9122	1529.7149	1529.7144	0.34	0	89	1.9e-06	1		R.ALGVDEDMAHTSIR.F + Oxidation (M)
				1087	394	407	765.8655	1529.7165	1529.7144	1.40	0	90	1.4e-06	1		R.ALGVDEDMAHTSIR.F + Oxidation (M)
				522	413	421	556.2615	1110.5084	1110.5081	0.34	0	73	7.7e-05	1	U	R.FTTEEEIDK.A
				41	422	428	380.2337	758.4529	758.4538	-1.22	0	62	0.0022	1		K.AVELTVK.Q
				740	435	444	629.7895	1257.5645	1257.5621	1.91	0	57	0.0021	1		R.EMSPLYEMVK.E + 2 Oxidation (M)
	3	ATPase subunit 1; Bna	YP_717155.1																		1	MELSPRAAEL	TNLFESRIRN	FYANFQVDEI	GRVVSVGDGI	AQVYGLNEIQ
				32	1	6	374.6871	747.3597	747.3585	1.61	0	44	0.081	1		-.MELSPR.A + Oxidation (M)					51	AGEMVLFANG	VKGMALNLEN	ENVGIVVFGG	DTAIKEGDLV	KRTGSIVDVP
				723	7	17	625.8221	1249.6296	1249.6302	-0.47	0	76	6.4e-05	1	U	R.AAELTNLFESR.I					101	AGKAMLGRVV	DAMGVPIDGR	GALSDHEQRR	VEVKAPGILE	RKSVHEPMQT
				423	93	103	522.2910	1042.5674	1042.5659	1.44	0	97	5e-07	1		R.TGSIVDVPAGK.A					151	GLKAVDSLVP	IGRGQRELLI	GDRQTGKTTI	AIDTILNQKQ	INSRATSESE
				715	109	120	622.8195	1243.6244	1243.6231	1.03	0	99	2.8e-07	1	U	R.VVDAMGVPIDGR.G + Oxidation (M)					201	TMYCVYVAIG	QKRSTVGQLI	QTLEEANALE	YSILVAATAS	DPAPLQFLAP
				385	121	129	338.1656	1011.4749	1011.4734	1.51	0	59	0.0018	1		R.GALSDHEQR.R					251	YSGCAMGEYF	RDNGMHALII	YDDLSKQAVA	YRQMSLLLRR	PPGREAFPGD
				386	121	129	506.7453	1011.4760	1011.4734	2.64	0	68	0.00023	1		R.GALSDHEQR.R					301	VFYLHSRLLE	RAAKRSDQTG	AGSLTALPVI	ETQAGDVSAY	IPTNVISITD
				891	142	153	457.5758	1369.7056	1369.7024	2.35	1	71	0.00016	1		R.KSVHEPMQTGLK.A + Oxidation (M)					351	GQICLETELF	YRGIRPAINV	GLSVSRVGSA	AQLKAMKQVC	GSLKLELAQY
				707	143	153	621.8117	1241.6088	1241.6074	1.12	0	64	0.00077	1		K.SVHEPMQTGLK.A + Oxidation (M)					401	REVAAFAQFG	SDLDAATQAL	LNRGARLTEV	LKQPQYAPLP	IEKQILVIYA
				708	143	153	414.8776	1241.6109	1241.6074	2.76	0	57	0.0042	1		K.SVHEPMQTGLK.A + Oxidation (M)					451	AVNGFCDRMP	LDRISQYEKA	ILNSVKPELL	QALKGGLTNE	RKMELDAFLK
				108	167	173	408.2348	814.4551	814.4548	0.37	0	55	0.01	1	U	R.ELLIGDR.Q					501	ERALALI
				844	178	189	665.8838	1329.7531	1329.7504	2.05	0	87	2.8e-06	1		K.TTIAIDTILNQK.Q
				179	283	289	430.7551	859.4957	859.4949	0.88	0	46	0.06	1		R.QMSLLLR.R
				200	283	289	438.7523	875.4901	875.4899	0.31	0	61	0.002	1		R.QMSLLLR.R + Oxidation (M)
				1096	295	307	513.2528	1536.7365	1536.7361	0.25	0	50	0.021	1		R.EAFPGDVFYLHSR.L
				55	377	384	387.2299	772.4453	772.4443	1.29	0	46	0.11	1		R.VGSAAQLK.A
				3	427	432	351.7231	701.4317	701.4323	-0.83	0	52	0.019	1		R.LTEVLK.Q
				786	433	443	642.3541	1282.6936	1282.6921	1.17	0	68	0.00025	1		K.QPQYAPLPIEK.Q
				520	492	500	555.7982	1109.5818	1109.5791	2.52	1	81	1.6e-05	1		R.KMELDAFLK.E + Oxidation (M)					1	MASRRVSSLL	SRSLMSSSSP	FSLRGKDPLM	NRGARRYSNL	AASLEDTITP
				339	493	500	491.7508	981.4871	981.4841	3.06	0	61	0.0016	1		K.MELDAFLK.E + Oxidation (M)					51	PVKVEQTQLL	INGKFVDSAS	GKTFPTLDPR	TGEVIAQVAE	GDVEDVNRAV
	4	aldehyde dehydrogenase family 2 member B7, mitochondrial isoform X1; Bol	XP_013604865.1																		101	VAARKAFDEG	PWPRMTAYVN	QKKSFLYVFK	DLTLTHVWIR	FLQERSKILF
				710	54	64	621.8570	1241.6994	1241.6979	1.15	0	75	5.3e-05	1	U	K.VEQTQLLINGK.F					151	RFADLIEKHN	DEIAALETWD	NGKPYEQSAK	IEVPMLARVF	RYYAGWADKI
				99	65	72	405.7043	809.3940	809.3919	2.53	0	76	3.5e-05	1		K.FVDSASGK.T					201	HGMTVPGDGS	HHVQTLHEPI	GVAGQIIPWN	FPLLMLSWKL	GPALACGNTV
				137	152	158	418.2322	834.4498	834.4487	1.35	0	70	0.00024	1		R.FADLIEK.H					251	VLKTAEQTPL	SALLVGRLLH	EAGLPEGVVN	IVSGFGPTAG	AAIASHMDID
				268	181	188	472.7645	943.5143	943.5161	-1.82	0	54	0.01	1	U	K.IEVPMLAR.V + Oxidation (M)					301	KVAFTGSTDV	GKIILELASK	SNLKAVTLEL	GGKSPFIVCE	DADVDQAVEM
				325	192	199	487.2246	972.4346	972.4341	0.49	0	64	0.00029	1		R.YYAGWADK.I					351	AHFALFFNQG	QCCCAGSRTF	VHERVYDEFV	EKAKARAINR	AVGDPFKSGI
				478	302	312	541.2812	1080.5479	1080.5452	2.50	0	90	2.3e-06	1	U	K.VAFTGSTDVGK.I					401	EQGPQVDSEQ	FEKILKYIRH	GVDSGATLQA	GGDRHGSKGY	YIQPTVFSDV
				406	375	382	514.7508	1027.4869	1027.4862	0.71	0	75	4.3e-05	1		R.VYDEFVEK.A					451	KDDMLIAKDE	IFGPVQTILK	FKNLDEVIAR	ANNSRYGLAA	GVFTQNLDTA
				25	391	397	367.1980	732.3814	732.3806	1.01	0	73	0.0002	1		R.AVGDPFK.S					501	NRLMRALRVG	SVWINCFDVF	DATIPFGGYK	MSGIGREKGI	YSLNNYLQVK
				1241	398	413	889.4155	1776.8164	1776.8166	-0.11	0	89	1.7e-06	1	U	K.SGIEQGPQVDSEQFEK.I					551	AVVTSIKNPA	WL
				1072	439	451	758.8878	1515.7611	1515.7610	0.13	0	63	0.0012	1		K.GYYIQPTVFSDVK.D
				880	459	470	680.3825	1358.7504	1358.7446	4.30	0	52	0.0099	1		K.DEIFGPVQTILK.F					1	MAMAMANLAR	RKAYLLTRNI	STAPLRSSFS	LSRGFASSGS	DENDVVIIGG
				247	473	480	465.2566	928.4986	928.4978	0.92	0	61	0.0021	1	U	K.NLDEVIAR.A					51	GPGGYVAAIK	AAQLGLKTTC	IEKRGALGGT	CLNVGCIPSK	ALLHSSHMYH
	5	dihydrolipoyl dehydrogenase 2, mitochondrial; Bol	XP_013586991.1																		101	EAKHVFANHG	VKVSSVEVDL	PAMLAQKDTA	VKNLTRGIEG	LFKKNKVNYV
				1150	75	90	802.4020	1602.7894	1602.7858	2.22	0	55	0.0074	1		R.GALGGTCLNVGCIPSK.A					151	KGYGKFLSPS	EVSVETTDGE	TTVVKGKHII	VATGSDVKSL	PGITIDEKKI
				376	104	112	336.8515	1007.5327	1007.5301	2.55	0	47	0.038	1		K.HVFANHGVK.V					201	VSSTGALSLT	EIPKKLIVIG	AGYIGLEMGS	VWGRLGSEVT	VVEFASDIVP
				1149	113	127	801.9252	1601.8359	1601.8335	1.52	0	46	0.058	1		K.VSSVEVDLPAMLAQK.D + Oxidation (M)					251	SMDGEIRKQF	QRSLEKQKMK	FMLKTKVVGV	DSSGDGVKLI	VEPAEGGDQT
				45	137	143	382.2211	762.4277	762.4276	0.19	0	50	0.026	1		R.GIEGLFK.K					301	TLEADVVLVS	AGRSPFTSGL	DLDKIGVETD	KIGRILVNER	FSTNVSGVYA
				557	178	188	570.3260	1138.6375	1138.6346	2.51	0	103	6.1e-08	1		K.HIIVATGSDVK.S					351	IGDVIPGPML	AHKAEEDGVA	CVEFIAGKHG	HVDYDKVPGV	VYTYPEVASV
				470	189	198	536.7990	1071.5835	1071.5812	2.16	0	78	4.4e-05	1		K.SLPGITIDEK.K					401	GKTEEQLKKD	GVSYRVGKFP	FMANSRAKAI	DTAEGLVKIL	ADKETDKILG
				1070	200	214	758.4365	1514.8583	1514.8556	1.84	0	92	7e-07	1		K.IVSSTGALSLTEIPK.K					451	VHIMSPNAGE	LIHEAVLAIN	YDASSEDIAR	VCHAHPTMSE	AIKEAAMATY
				529	277	288	559.7895	1117.5645	1117.5616	2.66	0	111	2.3e-08	1		K.VVGVDSSGDGVK.L					501	DKPIHM
				615	314	324	590.2990	1178.5834	1178.5819	1.26	0	105	8.4e-08	1	U	R.SPFTSGLDLDK.I
				415	439	447	344.8580	1031.5523	1031.5499	2.35	1	66	0.00081	1		K.ILADKETDK.I
81	1	ATPase subunit 1; Bna	YP_717155.1																		1	MELSPRAAEL	TNLFESRIRN	FYANFQVDEI	GRVVSVGDGI	AQVYGLNEIQ
				1056	7	17	625.8199	1249.6253	1249.6302	-3.97	0	90	2.7e-06	1		R.AAELTNLFESR.I					51	AGEMVLFANG	VKGMALNLEN	ENVGIVVFGG	DTAIKEGDLV	KRTGSIVDVP
				1057	7	17	625.8216	1249.6287	1249.6302	-1.19	0	82	1.7e-05	1		R.AAELTNLFESR.I					101	AGKAMLGRVV	DAMGVPIDGR	GALSDHEQRR	VEVKAPGILE	RKSVHEPMQT
				1058	7	17	625.8224	1249.6302	1249.6302	-0.037	0	94	1e-06	1		R.AAELTNLFESR.I					151	GLKAVDSLVP	IGRGQRELLI	GDRQTGKTTI	AIDTILNQKQ	INSRATSESE
				1059	7	17	625.8230	1249.6315	1249.6302	1.02	0	80	2.8e-05	1		R.AAELTNLFESR.I					201	TMYCVYVAIG	QKRSTVGQLI	QTLEEANALE	YSILVAATAS	DPAPLQFLAP
				1060	7	17	625.8231	1249.6317	1249.6302	1.16	0	80	2.9e-05	1		R.AAELTNLFESR.I					251	YSGCAMGEYF	RDNGMHALII	YDDLSKQAVA	YRQMSLLLRR	PPGREAFPGD
				1061	7	17	625.8231	1249.6317	1249.6302	1.18	0	94	1.1e-06	1		R.AAELTNLFESR.I					301	VFYLHSRLLE	RAAKRSDQTG	AGSLTALPVI	ETQAGDVSAY	IPTNVISITD
				1062	7	17	625.8233	1249.6320	1249.6302	1.42	0	86	6.2e-06	1		R.AAELTNLFESR.I					351	GQICLETELF	YRGIRPAINV	GLSVSRVGSA	AQLKAMKQVC	GSLKLELAQY
				1063	7	17	625.8234	1249.6322	1249.6302	1.58	0	86	6.3e-06	1		R.AAELTNLFESR.I					401	REVAAFAQFG	SDLDAATQAL	LNRGARLTEV	LKQPQYAPLP	IEKQILVIYA
				1065	7	17	625.8241	1249.6336	1249.6302	2.73	0	94	1.1e-06	1		R.AAELTNLFESR.I					451	AVNGFCDRMP	LDRISQYEKA	ILNSVKPELL	QALKGGLTNE	RKMELDAFLK
				1066	7	17	625.8259	1249.6372	1249.6302	5.58	0	60	0.0027	1		R.AAELTNLFESR.I					501	ERALALI
				1748	18	32	614.6497	1840.9273	1840.9220	2.89	1	61	0.0016	1		R.IRNFYANFQVDEIGR.V
				1461	20	32	786.8734	1571.7322	1571.7368	-2.93	0	90	1.4e-06	1		R.NFYANFQVDEIGR.V
				1462	20	32	786.8741	1571.7337	1571.7368	-1.97	0	97	3e-07	1		R.NFYANFQVDEIGR.V
				1463	20	32	786.8745	1571.7345	1571.7368	-1.46	0	97	3.2e-07	1		R.NFYANFQVDEIGR.V
				1464	20	32	786.8755	1571.7364	1571.7368	-0.27	0	91	1.3e-06	1		R.NFYANFQVDEIGR.V
				1465	20	32	786.8755	1571.7365	1571.7368	-0.20	0	97	3.1e-07	1		R.NFYANFQVDEIGR.V
				1466	20	32	786.8756	1571.7367	1571.7368	-0.063	0	97	3.1e-07	1		R.NFYANFQVDEIGR.V
				1467	20	32	786.8759	1571.7372	1571.7368	0.20	0	90	1.6e-06	1		R.NFYANFQVDEIGR.V
				1468	20	32	786.8763	1571.7380	1571.7368	0.71	0	97	3.4e-07	1		R.NFYANFQVDEIGR.V
				1469	20	32	786.8764	1571.7382	1571.7368	0.85	0	97	3.3e-07	1		R.NFYANFQVDEIGR.V
				1470	20	32	786.8775	1571.7404	1571.7368	2.24	0	56	0.0036	1		R.NFYANFQVDEIGR.V
				1473	20	32	786.8796	1571.7447	1571.7368	5.03	0	91	1.4e-06	1		R.NFYANFQVDEIGR.V
				2082	33	62	1026.5337	3076.5793	3076.5903	-3.59	0	83	5.1e-06	1		R.VVSVGDGIAQVYGLNEIQAGEMVLFANGVK.G
				2083	33	62	1026.5348	3076.5826	3076.5903	-2.52	0	98	1.4e-07	1		R.VVSVGDGIAQVYGLNEIQAGEMVLFANGVK.G
				2084	33	62	1026.5351	3076.5835	3076.5903	-2.23	0	134	3.4e-11	1		R.VVSVGDGIAQVYGLNEIQAGEMVLFANGVK.G
				2085	33	62	1026.5352	3076.5838	3076.5903	-2.13	0	109	1e-08	1		R.VVSVGDGIAQVYGLNEIQAGEMVLFANGVK.G
				2086	33	62	1026.5352	3076.5838	3076.5903	-2.13	0	103	4.6e-08	1		R.VVSVGDGIAQVYGLNEIQAGEMVLFANGVK.G
				2089	33	62	1026.5382	3076.5928	3076.5903	0.79	0	64	0.00031	1		R.VVSVGDGIAQVYGLNEIQAGEMVLFANGVK.G
				2090	33	62	1026.5395	3076.5967	3076.5903	2.06	0	94	3.2e-07	1		R.VVSVGDGIAQVYGLNEIQAGEMVLFANGVK.G
				2095	33	62	1031.8653	3092.5741	3092.5853	-3.61	0	95	3.4e-07	1		R.VVSVGDGIAQVYGLNEIQAGEMVLFANGVK.G + Oxidation (M)
				2096	33	62	1031.8661	3092.5765	3092.5853	-2.84	0	111	7.7e-09	1		R.VVSVGDGIAQVYGLNEIQAGEMVLFANGVK.G + Oxidation (M)
				2097	33	62	1031.8663	3092.5771	3092.5853	-2.64	0	99	1.4e-07	1		R.VVSVGDGIAQVYGLNEIQAGEMVLFANGVK.G + Oxidation (M)
				2098	33	62	1031.8671	3092.5795	3092.5853	-1.87	0	84	4.2e-06	1		R.VVSVGDGIAQVYGLNEIQAGEMVLFANGVK.G + Oxidation (M)
				2100	33	62	1031.8675	3092.5807	3092.5853	-1.48	0	133	5.1e-11	1		R.VVSVGDGIAQVYGLNEIQAGEMVLFANGVK.G + Oxidation (M)
				2101	33	62	1031.8683	3092.5831	3092.5853	-0.70	0	117	2.2e-09	1		R.VVSVGDGIAQVYGLNEIQAGEMVLFANGVK.G + Oxidation (M)
				2102	33	62	774.1540	3092.5867	3092.5853	0.48	0	104	4.1e-08	1		R.VVSVGDGIAQVYGLNEIQAGEMVLFANGVK.G + Oxidation (M)
				1994	63	85	1181.1015	2360.1884	2360.2046	-6.84	0	53	0.0077	1		K.GMALNLENENVGIVVFGGDTAIK.E
				1995	63	85	1181.1050	2360.1954	2360.2046	-3.87	0	49	0.019	1		K.GMALNLENENVGIVVFGGDTAIK.E
				1998	63	85	1181.1087	2360.2028	2360.2046	-0.74	0	107	3.3e-08	1		K.GMALNLENENVGIVVFGGDTAIK.E
				2000	63	85	1189.1057	2376.1968	2376.1995	-1.12	0	49	0.022	1		K.GMALNLENENVGIVVFGGDTAIK.E + Oxidation (M)
				2001	63	85	1189.1065	2376.1984	2376.1995	-0.45	0	119	2e-09	1		K.GMALNLENENVGIVVFGGDTAIK.E + Oxidation (M)
				2002	63	85	1189.1067	2376.1988	2376.1995	-0.28	0	130	1.5e-10	1		K.GMALNLENENVGIVVFGGDTAIK.E + Oxidation (M)
				2003	63	85	1189.1071	2376.1996	2376.1995	0.058	0	106	4.3e-08	1		K.GMALNLENENVGIVVFGGDTAIK.E + Oxidation (M)
				2004	63	85	793.0739	2376.1998	2376.1995	0.13	0	101	1.2e-07	1		K.GMALNLENENVGIVVFGGDTAIK.E + Oxidation (M)
				2005	63	85	793.0740	2376.2001	2376.1995	0.27	0	125	4.9e-10	1		K.GMALNLENENVGIVVFGGDTAIK.E + Oxidation (M)
				2006	63	85	1189.1076	2376.2006	2376.1995	0.48	0	120	1.7e-09	1		K.GMALNLENENVGIVVFGGDTAIK.E + Oxidation (M)
				2007	63	85	793.0744	2376.2015	2376.1995	0.85	0	109	2.1e-08	1		K.GMALNLENENVGIVVFGGDTAIK.E + Oxidation (M)
				2008	63	85	793.0748	2376.2025	2376.1995	1.24	0	85	5e-06	1		K.GMALNLENENVGIVVFGGDTAIK.E + Oxidation (M)
				2009	63	85	793.0748	2376.2027	2376.1995	1.34	0	89	2e-06	1		K.GMALNLENENVGIVVFGGDTAIK.E + Oxidation (M)
				2011	63	85	793.0757	2376.2053	2376.1995	2.43	0	99	1.9e-07	1		K.GMALNLENENVGIVVFGGDTAIK.E + Oxidation (M)
				2012	63	85	793.0760	2376.2061	2376.1995	2.78	0	97	3.4e-07	1		K.GMALNLENENVGIVVFGGDTAIK.E + Oxidation (M)
				2013	63	85	793.0761	2376.2065	2376.1995	2.94	0	68	0.00025	1		K.GMALNLENENVGIVVFGGDTAIK.E + Oxidation (M)
				943	92	103	400.5621	1198.6644	1198.6670	-2.20	1	57	0.0042	1		K.RTGSIVDVPAGK.A
				944	92	103	400.5628	1198.6665	1198.6670	-0.38	1	58	0.0027	1		K.RTGSIVDVPAGK.A
				945	92	103	600.3411	1198.6676	1198.6670	0.55	1	73	8.7e-05	1		K.RTGSIVDVPAGK.A
				620	93	103	522.2887	1042.5629	1042.5659	-2.88	0	97	5.4e-07	1		R.TGSIVDVPAGK.A
				621	93	103	522.2898	1042.5651	1042.5659	-0.73	0	76	6.4e-05	1		R.TGSIVDVPAGK.A
				623	93	103	522.2901	1042.5656	1042.5659	-0.25	0	95	8e-07	1		R.TGSIVDVPAGK.A
				624	93	103	522.2902	1042.5659	1042.5659	0.020	0	57	0.0045	1		R.TGSIVDVPAGK.A
				625	93	103	522.2903	1042.5660	1042.5659	0.12	0	52	0.016	1		R.TGSIVDVPAGK.A
				626	93	103	522.2910	1042.5675	1042.5659	1.55	0	89	3.6e-06	1		R.TGSIVDVPAGK.A
				627	93	103	522.2911	1042.5676	1042.5659	1.63	0	66	0.00072	1		R.TGSIVDVPAGK.A
				628	93	103	522.2913	1042.5680	1042.5659	2.07	0	68	0.00043	1		R.TGSIVDVPAGK.A
				629	93	103	522.2914	1042.5682	1042.5659	2.21	0	76	6.2e-05	1		R.TGSIVDVPAGK.A
				630	93	103	522.2914	1042.5682	1042.5659	2.26	0	78	4.1e-05	1		R.TGSIVDVPAGK.A
				631	93	103	522.2914	1042.5683	1042.5659	2.32	0	85	8.4e-06	1		R.TGSIVDVPAGK.A
				632	93	103	522.2920	1042.5695	1042.5659	3.49	0	79	2.9e-05	1		R.TGSIVDVPAGK.A
				633	93	103	522.2933	1042.5720	1042.5659	5.87	0	53	0.014	1		R.TGSIVDVPAGK.A
				1486	93	108	529.9557	1586.8452	1586.8450	0.095	1	77	5e-05	1		R.TGSIVDVPAGKAMLGR.V + Oxidation (M)
				997	109	120	614.8187	1227.6228	1227.6282	-4.40	0	123	1.2e-09	1		R.VVDAMGVPIDGR.G
				998	109	120	614.8207	1227.6268	1227.6282	-1.15	0	71	0.00019	1		R.VVDAMGVPIDGR.G
				999	109	120	614.8218	1227.6290	1227.6282	0.66	0	127	4.6e-10	1		R.VVDAMGVPIDGR.G
				1000	109	120	614.8218	1227.6290	1227.6282	0.68	0	116	5.6e-09	1		R.VVDAMGVPIDGR.G
				1001	109	120	614.8219	1227.6292	1227.6282	0.81	0	89	2.6e-06	1		R.VVDAMGVPIDGR.G
				1002	109	120	410.2172	1227.6297	1227.6282	1.20	0	63	0.0011	1		R.VVDAMGVPIDGR.G
				1003	109	120	614.8224	1227.6302	1227.6282	1.67	0	88	3.6e-06	1		R.VVDAMGVPIDGR.G
				1004	109	120	614.8228	1227.6311	1227.6282	2.37	0	56	0.0058	1		R.VVDAMGVPIDGR.G
				1005	109	120	614.8230	1227.6315	1227.6282	2.70	0	106	5.1e-08	1		R.VVDAMGVPIDGR.G
				1006	109	120	614.8232	1227.6319	1227.6282	3.06	0	83	9.1e-06	1		R.VVDAMGVPIDGR.G
				1007	109	120	614.8235	1227.6324	1227.6282	3.48	0	83	1e-05	1		R.VVDAMGVPIDGR.G
				1030	109	120	622.8168	1243.6191	1243.6231	-3.19	0	101	1.6e-07	1		R.VVDAMGVPIDGR.G + Oxidation (M)
				1031	109	120	622.8179	1243.6212	1243.6231	-1.48	0	99	2.9e-07	1		R.VVDAMGVPIDGR.G + Oxidation (M)
				1032	109	120	622.8181	1243.6217	1243.6231	-1.15	0	94	7.9e-07	1		R.VVDAMGVPIDGR.G + Oxidation (M)
				1033	109	120	622.8183	1243.6220	1243.6231	-0.86	0	111	1.7e-08	1		R.VVDAMGVPIDGR.G + Oxidation (M)
				1034	109	120	622.8186	1243.6226	1243.6231	-0.37	0	93	1.1e-06	1		R.VVDAMGVPIDGR.G + Oxidation (M)
				1035	109	120	622.8187	1243.6228	1243.6231	-0.21	0	91	1.8e-06	1		R.VVDAMGVPIDGR.G + Oxidation (M)
				1036	109	120	622.8189	1243.6232	1243.6231	0.092	0	102	1.3e-07	1		R.VVDAMGVPIDGR.G + Oxidation (M)
				1037	109	120	622.8190	1243.6234	1243.6231	0.25	0	92	1.3e-06	1		R.VVDAMGVPIDGR.G + Oxidation (M)
				1038	109	120	622.8193	1243.6241	1243.6231	0.82	0	92	1.3e-06	1		R.VVDAMGVPIDGR.G + Oxidation (M)
				1039	109	120	622.8194	1243.6243	1243.6231	1.01	0	95	7e-07	1		R.VVDAMGVPIDGR.G + Oxidation (M)
				1040	109	120	622.8195	1243.6244	1243.6231	1.09	0	88	3.4e-06	1		R.VVDAMGVPIDGR.G + Oxidation (M)
				1042	109	120	622.8196	1243.6246	1243.6231	1.25	0	96	5.7e-07	1		R.VVDAMGVPIDGR.G + Oxidation (M)
				1043	109	120	622.8197	1243.6249	1243.6231	1.43	0	80	2.3e-05	1		R.VVDAMGVPIDGR.G + Oxidation (M)
				1046	109	120	415.5491	1243.6255	1243.6231	1.91	0	63	0.0011	1		R.VVDAMGVPIDGR.G + Oxidation (M)
				1049	109	120	622.8221	1243.6296	1243.6231	5.25	0	72	0.00013	1		R.VVDAMGVPIDGR.G + Oxidation (M)
				512	121	129	338.1641	1011.4706	1011.4734	-2.76	0	56	0.0035	1		R.GALSDHEQR.R
				513	121	129	506.7430	1011.4714	1011.4734	-1.95	0	80	1.3e-05	1		R.GALSDHEQR.R
				514	121	129	1012.4802	1011.4729	1011.4734	-0.43	0	47	0.026	1		R.GALSDHEQR.R
				516	121	129	506.7444	1011.4743	1011.4734	0.90	0	65	0.00047	1		R.GALSDHEQR.R
				518	121	129	506.7447	1011.4749	1011.4734	1.51	0	64	0.00062	1		R.GALSDHEQR.R
				519	121	129	506.7447	1011.4749	1011.4734	1.53	0	63	0.00066	1		R.GALSDHEQR.R
				523	121	129	506.7452	1011.4759	1011.4734	2.50	0	58	0.0024	1		R.GALSDHEQR.R
				526	121	129	338.1661	1011.4765	1011.4734	3.11	0	58	0.0021	1		R.GALSDHEQR.R
				532	121	129	506.7459	1011.4773	1011.4734	3.92	0	48	0.021	1		R.GALSDHEQR.R
				540	121	129	506.7490	1011.4835	1011.4734	10.00	0	45	0.052	1		R.GALSDHEQR.R
				965	131	141	404.2438	1209.7095	1209.7081	1.14	1	71	5.9e-05	1		R.VEVKAPGILER.K
				74	135	141	378.2232	754.4318	754.4337	-2.58	0	73	5.2e-05	1		K.APGILER.K
				75	135	141	378.2235	754.4325	754.4337	-1.57	0	73	5.4e-05	1		K.APGILER.K
				76	135	141	378.2237	754.4329	754.4337	-1.10	0	66	0.00027	1		K.APGILER.K
				77	135	141	378.2242	754.4339	754.4337	0.31	0	67	0.00021	1		K.APGILER.K
				79	135	141	378.2245	754.4344	754.4337	0.94	0	59	0.0014	1		K.APGILER.K
				81	135	141	378.2247	754.4349	754.4337	1.58	0	67	0.0002	1		K.APGILER.K
				1281	142	153	677.8498	1353.6851	1353.7075	-16.5	1	56	0.006	1		R.KSVHEPMQTGLK.A
				1282	142	153	452.2431	1353.7074	1353.7075	-0.012	1	73	9.2e-05	1		R.KSVHEPMQTGLK.A
				1297	142	153	457.5745	1369.7018	1369.7024	-0.41	1	71	0.00014	1		R.KSVHEPMQTGLK.A + Oxidation (M)
				1298	142	153	685.8597	1369.7048	1369.7024	1.75	1	92	1.4e-06	1		R.KSVHEPMQTGLK.A + Oxidation (M)
				990	143	153	409.5437	1225.6093	1225.6125	-2.59	0	63	0.0011	1		K.SVHEPMQTGLK.A
				991	143	153	613.8137	1225.6128	1225.6125	0.28	0	80	2e-05	1		K.SVHEPMQTGLK.A
				1025	143	153	414.8746	1241.6021	1241.6074	-4.29	0	71	0.00014	1		K.SVHEPMQTGLK.A + Oxidation (M)
				1027	143	153	621.8104	1241.6063	1241.6074	-0.90	0	77	4.3e-05	1		K.SVHEPMQTGLK.A + Oxidation (M)
				575	154	163	513.7991	1025.5836	1025.5869	-3.23	0	73	6e-05	1		K.AVDSLVPIGR.G
				576	154	163	513.8005	1025.5865	1025.5869	-0.47	0	74	3.6e-05	1		K.AVDSLVPIGR.G
				577	154	163	513.8008	1025.5870	1025.5869	0.081	0	71	7.1e-05	1		K.AVDSLVPIGR.G
				578	154	163	513.8012	1025.5878	1025.5869	0.84	0	70	0.00011	1		K.AVDSLVPIGR.G
				579	154	163	513.8013	1025.5880	1025.5869	1.08	0	58	0.0014	1		K.AVDSLVPIGR.G
				580	154	163	513.8015	1025.5884	1025.5869	1.41	0	64	0.00035	1		K.AVDSLVPIGR.G
				581	154	163	513.8016	1025.5887	1025.5869	1.72	0	53	0.0053	1		K.AVDSLVPIGR.G
				582	154	163	513.8020	1025.5895	1025.5869	2.46	0	47	0.019	1		K.AVDSLVPIGR.G
				583	154	163	513.8020	1025.5895	1025.5869	2.48	0	57	0.0022	1		K.AVDSLVPIGR.G
				173	167	173	408.2332	814.4518	814.4548	-3.71	0	55	0.011	1		R.ELLIGDR.Q
				175	167	173	408.2342	814.4538	814.4548	-1.33	0	49	0.04	1		R.ELLIGDR.Q
				177	167	173	408.2344	814.4541	814.4548	-0.86	0	46	0.084	1		R.ELLIGDR.Q
				178	167	173	408.2347	814.4548	814.4548	-0.099	0	54	0.013	1		R.ELLIGDR.Q
				179	167	173	408.2347	814.4548	814.4548	-0.075	0	55	0.011	1		R.ELLIGDR.Q
				180	167	173	408.2347	814.4549	814.4548	0.023	0	50	0.034	1		R.ELLIGDR.Q
				181	167	173	408.2349	814.4553	814.4548	0.51	0	54	0.012	1		R.ELLIGDR.Q
				183	167	173	408.2353	814.4560	814.4548	1.40	0	54	0.013	1		R.ELLIGDR.Q
				184	167	173	408.2354	814.4562	814.4548	1.67	0	55	0.011	1		R.ELLIGDR.Q
				185	167	173	408.2354	814.4563	814.4548	1.79	0	54	0.013	1		R.ELLIGDR.Q
				1239	178	189	665.8800	1329.7454	1329.7504	-3.70	0	87	3.1e-06	1		K.TTIAIDTILNQK.Q
				1240	178	189	665.8818	1329.7491	1329.7504	-0.98	0	87	2.8e-06	1		K.TTIAIDTILNQK.Q
				1241	178	189	665.8831	1329.7516	1329.7504	0.90	0	87	2.9e-06	1		K.TTIAIDTILNQK.Q
				1242	178	189	665.8831	1329.7516	1329.7504	0.93	0	87	3.1e-06	1		K.TTIAIDTILNQK.Q
				1243	178	189	665.8832	1329.7518	1329.7504	1.07	0	80	1.5e-05	1		K.TTIAIDTILNQK.Q
				1244	178	189	665.8832	1329.7519	1329.7504	1.13	0	87	2.8e-06	1		K.TTIAIDTILNQK.Q
				1245	178	189	665.8832	1329.7519	1329.7504	1.17	0	82	7.8e-06	2		K.TTIAIDTILNQK.Q
				1246	178	189	665.8833	1329.7521	1329.7504	1.31	0	87	2.8e-06	1		K.TTIAIDTILNQK.Q
				1247	178	189	665.8835	1329.7524	1329.7504	1.57	0	91	1.2e-06	1		K.TTIAIDTILNQK.Q
				1248	178	189	665.8837	1329.7528	1329.7504	1.87	0	87	2.7e-06	1		K.TTIAIDTILNQK.Q
				1249	178	189	665.8841	1329.7536	1329.7504	2.41	0	86	3.7e-06	2		K.TTIAIDTILNQK.Q
				1250	178	189	665.8859	1329.7573	1329.7504	5.22	0	87	2.6e-06	1		K.TTIAIDTILNQK.Q
				1774	178	194	643.6975	1928.0707	1928.0691	0.85	1	94	3.2e-07	1		K.TTIAIDTILNQKQINSR.A
				1826	195	212	1018.9686	2035.9226	2035.9231	-0.20	0	90	1.1e-06	1		R.ATSESETMYCVYVAIGQK.R
				1827	195	212	1018.9695	2035.9244	2035.9231	0.68	0	77	2e-05	1		R.ATSESETMYCVYVAIGQK.R
				1828	195	212	679.6494	2035.9263	2035.9231	1.58	0	48	0.019	1		R.ATSESETMYCVYVAIGQK.R
				1829	195	212	679.6494	2035.9264	2035.9231	1.64	0	75	3.8e-05	1		R.ATSESETMYCVYVAIGQK.R
				1830	195	212	1018.9705	2035.9264	2035.9231	1.66	0	96	3.2e-07	1		R.ATSESETMYCVYVAIGQK.R
				1854	195	212	684.9798	2051.9176	2051.9180	-0.20	0	55	0.0033	1		R.ATSESETMYCVYVAIGQK.R + Oxidation (M)
				1855	195	212	1026.9670	2051.9194	2051.9180	0.71	0	88	1.7e-06	1		R.ATSESETMYCVYVAIGQK.R + Oxidation (M)
				1856	195	212	684.9810	2051.9213	2051.9180	1.60	0	91	8.4e-07	1		R.ATSESETMYCVYVAIGQK.R + Oxidation (M)
				1857	195	212	684.9850	2051.9333	2051.9180	7.46	0	61	0.00093	1		R.ATSESETMYCVYVAIGQK.R + Oxidation (M)
				1594	262	276	852.9013	1703.7881	1703.8188	-18.0	0	53	0.0069	1		R.DNGMHALIIYDDLSK.Q
				1595	262	276	568.9451	1703.8136	1703.8188	-3.10	0	83	1e-05	1		R.DNGMHALIIYDDLSK.Q
				1597	262	276	568.9465	1703.8177	1703.8188	-0.65	0	110	1.8e-08	1		R.DNGMHALIIYDDLSK.Q
				1598	262	276	852.9163	1703.8180	1703.8188	-0.50	0	108	3.1e-08	1		R.DNGMHALIIYDDLSK.Q
				1599	262	276	852.9173	1703.8200	1703.8188	0.68	0	110	1.9e-08	1		R.DNGMHALIIYDDLSK.Q
				1600	262	276	568.9477	1703.8214	1703.8188	1.49	0	104	8.7e-08	1		R.DNGMHALIIYDDLSK.Q
				1601	262	276	568.9480	1703.8221	1703.8188	1.88	0	86	4.9e-06	1		R.DNGMHALIIYDDLSK.Q
				1620	262	276	574.2763	1719.8070	1719.8138	-3.93	0	110	1.7e-08	1		R.DNGMHALIIYDDLSK.Q + Oxidation (M)
				1621	262	276	860.9108	1719.8071	1719.8138	-3.85	0	51	0.015	1		R.DNGMHALIIYDDLSK.Q + Oxidation (M)
				1622	262	276	860.9128	1719.8110	1719.8138	-1.60	0	78	2.6e-05	1		R.DNGMHALIIYDDLSK.Q + Oxidation (M)
				1623	262	276	860.9133	1719.8121	1719.8138	-0.96	0	107	3.7e-08	1		R.DNGMHALIIYDDLSK.Q + Oxidation (M)
				1624	262	276	860.9142	1719.8138	1719.8138	0.024	0	51	0.014	1		R.DNGMHALIIYDDLSK.Q + Oxidation (M)
				1625	262	276	574.2786	1719.8141	1719.8138	0.17	0	103	9e-08	1		R.DNGMHALIIYDDLSK.Q + Oxidation (M)
				1626	262	276	860.9151	1719.8156	1719.8138	1.06	0	112	1.1e-08	1		R.DNGMHALIIYDDLSK.Q + Oxidation (M)
				1627	262	276	574.2792	1719.8157	1719.8138	1.15	0	104	7.1e-08	1		R.DNGMHALIIYDDLSK.Q + Oxidation (M)
				257	283	289	430.7530	859.4915	859.4949	-3.99	0	52	0.017	1		R.QMSLLLR.R
				259	283	289	430.7552	859.4957	859.4949	0.95	0	49	0.031	1		R.QMSLLLR.R
				260	283	289	430.7563	859.4979	859.4949	3.51	0	53	0.011	1		R.QMSLLLR.R
				281	283	289	438.7503	875.4860	875.4899	-4.37	0	61	0.0023	1		R.QMSLLLR.R + Oxidation (M)
				282	283	289	438.7505	875.4864	875.4899	-3.91	0	48	0.051	1		R.QMSLLLR.R + Oxidation (M)
				283	283	289	438.7508	875.4871	875.4899	-3.14	0	61	0.0022	1		R.QMSLLLR.R + Oxidation (M)
				284	283	289	438.7516	875.4886	875.4899	-1.38	0	61	0.0026	1		R.QMSLLLR.R + Oxidation (M)
				285	283	289	438.7521	875.4896	875.4899	-0.23	0	49	0.033	1		R.QMSLLLR.R + Oxidation (M)
				286	283	289	438.7523	875.4901	875.4899	0.29	0	61	0.002	1		R.QMSLLLR.R + Oxidation (M)
				287	283	289	438.7525	875.4904	875.4899	0.59	0	61	0.002	1		R.QMSLLLR.R + Oxidation (M)
				288	283	289	438.7527	875.4907	875.4899	1.02	0	61	0.0021	1		R.QMSLLLR.R + Oxidation (M)
				289	283	289	438.7528	875.4910	875.4899	1.27	0	56	0.006	1		R.QMSLLLR.R + Oxidation (M)
				291	283	289	438.7531	875.4917	875.4899	2.07	0	61	0.0021	1		R.QMSLLLR.R + Oxidation (M)
				1433	295	307	769.3670	1536.7194	1536.7361	-10.9	0	56	0.005	1		R.EAFPGDVFYLHSR.L
				1434	295	307	513.2518	1536.7334	1536.7361	-1.76	0	93	9.9e-07	1		R.EAFPGDVFYLHSR.L
				1435	295	307	769.3758	1536.7370	1536.7361	0.58	0	106	6.2e-08	1		R.EAFPGDVFYLHSR.L
				1436	295	307	513.2532	1536.7377	1536.7361	0.99	0	81	1.7e-05	1		R.EAFPGDVFYLHSR.L
				1437	295	307	769.3768	1536.7391	1536.7361	1.94	0	75	6.8e-05	1		R.EAFPGDVFYLHSR.L
				1340	363	376	719.9254	1437.8363	1437.8416	-3.68	0	65	0.0002	1		R.GIRPAINVGLSVSR.V
				1342	363	376	480.2867	1437.8382	1437.8416	-2.32	0	53	0.003	1		R.GIRPAINVGLSVSR.V
				1343	363	376	719.9271	1437.8396	1437.8416	-1.39	0	54	0.0022	1		R.GIRPAINVGLSVSR.V
				1345	363	376	719.9281	1437.8417	1437.8416	0.073	0	97	1.2e-07	1		R.GIRPAINVGLSVSR.V
				1346	363	376	719.9284	1437.8423	1437.8416	0.49	0	105	1.8e-08	1		R.GIRPAINVGLSVSR.V
				1347	363	376	480.2882	1437.8427	1437.8416	0.81	0	72	4e-05	1		R.GIRPAINVGLSVSR.V
				1348	363	376	719.9287	1437.8429	1437.8416	0.89	0	91	5e-07	1		R.GIRPAINVGLSVSR.V
				1349	363	376	719.9290	1437.8435	1437.8416	1.32	0	103	3e-08	1		R.GIRPAINVGLSVSR.V
				1351	363	376	719.9294	1437.8442	1437.8416	1.84	0	55	0.002	1		R.GIRPAINVGLSVSR.V
				1352	363	376	480.2887	1437.8444	1437.8416	1.97	0	85	2e-06	1		R.GIRPAINVGLSVSR.V
				1353	363	376	480.2890	1437.8451	1437.8416	2.41	0	78	8.7e-06	1		R.GIRPAINVGLSVSR.V
				1354	363	376	480.2891	1437.8455	1437.8416	2.75	0	71	5.1e-05	1		R.GIRPAINVGLSVSR.V
				1355	363	376	480.2891	1437.8456	1437.8416	2.77	0	85	2e-06	1		R.GIRPAINVGLSVSR.V
				1356	363	376	480.2893	1437.8460	1437.8416	3.06	0	70	5.6e-05	1		R.GIRPAINVGLSVSR.V
				1357	363	376	480.2894	1437.8465	1437.8416	3.44	0	89	6.8e-07	1		R.GIRPAINVGLSVSR.V
				1358	363	376	480.2896	1437.8469	1437.8416	3.73	0	48	0.01	1		R.GIRPAINVGLSVSR.V
				139	388	394	396.2078	790.4011	790.4007	0.46	0	46	0.082	1		K.QVCGSLK.L
				309	395	401	446.7463	891.4780	891.4814	-3.76	0	68	0.00043	1		K.LELAQYR.E
				1962	402	423	1154.5780	2307.1414	2307.1495	-3.49	0	100	1.7e-07	1		R.EVAAFAQFGSDLDAATQALLNR.G
				1963	402	423	1154.5800	2307.1454	2307.1495	-1.76	0	134	7.4e-11	1		R.EVAAFAQFGSDLDAATQALLNR.G
				1964	402	423	1154.5810	2307.1474	2307.1495	-0.89	0	174	6.4e-15	1		R.EVAAFAQFGSDLDAATQALLNR.G
				1965	402	423	770.0565	2307.1475	2307.1495	-0.86	0	130	1.6e-10	1		R.EVAAFAQFGSDLDAATQALLNR.G
				1966	402	423	1154.5820	2307.1494	2307.1495	-0.025	0	161	1.6e-13	1		R.EVAAFAQFGSDLDAATQALLNR.G
				1967	402	423	770.0573	2307.1500	2307.1495	0.21	0	143	8.1e-12	1		R.EVAAFAQFGSDLDAATQALLNR.G
				1968	402	423	1154.5824	2307.1502	2307.1495	0.32	0	157	3.2e-13	1		R.EVAAFAQFGSDLDAATQALLNR.G
				1969	402	423	770.0580	2307.1520	2307.1495	1.09	0	142	1.2e-11	1		R.EVAAFAQFGSDLDAATQALLNR.G
				1970	402	423	770.0581	2307.1525	2307.1495	1.31	0	148	2.7e-12	1		R.EVAAFAQFGSDLDAATQALLNR.G
				1971	402	423	1154.5837	2307.1528	2307.1495	1.45	0	185	5.8e-16	1		R.EVAAFAQFGSDLDAATQALLNR.G
				1972	402	423	770.0583	2307.1530	2307.1495	1.51	0	132	1.2e-10	1		R.EVAAFAQFGSDLDAATQALLNR.G
				1973	402	423	770.0584	2307.1533	2307.1495	1.65	0	166	4.1e-14	1		R.EVAAFAQFGSDLDAATQALLNR.G
				1974	402	423	770.0642	2307.1707	2307.1495	9.17	0	66	0.00041	1		R.EVAAFAQFGSDLDAATQALLNR.G
				6	427	432	351.7224	701.4303	701.4323	-2.91	0	52	0.019	1		R.LTEVLK.Q
				8	427	432	351.7237	701.4327	701.4323	0.60	0	45	0.072	1		R.LTEVLK.Q
				9	427	432	351.7237	701.4328	701.4323	0.66	0	49	0.025	1		R.LTEVLK.Q
				1795	427	443	656.3805	1966.1196	1966.1139	2.89	1	91	3.1e-07	1		R.LTEVLKQPQYAPLPIEK.Q
				1147	433	443	642.3505	1282.6865	1282.6921	-4.38	0	68	0.00026	1		K.QPQYAPLPIEK.Q
				1148	433	443	642.3523	1282.6900	1282.6921	-1.67	0	48	0.028	1		K.QPQYAPLPIEK.Q
				1149	433	443	642.3529	1282.6913	1282.6921	-0.61	0	68	0.00024	1		K.QPQYAPLPIEK.Q
				1150	433	443	642.3533	1282.6920	1282.6921	-0.078	0	63	0.00088	1		K.QPQYAPLPIEK.Q
				1152	433	443	642.3535	1282.6924	1282.6921	0.20	0	53	0.0089	1		K.QPQYAPLPIEK.Q
				1154	433	443	642.3535	1282.6925	1282.6921	0.33	0	45	0.052	1		K.QPQYAPLPIEK.Q
				1155	433	443	642.3538	1282.6930	1282.6921	0.70	0	65	0.00044	1		K.QPQYAPLPIEK.Q
				1156	433	443	642.3541	1282.6936	1282.6921	1.17	0	45	0.049	1		K.QPQYAPLPIEK.Q
				1157	433	443	642.3542	1282.6938	1282.6921	1.31	0	47	0.03	1		K.QPQYAPLPIEK.Q
				1158	433	443	642.3545	1282.6944	1282.6921	1.78	0	45	0.045	1		K.QPQYAPLPIEK.Q
				1652	444	458	869.9465	1737.8785	1737.8872	-5.03	0	69	0.00024	1		K.QILVIYAAVNGFCDR.M
				1653	444	458	869.9484	1737.8823	1737.8872	-2.84	0	97	4.3e-07	1		K.QILVIYAAVNGFCDR.M
				1655	444	458	580.3031	1737.8875	1737.8872	0.16	0	73	9e-05	1		K.QILVIYAAVNGFCDR.M
				1656	444	458	869.9524	1737.8903	1737.8872	1.75	0	68	0.00029	1		K.QILVIYAAVNGFCDR.M
				1531	470	484	546.3366	1635.9880	1635.9923	-2.61	0	92	1.1e-07	1	U	K.AILNSVKPELLQALK.G
				1533	470	484	819.0026	1635.9906	1635.9923	-1.02	0	116	3.8e-10	1	U	K.AILNSVKPELLQALK.G
				1534	470	484	819.0041	1635.9937	1635.9923	0.88	0	47	0.0028	1	U	K.AILNSVKPELLQALK.G
				61	485	491	373.6932	745.3718	745.3719	-0.093	0	61	0.0021	1		K.GGLTNER.K
				741	492	500	547.7989	1093.5832	1093.5841	-0.85	1	78	3.4e-05	1		R.KMELDAFLK.E
				742	492	500	365.5356	1093.5850	1093.5841	0.82	1	57	0.0046	1		R.KMELDAFLK.E
				743	492	500	547.8000	1093.5854	1093.5841	1.13	1	71	0.00018	1		R.KMELDAFLK.E
				745	492	500	547.8008	1093.5870	1093.5841	2.59	1	78	3.6e-05	1		R.KMELDAFLK.E
				774	492	500	555.7957	1109.5769	1109.5791	-1.90	1	78	3.1e-05	1		R.KMELDAFLK.E + Oxidation (M)
				775	492	500	370.8668	1109.5787	1109.5791	-0.33	1	64	0.00096	1		R.KMELDAFLK.E + Oxidation (M)
				776	492	500	370.8677	1109.5812	1109.5791	1.92	1	51	0.015	1		R.KMELDAFLK.E + Oxidation (M)
				777	492	500	555.7980	1109.5814	1109.5791	2.12	1	85	6.9e-06	1		R.KMELDAFLK.E + Oxidation (M)
				430	493	500	483.7513	965.4881	965.4892	-1.11	0	67	0.00044	1		K.MELDAFLK.E
				431	493	500	483.7523	965.4900	965.4892	0.83	0	55	0.008	1		K.MELDAFLK.E
				460	493	500	491.7489	981.4832	981.4841	-0.91	0	61	0.0015	1		K.MELDAFLK.E + Oxidation (M)
				461	493	500	491.7500	981.4854	981.4841	1.29	0	64	0.0008	1		K.MELDAFLK.E + Oxidation (M)
				462	493	500	491.7501	981.4857	981.4841	1.60	0	51	0.016	1		K.MELDAFLK.E + Oxidation (M)
	32	succinate-semialdehyde dehydrogenase, mitochondrial; Bol	XP_013588031.1																			1	MVLGAAARVA	SVGCRRLVCS	SSHASPLLVS	SSQCRQMSMD	AQSVSEKLRS
				111	56	63	387.2300	772.4454	772.4443	1.48	0	62	0.0028	1	U	R.TQGLIGGK.W						51	SGLLRTQGLI	GGKWIDSYDK	TTIKVNNPAT	GEIVADVACM	GVKETNDAIA
				1786	75	93	654.3206	1959.9399	1959.9394	0.23	0	79	2.2e-05	1	U	K.VNNPATGEIVADVACMGVK.E + Oxidation (M)						101	SSYEAFQSWS	RRTAGERSKV	LRRWFDLLVA	HKEELGQLIT	LEQGKPLKEA
				1862	94	111	1031.4650	2060.9154	2060.9075	3.84	0	86	2.1e-06	1	U	K.ETNDAIASSYEAFQSWSR.R						151	IGEVAYGASF	IEYYAEEAKR	VYGDIIPPNS	SDRRLLVLKQ	PIGVVGAITP
				828	124	132	376.8791	1127.6154	1127.6128	2.35	0	51	0.018	1	U	R.WFDLLVAHK.E						201	WNFPLAMITR	KVGPALASGC	TVVVKPSELT	PLTALAAAEL	ALQAGVPPGA
				1335	171	183	716.8497	1431.6848	1431.6994	-10.2	0	76	4.9e-05	1	U	R.VYGDIIPPNSSDR.R						251	LNVVMGNAPE	IGDALLASPQ	VRKITFTGST	AVGKKLMAAA	APTVKKVSLE
				1101	329	339	633.7705	1265.5265	1265.5241	1.88	0	90	5.2e-07	1	U	R.NSGQTCVCANR.V						301	LGGNAPSIIF	DDADLDVAVK	GTLAAKFRNS	GQTCVCANRV	LVQDGIYDKF
				859	340	349	575.3118	1148.6090	1148.6077	1.08	0	92	1.5e-06	1	U	R.VLVQDGIYDK.F						351	AEAFSEAVQK	LEVGDGFKEG	ATQGPLINDA	AIQKVESFVQ	DAVSKGAKVL
				989	350	360	613.8067	1225.5989	1225.5979	0.80	0	91	1.6e-06	1	U	K.FAEAFSEAVQK.L						401	LGGKKHSLGM	TFYEPTVIRD	VTSNMIMSKE	EIFGPVAPLI	RFKTEEDAIR
				262	361	368	432.7267	863.4388	863.4389	-0.12	0	70	0.00033	1	U	K.LEVGDGFK.E						451	IANDTIAGLA	AYIFTNSVQR	SWRVSEALEY	GLVGVNEGII	STEVAPFGGV
				959	385	395	604.8120	1207.6094	1207.6085	0.79	0	79	2.8e-05	1	U	K.VESFVQDAVSK.G						501	KQSGLGREGS	KYGMDEYHEI	KYICMGDMNR	Q
				864	420	429	579.2639	1156.5133	1156.5104	2.51	0	58	0.0015	1	U	R.DVTSNMIMSK.E + 2 Oxidation (M)
				771	442	450	554.7859	1107.5572	1107.5560	1.10	1	64	0.0011	1	U	R.FKTEEDAIR.I
				773	442	450	370.1933	1107.5582	1107.5560	1.97	1	65	0.0008	1	U	R.FKTEEDAIR.I					1	MASRRVSSLL	SRSLISSSSL	FSLRGKDPLL	NRGARRYSNL	AASLEDTITP
	33	aldehyde dehydrogenase family 2 member B7; Bra	XP_009110081.1																		51	PVKVEHTQLL	INGKFVDSAS	GKTFPTLDPR	TGEVIAQVAE	GDVEDVNRAV
				1761	81	98	950.9674	1899.9202	1899.9174	1.49	0	141	1.3e-11	1	U	R.TGEVIAQVAEGDVEDVNR.A					101	VAARKAFDQG	PWPRMTAYER	SKILFRFADL	IEKHNDEIAA	LETWDNGKPY
				1762	81	98	634.3149	1899.9229	1899.9174	2.91	0	96	4.3e-07	1	U	R.TGEVIAQVAEGDVEDVNR.A					151	EQSANIEVPM	LARVFRYYAG	WADKIHGMTV	PGDGSHHVQT	LHEPIGVAGQ
				218	127	133	418.2323	834.4500	834.4487	1.57	0	70	0.00025	1		R.FADLIEK.H					201	IIPWNFPLLM	LSWKLGPALA	CGNTVVLKTA	EQTPLSALLV	GRLLHEAGLP
				1377	229	242	728.4138	1454.8130	1454.8093	2.58	0	108	2.4e-08	1	U	K.TAEQTPLSALLVGR.L					251	EGVVNIVSGF	GPTAGAAIAS	HMDIDKVAFT	GSTDVGKIIL	ELASKSNLKA
				709	277	287	541.2811	1080.5476	1080.5452	2.24	0	92	1.6e-06	1		K.VAFTGSTDVGK.I					301	VTLELGGKSP	FIVCEDADVD	QAVEMAHFAL	FFNQGQCCCA	GSRPFVQERV
				590	350	357	514.7512	1027.4879	1027.4862	1.62	0	68	0.00023	1		R.VYDEFVEK.A					351	YDEFVEKAKA	RAINRAVGDP	FKSGIEQGPQ	VDSEQFEKIL	KYIRHGVDSG
				47	366	372	367.1980	732.3814	732.3806	1.07	0	63	0.0018	1		R.AVGDPFK.S					401	ATLQAGGDRH	GSKGYYIQPT	VFSDVKDDML	IAKDEIFGPV	QTILKFKNLD
				362	448	455	465.2565	928.4984	928.4978	0.66	0	52	0.015	1	U	K.NLDEVIAR.A					451	EVIARANNSR	YGLAAGVFTQ	NLDTANRLMR	ALRVGSVWIN	CFDVFDATIP
				1737	461	477	905.9584	1809.9023	1809.9010	0.76	0	131	1.8e-10	1	U	R.YGLAAGVFTQNLDTANR.L					501	FGGYKMSGIG	REKGIYSLNN	YLQVKAVVTS	IKNPAWL
				1325	514	525	706.3839	1410.7531	1410.7507	1.74	0	80	1.5e-05	1		K.GIYSLNNYLQVK.A
109	1	aconitate hydratase 2, mitochondrial; Bol	XP_013628812.1																		1	MYKTTSSSLL	RAASSRSPLL	SSRSSLSQSS	SSSAASASPS	PPSSLLGRRP
				1081	106	121	803.4376	1604.8606	1604.8563	2.72	0	58	0.0028	1		K.GIFTTLPKPGGGEFGK.F					51	FATSSPAFRS	LPRWSHCLHS	RLSPFRLSSQ	IRAVSPGLDR	LERKFSSMAS
				792	122	132	646.8336	1291.6527	1291.6561	-2.59	0	100	2.7e-07	1		K.FYSLPALNDPR.I					101	EHPFKGIFTT	LPKPGGGEFG	KFYSLPALND	PRIDKLPYSI	RILLESAIRN
				218	142	149	457.7857	913.5569	913.5596	-3.02	0	72	8.4e-05	1		R.ILLESAIR.N					151	CDNFQVTKED	VEKIIDWEKT	APKQVEIPFK	PARVLLQDFT	GVPAVVDLAC
				219	142	149	457.7880	913.5615	913.5596	2.10	0	74	4.9e-05	1		R.ILLESAIR.N					201	MRDAMNKLGS	DSNKINPLVP	VDLVIDHSVQ	VDVARSENAV	QANMELEFQR
				220	142	149	457.7883	913.5620	913.5596	2.62	0	54	0.0048	1		R.ILLESAIR.N					251	NKERFAFLKW	GSTAFQNMLV	VPPGSGIVHQ	VNLEYLGRVV	FNTQGVLYPD
				222	142	149	457.7888	913.5631	913.5596	3.81	0	55	0.0036	1		R.ILLESAIR.N					301	SVVGTDSHTT	MIDGLGVAGW	GVGGIEAEAT	MLGQPMSMVL	PGVVGFKLSG
				550	150	158	563.2486	1124.4827	1124.4921	-8.36	0	80	8.2e-06	1		R.NCDNFQVTK.E					351	KMRNGVTATD	LVLTVTQILR	KHGVVGKFVE	FYGDGMSGLS	LADRATIANM
				551	150	158	563.2515	1124.4885	1124.4921	-3.13	0	80	1.1e-05	1		R.NCDNFQVTK.E					401	SPEYGATMGF	FPVDHVTLQY	LKLTGRSDET	VAMIEAYLRA	NNMFVDYDEP
				552	150	158	1125.4984	1124.4911	1124.4921	-0.84	0	71	8.1e-05	1		R.NCDNFQVTK.E					451	QQDRAYSSYL	ELNLDNVEPC	ISGPKRPHDR	VPLKEMKADW	NSCLDSKVGF
				91	164	169	402.2173	802.4200	802.4225	-3.06	0	51	0.029	1		K.IIDWEK.T					501	KGFAIPKEAQ	EKVANFSFNG	KPAEITHGSV	VIAAITSCTN	TSNPSVMLGA
				92	164	169	402.2187	802.4229	802.4225	0.55	0	51	0.031	1		K.IIDWEK.T					551	GLVAKKACDL	GLQVKPWIKT	SLAPGSGVVT	KYLLKSGLQE	YLNQQGFNIV
				669	174	183	395.5641	1183.6706	1183.6713	-0.62	0	63	0.00082	1		K.QVEIPFKPAR.V					601	GYGCTTCIGN	SGEINESVGA	AITENDIVAA	AVLSGNRNFE	GRVHPLTRAN
				670	174	183	592.8435	1183.6725	1183.6713	0.98	0	74	7.9e-05	1		K.QVEIPFKPAR.V					651	YLASPPLVVA	YALAGTVNID	FETEPIGTGK	NGKDVFLRDI	WPTTEEIAEV
				16	208	214	360.6806	719.3467	719.3450	2.39	0	54	0.01	1		K.LGSDSNK.I					701	VQSSVLPDMF	RATYESITKG	NPMWNELSVP	ENTLYSWDPK	STYIHEPPYF
				1153	236	250	891.4068	1780.7991	1780.8050	-3.30	0	67	0.00019	2		R.SENAVQANMELEFQR.N + Oxidation (M)					751	KDMTMDPPGP	HSVKDAYCLL	NFGDSITTDH	ISPAGNIQKD	SPAAKYLMER
				1154	236	250	891.4087	1780.8029	1780.8050	-1.18	0	112	6.9e-09	1		R.SENAVQANMELEFQR.N + Oxidation (M)					801	GVDRKDFNSY	GSRRGNDEIM	ARGTFANIRI	VNKLMNGEVG	PKTVHIPSGE
				1155	236	250	891.4103	1780.8059	1780.8050	0.55	0	78	1.7e-05	1		R.SENAVQANMELEFQR.N + Oxidation (M)					851	KLSVFDAAMR	YKSSGEDTII	LAGAEYGSGS	SRDWAAKGPM	LQGVKAVIAK
				1156	236	250	891.4106	1780.8067	1780.8050	0.98	0	83	6.3e-06	1		R.SENAVQANMELEFQR.N + Oxidation (M)					901	SFERIHRSNL	VGMGIIPLCF	KSGEDADTLG	LTGHERYTIH	LPTDISEIRP
				1157	236	250	594.6098	1780.8076	1780.8050	1.49	0	85	3.4e-06	1		R.SENAVQANMELEFQR.N + Oxidation (M)					951	GQDVTVTTDN	GKSFSCTVRF	DTEVELAYFN	HGGILPYVIR	NLSKQ
				1256	378	394	940.4310	1878.8475	1878.8458	0.87	0	126	3e-10	1		K.FVEFYGDGMSGLSLADR.A + Oxidation (M)
				1528	395	422	1045.1721	3132.4945	3132.4937	0.26	0	155	3.3e-13	1		R.ATIANMSPEYGATMGFFPVDHVTLQYLK.L + 2 Oxidation (M)
				987	427	439	757.3654	1512.7162	1512.7130	2.15	0	88	2.8e-06	1		R.SDETVAMIEAYLR.A + Oxidation (M)
				1212	440	454	921.3923	1840.7701	1840.7686	0.81	0	85	1.1e-06	1	U	R.ANNMFVDYDEPQQDR.A
				1213	440	454	921.3930	1840.7715	1840.7686	1.58	0	81	3.2e-06	1	U	R.ANNMFVDYDEPQQDR.A
				1214	440	454	614.5986	1840.7738	1840.7686	2.83	0	84	1.7e-06	1	U	R.ANNMFVDYDEPQQDR.A
				1231	440	454	929.3816	1856.7487	1856.7635	-7.97	0	51	0.002	1	U	R.ANNMFVDYDEPQQDR.A + Oxidation (M)
				1232	440	454	929.3864	1856.7582	1856.7635	-2.85	0	76	6.1e-06	1	U	R.ANNMFVDYDEPQQDR.A + Oxidation (M)
				1233	440	454	929.3899	1856.7652	1856.7635	0.90	0	62	0.00017	1	U	R.ANNMFVDYDEPQQDR.A + Oxidation (M)
				1234	440	454	619.9292	1856.7658	1856.7635	1.20	0	92	2e-07	1	U	R.ANNMFVDYDEPQQDR.A + Oxidation (M)
				1235	440	454	619.9301	1856.7684	1856.7635	2.63	0	97	7e-08	1	U	R.ANNMFVDYDEPQQDR.A + Oxidation (M)
				1236	440	454	929.3923	1856.7701	1856.7635	3.54	0	70	3.3e-05	1	U	R.ANNMFVDYDEPQQDR.A + Oxidation (M)
				682	488	497	598.2555	1194.4964	1194.4975	-0.94	0	90	4.5e-07	1		K.ADWNSCLDSK.V
				1005	557	569	764.4223	1526.8300	1526.8279	1.35	0	87	2.8e-06	1		K.ACDLGLQVKPWIK.T
				1006	557	569	509.9511	1526.8314	1526.8279	2.27	0	65	0.00045	1		K.ACDLGLQVKPWIK.T
				538	570	581	558.8147	1115.6149	1115.6187	-3.34	0	96	7e-07	1		K.TSLAPGSGVVTK.Y
				539	570	581	558.8177	1115.6208	1115.6187	1.90	0	93	1.2e-06	1		K.TSLAPGSGVVTK.Y
				211	712	719	456.7356	911.4566	911.4600	-3.76	0	58	0.006	1		R.ATYESITK.G
				212	712	719	456.7379	911.4612	911.4600	1.29	0	59	0.0044	1		R.ATYESITK.G
				878	741	751	461.2316	1380.6729	1380.6714	1.10	0	66	0.00058	1		K.STYIHEPPYFK.D
				879	741	751	691.3442	1380.6738	1380.6714	1.78	0	79	2.9e-05	1		K.STYIHEPPYFK.D
				925	752	764	476.5495	1426.6267	1426.6221	3.20	0	75	3.3e-05	1		K.DMTMDPPGPHSVK.D + Oxidation (M)
				945	752	764	722.3172	1442.6199	1442.6170	2.02	0	88	1.1e-06	1		K.DMTMDPPGPHSVK.D + 2 Oxidation (M)
				252	806	813	473.2076	944.4006	944.3988	1.89	0	62	0.00021	1		K.DFNSYGSR.R
				450	814	822	531.2626	1060.5106	1060.5083	2.15	1	75	6.6e-05	1		R.RGNDEIMAR.G
				465	814	822	359.8426	1076.5061	1076.5033	2.65	1	49	0.024	1		R.RGNDEIMAR.G + Oxidation (M)
				200	815	822	453.2106	904.4067	904.4072	-0.59	0	60	0.0012	1		R.GNDEIMAR.G
				70	823	829	389.7129	777.4113	777.4133	-2.63	0	48	0.048	1		R.GTFANIR.I
				250	834	842	472.7450	943.4755	943.4797	-4.45	0	54	0.0076	1		K.LMNGEVGPK.T
				287	843	851	323.1776	966.5111	966.5134	-2.46	0	67	0.00046	1		K.TVHIPSGEK.L
				288	843	851	484.2639	966.5133	966.5134	-0.12	0	62	0.0013	1		K.TVHIPSGEK.L
				371	852	860	505.2627	1008.5108	1008.5062	4.55	0	64	0.00092	1		K.LSVFDAAMR.Y
				407	852	860	513.2554	1024.4961	1024.5012	-4.89	0	50	0.02	1		K.LSVFDAAMR.Y + Oxidation (M)
				408	852	860	513.2562	1024.4978	1024.5012	-3.29	0	60	0.0016	1		K.LSVFDAAMR.Y + Oxidation (M)
				409	852	860	513.2591	1024.5036	1024.5012	2.37	0	61	0.0016	1		K.LSVFDAAMR.Y + Oxidation (M)
				410	852	860	513.2593	1024.5040	1024.5012	2.76	0	52	0.012	1		K.LSVFDAAMR.Y + Oxidation (M)
				1319	863	882	978.9609	1955.9072	1955.9072	-0.022	0	117	3.1e-09	1		K.SSGEDTIILAGAEYGSGSSR.D
				1320	863	882	652.9770	1955.9091	1955.9072	0.94	0	100	1.5e-07	1		K.SSGEDTIILAGAEYGSGSSR.D
				1321	863	882	978.9626	1955.9106	1955.9072	1.74	0	77	3.1e-05	1		K.SSGEDTIILAGAEYGSGSSR.D
				143	888	895	423.2300	844.4455	844.4477	-2.62	0	63	0.0018	1		K.GPMLQGVK.A + Oxidation (M)
				1035	922	936	779.3600	1556.7054	1556.7067	-0.83	0	65	0.00041	1		K.SGEDADTLGLTGHER.Y
				1036	922	936	519.9101	1556.7084	1556.7067	1.13	0	107	2.6e-08	1		K.SGEDADTLGLTGHER.Y
135	2	chloroplast biotin carboxylase; Bna	ADI79332.1																		1	MDASMITNCK	STASLPSLFL	GRSGGSLRSS	QCNVMMGKTI	TFPSQKTQTL
				999	170	181	671.8594	1341.7042	1341.7041	0.091	0	113	9.3e-09	1		R.INFIGPNPDSIR.V					51	KVSRKNVNRR	CGGGALGATY	SGDKILVANR	GEIAVRVIRT	AHEMGIPCVA
				1098	195	209	712.8915	1423.7684	1423.7671	0.94	0	83	6.5e-06	1		K.NAGVPTVPGSDGLLK.S					101	VYSTIDKDAL	HVKLADEAVC	IGEAPSNQSY	LVIPNVLSAA	ISRGCTMLHP
				990	217	228	666.3747	1330.7348	1330.7319	2.18	0	87	4.1e-06	1		K.LANEIGFPVMIK.A					151	GYGFLSENAL	FVEMCREHRI	NFIGPNPDSI	RVMGDKSTAR	ETMKNAGVPT
				1005	217	228	674.3707	1346.7268	1346.7268	0.027	0	51	0.016	1		K.LANEIGFPVMIK.A + Oxidation (M)					201	VPGSDGLLKS	TEEGVKLANE	IGFPVMIKAT	AGGGGRGTRL	ANEPSEFVKL
				1006	217	228	674.3721	1346.7297	1346.7268	2.18	0	82	1.2e-05	1		K.LANEIGFPVMIK.A + Oxidation (M)					251	LQAAKSEAAA	AFGNDGVYLE	KYVQNPRHIE	FQILADKFGN	VVHFGERDCS
				659	240	249	567.2950	1132.5755	1132.5764	-0.84	0	72	0.00018	1		R.LANEPSEFVK.L					301	IQRRNQKLLE	EAPSPALTPE	LRKAMGDAAV	AAAASIGYVG	VGTVEFLLDE
				1256	256	271	821.3924	1640.7703	1640.7682	1.27	0	102	9.5e-08	1		K.SEAAAAFGNDGVYLEK.Y					351	RGSFYFMEMN	TRIQVEHPVT	EMIYSVDLIE	EQIRVAMGEK	LRYTQDEIVL
				85	272	277	388.7066	775.3986	775.3977	1.25	0	47	0.064	1		K.YVQNPR.H					401	RGHSIECRIN	AEDPFKGFRP	GPGRITAYLP	SGGPFVRMDS	HVYPDYVVPP
				797	278	287	607.3346	1212.6546	1212.6503	3.57	0	82	1.1e-05	1		R.HIEFQILADK.F					451	SYDSLLGKLI	VWAPTRERAI	ERMKRALNDT	IITGVPTTIE	YHKLILEVED
				704	288	297	387.8654	1160.5743	1160.5727	1.38	0	52	0.017	1		K.FGNVVHFGER.D					501	FKNGKVDTAF	IPKHEEELAE	PHEIVLVKDL	TNAAA
				705	288	297	581.2951	1160.5756	1160.5727	2.53	0	68	0.00041	1		K.FGNVVHFGER.D
				87	298	303	389.6803	777.3461	777.3439	2.77	0	46	0.027	1		R.DCSIQR.R
				1057	352	362	691.7978	1381.5811	1381.5795	1.19	0	73	2.4e-05	1		R.GSFYFMEMNTR.I
				1075	352	362	699.7956	1397.5767	1397.5744	1.64	0	59	0.00044	1		R.GSFYFMEMNTR.I + Oxidation (M)
				1076	352	362	699.7958	1397.5770	1397.5744	1.85	0	63	0.00019	1		R.GSFYFMEMNTR.I + Oxidation (M)
				1086	352	362	707.7930	1413.5715	1413.5693	1.55	0	62	0.00018	1		R.GSFYFMEMNTR.I + 2 Oxidation (M)
				1555	363	384	886.4565	2656.3478	2656.3418	2.27	0	110	1.3e-08	1		R.IQVEHPVTEMIYSVDLIEEQIR.V + Oxidation (M)
				666	393	401	568.8012	1135.5879	1135.5873	0.51	0	68	0.00049	1		R.YTQDEIVLR.G
				667	393	401	568.8018	1135.5890	1135.5873	1.50	0	74	0.00012	1		R.YTQDEIVLR.G
				320	409	416	467.2369	932.4592	932.4603	-1.20	0	81	2.4e-05	1		R.INAEDPFK.G
				321	409	416	467.2396	932.4646	932.4603	4.57	0	62	0.002	1		R.INAEDPFK.G
				1051	425	437	689.3806	1376.7467	1376.7452	1.04	0	123	1e-09	1		R.ITAYLPSGGPFVR.M
				1053	425	437	459.9234	1376.7485	1376.7452	2.34	0	58	0.0026	1		R.ITAYLPSGGPFVR.M
				1550	438	458	800.0495	2397.1267	2397.1199	2.86	0	77	2.5e-05	1		R.MDSHVYPDYVVPPSYDSLLGK.L + Oxidation (M)
				360	459	466	478.2897	954.5649	954.5651	-0.22	0	63	0.00055	1		K.LIVWAPTR.E
				1419	476	493	662.6905	1985.0497	1985.0470	1.39	0	69	0.00021	1		R.ALNDTIITGVPTTIEYHK.L
				1421	476	493	662.6911	1985.0516	1985.0470	2.32	0	92	9.3e-07	1		R.ALNDTIITGVPTTIEYHK.L
				611	494	502	553.3120	1104.6094	1104.6067	2.45	0	95	7.2e-07	1		K.LILEVEDFK.N
				273	506	513	445.7514	889.4883	889.4909	-2.98	0	58	0.0048	1		K.VDTAFIPK.H
				1324	514	528	591.3136	1770.9189	1770.9152	2.09	0	99	2.2e-07	1		K.HEEELAEPHEIVLVK.D
	4	leucine aminopeptidase 3, chloroplastic; Bna	XP_013730759.1																		1	MAVTLVTSVA	SSSARFHLRS	FSSSPSPLSS	SFLRFQLPPR	FRLALAVTPL
				604	93	103	551.3122	1100.6099	1100.6077	1.97	0	72	0.00016	1		K.GDILAVGVTEK.D					51	YHSSRAMAHT	LAQATLGLTQ	ANSIDHPKVT	FAAKDVDVTE	WKGDILAVGV
				341	113	120	473.7722	945.5297	945.5284	1.48	0	59	0.0029	1	U	K.FQNPILSK.L					101	TEKDMAKDVN	SKFQNPILSK	LDAHLGGLLA	DVSSEEDFSG	KPGQSTVLRL
				53	158	165	378.7532	755.4918	755.4905	1.73	0	68	0.00017	1	U	R.VGLIGLGK.S					151	PGLGSKRVGL	IGLGKSASSP	SAFQSLGEAV	AAAAKASQAS	SVAVVLASSE
				1346	166	185	925.4697	1848.9249	1848.9217	1.73	0	120	2.2e-09	1	U	K.SASSPSAFQSLGEAVAAAAK.A					201	SNESKLTSAS	AIASGTVLGL	FEDSRYKSES	KKPSLKSVDI	IGFGTGPELE
				1386	186	205	650.9926	1949.9559	1949.9541	0.89	0	102	1.2e-07	1	U	K.ASQASSVAVVLASSESNESK.L					251	KKLKYAEDVS	YGVIFGRELV	NSPANVLTPA	VLAEEASNLA	SMYRDVMTAN
				1387	186	205	975.9867	1949.9588	1949.9541	2.38	0	137	3.9e-11	1	U	K.ASQASSVAVVLASSESNESK.L					301	ILNEEQCKEL	KMGSYLAVAA	ASANPPRFIH	LVYKPSSGPV	KTKLALVGKG
				1204	237	251	781.4101	1560.8056	1560.8035	1.32	0	86	5.7e-06	1	U	K.SVDIIGFGTGPELEK.K					351	LTFDSGGYNI	KTGPGCLIEL	MKFDMGGSAA	VLGAAKAIGQ	IKPPGVEVHF
				1152	255	267	738.3640	1474.7134	1474.7092	2.81	0	95	6.6e-07	1	U	K.YAEDVSYGVIFGR.E					401	IVAACENMIS	GTGMRPGDVL	TASNGKTIEV	NNTDAEGRLT	LADALVYACN
				1230	312	327	796.3994	1590.7842	1590.7824	1.12	0	103	1.1e-07	1		K.MGSYLAVAAASANPPR.F + Oxidation (M)					451	QGVDKVVDLA	TLTGACIVAL	GNSMAGIYTP	SDELAKEVIA	ASERSGEKLW
				1231	312	327	531.2689	1590.7848	1590.7824	1.48	0	104	1e-07	1		K.MGSYLAVAAASANPPR.F + Oxidation (M)					501	RMPMEESYWE	MMKSGVADMV	NTGGRAGGSI	TAALFLKQFV	DEKVEWMHID
				907	350	361	636.3180	1270.6214	1270.6194	1.62	0	89	2.2e-06	1		K.GLTFDSGGYNIK.T					551	MAGPVWNEKK	KAATGFGVAT	LVEWVQNNSS	S
				806	362	372	609.8162	1217.6179	1217.6148	2.58	0	69	0.00031	1		K.TGPGCLIELMK.F
				943	373	386	647.8276	1293.6406	1293.6387	1.49	0	116	7.3e-09	1		K.FDMGGSAAVLGAAK.A
				962	373	386	655.8250	1309.6354	1309.6336	1.32	0	155	6.9e-13	1		K.FDMGGSAAVLGAAK.A + Oxidation (M)
				975	427	438	659.8168	1317.6191	1317.6161	2.30	0	99	2.1e-07	1		K.TIEVNNTDAEGR.L
				707	514	525	582.2786	1162.5427	1162.5401	2.24	0	94	7.4e-07	1		K.SGVADMVNTGGR.A
				736	514	525	590.2766	1178.5386	1178.5350	3.09	0	89	2.2e-06	1		K.SGVADMVNTGGR.A + Oxidation (M)
				737	514	525	590.2771	1178.5397	1178.5350	3.97	0	67	0.00036	1		K.SGVADMVNTGGR.A + Oxidation (M)
	10	mitochondrial F1 ATP synthase b subunit; Ath	CAC81058.1																		1	MTMITPSSNT	THYRESWYAC	RYRSGIPGST	HASVASRRVL	SSLLRSSSGR
				133	107	113	402.1827	802.3509	802.3497	1.49	0	55	0.0016	1	U	K.TYDYGGK.G					51	SAAKLGNRNP	RLPSPSPARH	AAPCSYLLGR	VAEYATSSPA	SSAAPSSAPA
				921	168	179	639.8228	1277.6310	1277.6286	1.95	0	85	8.9e-06	1		R.TIAMDGTEGLVR.G + Oxidation (M)					101	KDEGKKTYDY	GGKGAIGRVC	QVIGAIVDVR	FEDQEGLPPI	MTSLEVQDHP
				922	168	179	639.8230	1277.6315	1277.6286	2.33	0	80	2.7e-05	1		R.TIAMDGTEGLVR.G + Oxidation (M)					151	TRLVLEVSHH	LGQNVVRTIA	MDGTEGLVRG	RKVLNTGAPI	TVPVGRATLG
				1073	183	196	697.4138	1392.8130	1392.8089	2.94	0	108	7.1e-09	1	U	K.VLNTGAPITVPVGR.A					201	RIMNVLGEPI	DERGEIKTEH	YLPIHRDAPA	LVDLATGQEI	LATGIKVVDL
				1061	202	213	693.3592	1384.7039	1384.7020	1.34	0	93	1.1e-06	1	U	R.IMNVLGEPIDER.G					251	LAPYQRGGKI	GLFGGAGVGK	TVLIMELINN	VAKAHGGFSV	FAGVGERTRE
				1078	202	213	701.3574	1400.7002	1400.6969	2.34	0	72	0.00014	1	U	R.IMNVLGEPIDER.G + Oxidation (M)					301	GNDLYREMIE	SGVIKLGEKQ	SESKCALVYG	QMNEPPGARA	RVGLTGLTVA
				726	247	256	587.3361	1172.6577	1172.6553	2.03	0	90	2e-06	1		K.VVDLLAPYQR.G					351	EYFRDAEGQD	VLLFIDNIFR	FTQANSEVSA	LLGRIPSAVG	YQPTLASDLG
				399	260	270	488.2868	974.5590	974.5549	4.14	0	81	1.7e-05	1		K.IGLFGGAGVGK.T					401	ALQERITTTK	KGSITSVQAI	YVPADDLTDP	APATTFAHLD	ATTVLSRQIS
				230	300	306	433.7046	865.3946	865.3930	1.93	0	61	0.0014	1		R.EGNDLYR.E					451	ELGIYPAVDP	LDSTSRMLSP	HILGEEHYNT	ARGVQKVLQN	YKNLQDIIAI
				481	307	315	511.2669	1020.5193	1020.5161	3.08	0	58	0.0092	1		R.EMIESGVIK.L + Oxidation (M)					501	LGMDELSEDD	KLTVARARKI	QRFLSQPFHV	AEIFTGAPGK	YVDLKENINS
				1278	325	339	839.8857	1677.7568	1677.7603	-2.08	0	60	0.0012	1		K.CALVYGQMNEPPGAR.A + Oxidation (M)					551	FQGLLDGKYD	DLSEQSFYMV	GGIDEVVAKA	EKIAKESAA
				1476	448	466	1031.0220	2060.0294	2060.0426	-6.38	0	53	0.01	1		R.QISELGIYPAVDPLDSTSR.M
				1116	546	558	717.8663	1433.7179	1433.7150	2.03	0	70	0.00026	1	U	K.ENINSFQGLLDGK.Y
	11	aldehyde dehydrogenase family 2 member B4, mitochondrial; Bol	XP_013604322.1																		1	MAARRVSSLL	SRSFSASSPF	LSRSQGRNLN	NGSRIVRRFG	TSSAAEEVIS
				164	128	134	411.2242	820.4339	820.4331	1.08	0	56	0.0059	1		R.FADLVEK.H					51	PSVQVSYTKL	LIDGNFVDAA	SGKTFPTLDP	RTGEVIAHVA	EGDAEDINRA
				1294	150	164	854.9325	1707.8505	1707.8501	0.23	0	83	2.1e-05	1	U	K.TYEQALTAEIPMVAR.L + Oxidation (M)					101	VKAARKAFDE	GPWPKMTAYE	RSRVMLRFAD	LVEKHSEELA	ALESWDNGKT
				1188	230	243	763.4009	1524.7872	1524.7824	3.17	0	79	2.7e-05	1	U	K.TAEQTPLTAFYVGK.L					151	YEQALTAEIP	MVARLFRYYA	GWADKIHGLT	VPADGNYHVQ	TLHEPIGVAG
				598	278	288	549.2797	1096.5448	1096.5401	4.34	0	96	4.7e-07	1		K.LAFTGSTDTGK.V					201	QIIPWNFPLL	MFAWKVGPAL	ACGNTIVLKT	AEQTPLTAFY	VGKLFLEAGL
				504	351	358	514.7516	1027.4887	1027.4862	2.40	0	75	4.7e-05	1		K.VYDEFVEK.A					251	PPGVLNIVSG	FGATAGASLA	SHMDVDKLAF	TGSTDTGKVI	LGLAANSNLK
				60	367	373	381.2137	760.4129	760.4120	1.22	0	65	0.0013	1		R.VVGDPFK.K					301	PVTLELGGKS	PFIVFEDADI	DKAVELAHFA	LFFNQGQCCC	AGSRTYVHEK
				698	375	385	579.2946	1156.5746	1156.5724	1.89	0	68	0.00029	1	U	K.GIEQGPQVDSK.Q					351	VYDEFVEKAK	ARALKRVVGD	PFKKGIEQGP	QVDSKQFEKV	MKYIRSGVES
				1359	396	414	946.9259	1891.8373	1891.8330	2.26	0	144	3.3e-12	1	U	R.SGVESNATLECGGGQVGDR.G					401	NATLECGGGQ	VGDRGYFIQP	TVFSNVKDDM	LIAQDEIFGP	VQSILKFSDV
				1176	415	427	750.4000	1498.7854	1498.7820	2.23	0	59	0.0022	1	U	R.GYFIQPTVFSNVK.D					451	DEVIKRANDT	RYGLAAGVFT	KSLDTANRVS	RALKAGTVWV	NCFDVFDAAI
				537	447	455	526.2698	1050.5251	1050.5233	1.68	0	81	1.8e-05	1	U	K.FSDVDEVIK.R					501	PFGGYKMSGN	GREKGIYSLN	NYLQVKAVVT	PLNNPAWI				1	MVLGAAARVA	SVGCRRLVCS	SSHASPLLVS	SSQCRQMSMD	AQSVSEKLRS
	13	succinate-semialdehyde dehydrogenase, mitochondrial; Bol	XP_013588031.1																										51	SGLLRTQGLI	GGKWIDSYDK	TTIKVNNPAT	GEIVADVACM	GVKETNDAIA
				80	56	63	387.2302	772.4458	772.4443	1.95	0	60	0.0047	1	U	R.TQGLIGGK.W													101	SSYEAFQSWS	RRTAGERSKV	LRRWFDLLVA	HKEELGQLIT	LEQGKPLKEA
				1112	171	183	716.8580	1431.7014	1431.6994	1.39	0	84	9.2e-06	1	U	R.VYGDIIPPNSSDR.R													151	IGEVAYGASF	IEYYAEEAKR	VYGDIIPPNS	SDRRLLVLKQ	PIGVVGAITP
				571	274	284	541.2995	1080.5844	1080.5815	2.69	0	70	0.00016	1	U	K.ITFTGSTAVGK.K													201	WNFPLAMITR	KVGPALASGC	TVVVKPSELT	PLTALAAAEL	ALQAGVPPGA
				426	286	295	494.7800	987.5455	987.5423	3.29	0	92	1.7e-06	1	U	K.LMAAAAPTVK.K + Oxidation (M)													251	LNVVMGNAPE	IGDALLASPQ	VRKITFTGST	AVGKKLMAAA	APTVKKVSLE
				900	329	339	633.7712	1265.5279	1265.5241	2.97	0	105	1.8e-08	1	U	R.NSGQTCVCANR.V													301	LGGNAPSIIF	DDADLDVAVK	GTLAAKFRNS	GQTCVCANRV	LVQDGIYDKF
				688	340	349	575.3122	1148.6099	1148.6077	1.85	0	92	1.5e-06	1	U	R.VLVQDGIYDK.F													351	AEAFSEAVQK	LEVGDGFKEG	ATQGPLINDA	AIQKVESFVQ	DAVSKGAKVL
				814	350	360	613.8081	1225.6017	1225.5979	3.14	0	93	1e-06	1	U	K.FAEAFSEAVQK.L													401	LGGKKHSLGM	TFYEPTVIRD	VTSNMIMSKE	EIFGPVAPLI	RFKTEEDAIR
				227	361	368	432.7269	863.4392	863.4389	0.35	0	63	0.0018	1	U	K.LEVGDGFK.E													451	IANDTIAGLA	AYIFTNSVQR	SWRVSEALEY	GLVGVNEGII	STEVAPFGGV
				676	420	429	571.2666	1140.5186	1140.5155	2.77	0	76	3.1e-05	1	U	R.DVTSNMIMSK.E + Oxidation (M)													501	KQSGLGREGS	KYGMDEYHEI	KYICMGDMNR	Q
				697	420	429	579.2644	1156.5141	1156.5104	3.24	0	60	0.00098	1	U	R.DVTSNMIMSK.E + 2 Oxidation (M)
142	1	chloroplast Hsp70; Esa	XP_006413448.1
				1652	75	105	1024.8599	3071.5579	3071.5557	0.69	0	132	6.8e-11	1		K.VVGIDLGTTNSAVAAMEGGKPTIVTNAEGQR.T + Oxidation (M)
				465	106	115	533.7912	1065.5679	1065.5706	-2.54	0	79	2.6e-05	1		R.TTPSVVAYTK.S
				20	120	126	364.7355	727.4565	727.4592	-3.72	0	73	8.8e-05	1		R.LVGQIAK.R
				21	120	126	364.7371	727.4597	727.4592	0.63	0	54	0.0072	1		R.LVGQIAK.R					1	MASSSAQIHV	LGGIGFATSS	SKRNLNGKGS	FMPRSAFFGT	RTGPFSTPTS
				22	120	126	364.7378	727.4611	727.4592	2.63	0	73	6.6e-05	1		R.LVGQIAK.R					51	AFLKMNSRNG	SRYAVGPVRV	VNEKVVGIDL	GTTNSAVAAM	EGGKPTIVTN
				23	120	126	364.7384	727.4621	727.4592	4.03	0	58	0.0021	1		R.LVGQIAK.R					101	AEGQRTTPSV	VAYTKSGDRL	VGQIAKRQAV	VNPENTFFSV	KRFIGRRMNE
				1331	127	141	579.3102	1734.9087	1734.9053	1.96	1	78	2.9e-05	1		K.RQAVVNPENTFFSVK.R					151	VDEEAKQVSY	RVVRDENGNV	KLECPAIGKQ	FAAEEISAQV	LRKLVDDASR
				1233	128	141	790.4064	1578.7982	1578.8042	-3.79	0	82	1.5e-05	1		R.QAVVNPENTFFSVK.R					201	FLNEKVTKAV	VTVPAYFNDS	QRTATKDAGR	IAGLEVLRII	NEPTAASLAY
				1235	128	141	527.2763	1578.8069	1578.8042	1.72	0	81	1.6e-05	1		R.QAVVNPENTFFSVK.R					251	GFERKSNETI	LVFDLGGGTF	DVSVLEVGDG	VFEVLSTSGD	THLGGDDFDK
				766	147	156	610.7840	1219.5534	1219.5503	2.58	1	69	0.00019	1		R.RMNEVDEEAK.Q					301	RVVDWLASNF	KKDEGIDLLK	DKQALQRLTE	AAEKAKIELS	SLTQTNMSLP
				767	147	156	407.5251	1219.5536	1219.5503	2.73	1	56	0.0038	1		R.RMNEVDEEAK.Q					351	FITATADGPK	HIETTLTRAK	FEELCSDLLD	RCKTPVENSL	RDAKLSFKDI
				455	148	156	532.7327	1063.4508	1063.4492	1.55	0	73	3.3e-05	1		R.MNEVDEEAK.Q					401	DEVILVGGST	RIPAVQEVVR	KLTGKEPNVT	VNPDEVVALG	AAVQAGVLAG
				479	148	156	540.7283	1079.4420	1079.4441	-1.88	0	64	0.00015	1		R.MNEVDEEAK.Q + Oxidation (M)					451	DVSDIVLLDV	TPLSIGLETL	GGVMTKIIPR	NSTLPTSKSE	VFSTAADGQT
				184	172	179	444.2352	886.4559	886.4582	-2.59	0	71	0.00016	1		K.LECPAIGK.Q					501	SVEINVLQGE	REFVRDNKSL	GSFRLDGIPP	APRGVPQIEV	KFDIDANGIL
				1099	180	192	731.3883	1460.7620	1460.7623	-0.21	0	114	9.8e-09	1		K.QFAAEEISAQVLR.K					551	SVSASDKGTG	KKQDITITGA	STLPKDEVEQ	MVQEAERFAK	DDKEKRDAID
				1100	180	192	487.9289	1460.7648	1460.7623	1.69	0	88	4.6e-06	1		K.QFAAEEISAQVLR.K					601	TKNQADSVVY	QTEKQLKELG	DKIPGEVKEK	VEAKLQELKD	KIGSGSTQEI
				199	193	200	452.2472	902.4799	902.4821	-2.49	1	69	0.00039	1		R.KLVDDASR.F					651	KDTMAALNQE	VMQIGQSMYN	QPGAGAGAAG	PGPSPGGEGA	SSTDSSSSKG
				200	193	200	301.8344	902.4813	902.4821	-0.88	1	58	0.0056	1		R.KLVDDASR.F					701	GDDVIDADFT	DSK
				201	193	200	903.4898	902.4825	902.4821	0.45	1	70	0.00029	1		R.KLVDDASR.F
				202	193	200	452.2512	902.4879	902.4821	6.38	1	48	0.056	1		R.KLVDDASR.F
				56	194	200	388.1999	774.3852	774.3872	-2.49	0	59	0.0039	1		K.LVDDASR.F
				1222	209	222	783.8975	1565.7803	1565.7838	-2.21	0	101	1.8e-07	1		K.AVVTVPAYFNDSQR.T
				1223	209	222	522.9360	1565.7861	1565.7838	1.43	0	66	0.00056	1		K.AVVTVPAYFNDSQR.T
				146	231	238	435.7724	869.5302	869.5334	-3.71	0	82	7.7e-06	1		R.IAGLEVLR.I
				150	231	238	435.7754	869.5363	869.5334	3.28	0	45	0.035	1		R.IAGLEVLR.I
				151	231	238	435.7759	869.5373	869.5334	4.48	0	49	0.012	1		R.IAGLEVLR.I
				1342	239	254	876.4536	1750.8926	1750.8890	2.06	0	110	2.1e-08	1		R.IINEPTAASLAYGFER.K
				1343	239	254	876.4544	1750.8943	1750.8890	3.03	0	111	1.6e-08	1		R.IINEPTAASLAYGFER.K
				671	302	311	589.8120	1177.6094	1177.6132	-3.17	0	95	8.2e-07	1		R.VVDWLASNFK.K
				672	302	311	589.8149	1177.6152	1177.6132	1.74	0	83	1.2e-05	1		R.VVDWLASNFK.K
				403	312	320	515.7931	1029.5716	1029.5706	0.94	1	76	6e-05	1		K.KDEGIDLLK.D
				404	312	320	344.1979	1029.5720	1029.5706	1.35	1	59	0.0034	1		K.KDEGIDLLK.D
				194	313	320	451.7443	901.4741	901.4756	-1.69	0	63	0.0018	1		K.DEGIDLLK.D
				195	313	320	451.7455	901.4764	901.4756	0.89	0	77	7.7e-05	1		K.DEGIDLLK.D
				625	313	322	382.5403	1144.5991	1144.5975	1.36	1	46	0.071	1		K.DEGIDLLKDK.Q
				626	313	322	573.3073	1144.6001	1144.5975	2.22	1	67	0.00055	1		K.DEGIDLLKDK.Q
				44	328	334	381.2067	760.3988	760.3967	2.84	0	72	0.00027	1		R.LTEAAEK.A
				1627	337	360	851.1061	2550.2965	2550.2887	3.07	0	113	7.5e-09	1		K.IELSSLTQTNMSLPFITATADGPK.H + Oxidation (M)
				295	361	368	485.7684	969.5223	969.5243	-2.09	0	58	0.0025	1		K.HIETTLTR.A
				296	361	368	485.7708	969.5269	969.5243	2.69	0	47	0.026	1		K.HIETTLTR.A
				1265	369	381	532.5974	1594.7704	1594.7661	2.69	1	52	0.012	1		R.AKFEELCSDLLDR.C
				1018	371	381	698.8216	1395.6287	1395.6340	-3.80	0	101	1.1e-07	1		K.FEELCSDLLDR.C
				1019	371	381	698.8255	1395.6364	1395.6340	1.74	0	45	0.043	1		K.FEELCSDLLDR.C
				218	384	391	458.2471	914.4796	914.4821	-2.76	0	71	0.00022	1		K.TPVENSLR.D
				219	384	391	458.2495	914.4844	914.4821	2.53	0	48	0.038	1		K.TPVENSLR.D
				220	384	391	458.2495	914.4845	914.4821	2.60	0	74	8.8e-05	1		K.TPVENSLR.D
				787	384	394	410.5550	1228.6432	1228.6411	1.68	1	50	0.026	1		K.TPVENSLRDAK.L
				984	399	411	687.3679	1372.7213	1372.7198	1.10	0	102	1.4e-07	1		K.DIDEVILVGGSTR.I
				985	399	411	687.3683	1372.7221	1372.7198	1.67	0	85	7.2e-06	1		K.DIDEVILVGGSTR.I
				986	399	411	687.3684	1372.7222	1372.7198	1.71	0	64	0.00088	1		K.DIDEVILVGGSTR.I
				987	399	411	687.3685	1372.7224	1372.7198	1.86	0	84	1.1e-05	1		K.DIDEVILVGGSTR.I
				988	399	411	687.3687	1372.7228	1372.7198	2.15	0	67	0.00045	1		K.DIDEVILVGGSTR.I
				989	399	411	687.3687	1372.7228	1372.7198	2.21	0	106	6.3e-08	1		K.DIDEVILVGGSTR.I
				990	399	411	687.3696	1372.7247	1372.7198	3.56	0	81	2e-05	1		K.DIDEVILVGGSTR.I
				359	412	420	505.8011	1009.5877	1009.5920	-4.26	0	96	1.8e-07	1		R.IPAVQEVVR.K
				361	412	420	505.8043	1009.5940	1009.5920	1.92	0	53	0.0031	1		R.IPAVQEVVR.K
				362	412	420	505.8120	1009.6095	1009.5920	17.3	0	45	0.018	1		R.IPAVQEVVR.K
				121	481	488	424.2287	846.4428	846.4447	-2.17	0	68	0.00051	1		R.NSTLPTSK.S
				1621	489	511	813.0664	2436.1773	2436.1769	0.17	0	52	0.0095	1		K.SEVFSTAADGQTSVEINVLQGER.E
				145	534	541	435.2566	868.4987	868.5018	-3.58	0	65	0.00029	1		R.GVPQIEVK.F
				1121	562	575	491.6138	1471.8195	1471.8246	-3.46	1	58	0.0019	1		K.KQDITITGASTLPK.D
				1122	562	575	736.9203	1471.8260	1471.8246	0.98	1	104	5.3e-08	1		K.KQDITITGASTLPK.D
				1123	562	575	491.6160	1471.8262	1471.8246	1.09	1	81	1.1e-05	1		K.KQDITITGASTLPK.D
				953	563	575	672.8710	1343.7275	1343.7296	-1.58	0	72	0.00013	1		K.QDITITGASTLPK.D
				954	563	575	672.8732	1343.7318	1343.7296	1.62	0	48	0.03	1		K.QDITITGASTLPK.D
				1102	576	587	731.8289	1461.6433	1461.6405	1.86	0	92	5e-07	1		K.DEVEQMVQEAER.F
				1136	576	587	739.8251	1477.6356	1477.6355	0.12	0	73	3.2e-05	1		K.DEVEQMVQEAER.F + Oxidation (M)
				1137	576	587	739.8252	1477.6359	1477.6355	0.31	0	46	0.017	1		K.DEVEQMVQEAER.F + Oxidation (M)
				1138	576	587	739.8258	1477.6370	1477.6355	1.02	0	73	3.7e-05	1		K.DEVEQMVQEAER.F + Oxidation (M)
				996	603	614	691.3318	1380.6490	1380.6521	-2.24	0	74	7.9e-05	1		K.NQADSVVYQTEK.Q
				997	603	614	691.3349	1380.6552	1380.6521	2.23	0	81	1.6e-05	1		K.NQADSVVYQTEK.Q
				376	642	651	510.2727	1018.5308	1018.5295	1.28	0	100	2.7e-07	1		K.IGSGSTQEIK.D
				1093	700	713	727.8189	1453.6232	1453.6209	1.58	0	78	1.1e-05	1		K.GGDDVIDADFTDSK.-
				1094	700	713	727.8218	1453.6291	1453.6209	5.64	0	74	2.8e-05	1		K.GGDDVIDADFTDSK.-
	2	heat shock 70 kDa protein 6, chloroplastic-like; Bra	XP_009137440.1																				1	MASSTAQIHV	LGGIGFAASS	KRNLNGKANL	KPRSAFFGTR	AGPFSAQTSA
				1652	74	104	1024.8599	3071.5579	3071.5557	0.69	0	132	6.8e-11	1		K.VVGIDLGTTNSAVAAMEGGKPTIVTNAEGQR.T + Oxidation (M)							51	FLKMNTRKGS	RYAVGPVRVA	NEKVVGIDLG	TTNSAVAAME	GGKPTIVTNA
				465	105	114	533.7912	1065.5679	1065.5706	-2.54	0	79	2.6e-05	1		R.TTPSVVAYTK.S							101	EGQRTTPSVV	AYTKSGDRLV	GQIAKRQAVV	NPENTFFSVK	RFIGRRMNEV
				20	119	125	364.7355	727.4565	727.4592	-3.72	0	73	8.8e-05	1		R.LVGQIAK.R							151	DEEAKQVSYR	VVKDDNGNVK	LECPAIGKQF	AAEEISAQVL	RKLVDDASRF
				21	119	125	364.7371	727.4597	727.4592	0.63	0	54	0.0072	1		R.LVGQIAK.R							201	LNEKVTKAVV	TVPAYFNDSQ	RTATKDAGRI	AGLEVLRIIN	EPTAASLAYG
				22	119	125	364.7378	727.4611	727.4592	2.63	0	73	6.6e-05	1		R.LVGQIAK.R							251	FERKSNETIL	VFDLGGGTFD	VSVLEVGDGV	FEVLSTSGDT	HLGGDDFDKR
				23	119	125	364.7384	727.4621	727.4592	4.03	0	58	0.0021	1		R.LVGQIAK.R							301	VVDWLASNFK	KDEGIDLLKD	KQALQRLTEA	AEKAKIELSS	LTQTNMSLPF
				1331	126	140	579.3102	1734.9087	1734.9053	1.96	1	78	2.9e-05	1		K.RQAVVNPENTFFSVK.R							351	ITATADGPKH	IETTRTRAKF	EELCSDLLDR	CKTPVENSLR	DAKLSFKDID
				1233	127	140	790.4064	1578.7982	1578.8042	-3.79	0	82	1.5e-05	1		R.QAVVNPENTFFSVK.R							401	EVILVGGSTR	IPAVQEVVRK	LTGKEPNVTV	NPDEVVALGA	AVQAGVLAGD
				1235	127	140	527.2763	1578.8069	1578.8042	1.72	0	81	1.6e-05	1		R.QAVVNPENTFFSVK.R							451	VSDIVLLDVT	PLSIGLETLG	GVMTKIIPRN	STLPTSKSEV	FSTAADGQTS
				766	146	155	610.7840	1219.5534	1219.5503	2.58	1	69	0.00019	1		R.RMNEVDEEAK.Q							501	VEINVLQGER	EFVRDNKSLG	SFRLDGIPPA	PRGVPQIEVK	FDIDANGILS
				767	146	155	407.5251	1219.5536	1219.5503	2.73	1	56	0.0038	1		R.RMNEVDEEAK.Q							551	VSASDKGTGK	KQDITITGAS	TLPKDEVEQM	VQEAERFAKD	DKEKREAIDT
				455	147	155	532.7327	1063.4508	1063.4492	1.55	0	73	3.3e-05	1		R.MNEVDEEAK.Q							601	KNQADSVVYQ	TEKQLKELGE	KIPGEVKEKV	EAKLQELKDK	LASGTTQEIK
				479	147	155	540.7283	1079.4420	1079.4441	-1.88	0	64	0.00015	1		R.MNEVDEEAK.Q + Oxidation (M)							651	DTMAALNQEV	MQIGQSMYNQ	PGAGAGAAAA	GPSPGGEYAS	ADSASKGGDD
				184	171	178	444.2352	886.4559	886.4582	-2.59	0	71	0.00016	1		K.LECPAIGK.Q							701	VIDADFTDSK
				1099	179	191	731.3883	1460.7620	1460.7623	-0.21	0	114	9.8e-09	1		K.QFAAEEISAQVLR.K
				1100	179	191	487.9289	1460.7648	1460.7623	1.69	0	88	4.6e-06	1		K.QFAAEEISAQVLR.K
				199	192	199	452.2472	902.4799	902.4821	-2.49	1	69	0.00039	1		R.KLVDDASR.F
				200	192	199	301.8344	902.4813	902.4821	-0.88	1	58	0.0056	1		R.KLVDDASR.F
				201	192	199	903.4898	902.4825	902.4821	0.45	1	70	0.00029	1		R.KLVDDASR.F
				202	192	199	452.2512	902.4879	902.4821	6.38	1	48	0.056	1		R.KLVDDASR.F
				56	193	199	388.1999	774.3852	774.3872	-2.49	0	59	0.0039	1		K.LVDDASR.F
				1222	208	221	783.8975	1565.7803	1565.7838	-2.21	0	101	1.8e-07	1		K.AVVTVPAYFNDSQR.T
				1223	208	221	522.9360	1565.7861	1565.7838	1.43	0	66	0.00056	1		K.AVVTVPAYFNDSQR.T
				146	230	237	435.7724	869.5302	869.5334	-3.71	0	82	7.7e-06	1		R.IAGLEVLR.I
				150	230	237	435.7754	869.5363	869.5334	3.28	0	45	0.035	1		R.IAGLEVLR.I
				151	230	237	435.7759	869.5373	869.5334	4.48	0	49	0.012	1		R.IAGLEVLR.I
				1342	238	253	876.4536	1750.8926	1750.8890	2.06	0	110	2.1e-08	1		R.IINEPTAASLAYGFER.K
				1343	238	253	876.4544	1750.8943	1750.8890	3.03	0	111	1.6e-08	1		R.IINEPTAASLAYGFER.K
				671	301	310	589.8120	1177.6094	1177.6132	-3.17	0	95	8.2e-07	1		R.VVDWLASNFK.K
				672	301	310	589.8149	1177.6152	1177.6132	1.74	0	83	1.2e-05	1		R.VVDWLASNFK.K
				403	311	319	515.7931	1029.5716	1029.5706	0.94	1	76	6e-05	1		K.KDEGIDLLK.D
				404	311	319	344.1979	1029.5720	1029.5706	1.35	1	59	0.0034	1		K.KDEGIDLLK.D
				194	312	319	451.7443	901.4741	901.4756	-1.69	0	63	0.0018	1		K.DEGIDLLK.D
				195	312	319	451.7455	901.4764	901.4756	0.89	0	77	7.7e-05	1		K.DEGIDLLK.D
				625	312	321	382.5403	1144.5991	1144.5975	1.36	1	46	0.071	1		K.DEGIDLLKDK.Q
				626	312	321	573.3073	1144.6001	1144.5975	2.22	1	67	0.00055	1		K.DEGIDLLKDK.Q
				44	327	333	381.2067	760.3988	760.3967	2.84	0	72	0.00027	1		R.LTEAAEK.A
				1627	336	359	851.1061	2550.2965	2550.2887	3.07	0	113	7.5e-09	1		K.IELSSLTQTNMSLPFITATADGPK.H + Oxidation (M)
				1265	368	380	532.5974	1594.7704	1594.7661	2.69	1	52	0.012	1		R.AKFEELCSDLLDR.C
				1018	370	380	698.8216	1395.6287	1395.6340	-3.80	0	101	1.1e-07	1		K.FEELCSDLLDR.C
				1019	370	380	698.8255	1395.6364	1395.6340	1.74	0	45	0.043	1		K.FEELCSDLLDR.C
				218	383	390	458.2471	914.4796	914.4821	-2.76	0	71	0.00022	1		K.TPVENSLR.D
				219	383	390	458.2495	914.4844	914.4821	2.53	0	48	0.038	1		K.TPVENSLR.D
				220	383	390	458.2495	914.4845	914.4821	2.60	0	74	8.8e-05	1		K.TPVENSLR.D
				787	383	393	410.5550	1228.6432	1228.6411	1.68	1	50	0.026	1		K.TPVENSLRDAK.L
				984	398	410	687.3679	1372.7213	1372.7198	1.10	0	102	1.4e-07	1		K.DIDEVILVGGSTR.I
				985	398	410	687.3683	1372.7221	1372.7198	1.67	0	85	7.2e-06	1		K.DIDEVILVGGSTR.I
				986	398	410	687.3684	1372.7222	1372.7198	1.71	0	64	0.00088	1		K.DIDEVILVGGSTR.I
				987	398	410	687.3685	1372.7224	1372.7198	1.86	0	84	1.1e-05	1		K.DIDEVILVGGSTR.I
				988	398	410	687.3687	1372.7228	1372.7198	2.15	0	67	0.00045	1		K.DIDEVILVGGSTR.I
				989	398	410	687.3687	1372.7228	1372.7198	2.21	0	106	6.3e-08	1		K.DIDEVILVGGSTR.I
				990	398	410	687.3696	1372.7247	1372.7198	3.56	0	81	2e-05	1		K.DIDEVILVGGSTR.I
				359	411	419	505.8011	1009.5877	1009.5920	-4.26	0	96	1.8e-07	1		R.IPAVQEVVR.K
				361	411	419	505.8043	1009.5940	1009.5920	1.92	0	53	0.0031	1		R.IPAVQEVVR.K
				362	411	419	505.8120	1009.6095	1009.5920	17.3	0	45	0.018	1		R.IPAVQEVVR.K
				121	480	487	424.2287	846.4428	846.4447	-2.17	0	68	0.00051	1		R.NSTLPTSK.S
				1621	488	510	813.0664	2436.1773	2436.1769	0.17	0	52	0.0095	1		K.SEVFSTAADGQTSVEINVLQGER.E
				145	533	540	435.2566	868.4987	868.5018	-3.58	0	65	0.00029	1		R.GVPQIEVK.F
				1121	561	574	491.6138	1471.8195	1471.8246	-3.46	1	58	0.0019	1		K.KQDITITGASTLPK.D
				1122	561	574	736.9203	1471.8260	1471.8246	0.98	1	104	5.3e-08	1		K.KQDITITGASTLPK.D
				1123	561	574	491.6160	1471.8262	1471.8246	1.09	1	81	1.1e-05	1		K.KQDITITGASTLPK.D
				953	562	574	672.8710	1343.7275	1343.7296	-1.58	0	72	0.00013	1		K.QDITITGASTLPK.D
				954	562	574	672.8732	1343.7318	1343.7296	1.62	0	48	0.03	1		K.QDITITGASTLPK.D
				1102	575	586	731.8289	1461.6433	1461.6405	1.86	0	92	5e-07	1		K.DEVEQMVQEAER.F
				1136	575	586	739.8251	1477.6356	1477.6355	0.12	0	73	3.2e-05	1		K.DEVEQMVQEAER.F + Oxidation (M)
				1137	575	586	739.8252	1477.6359	1477.6355	0.31	0	46	0.017	1		K.DEVEQMVQEAER.F + Oxidation (M)
				1138	575	586	739.8258	1477.6370	1477.6355	1.02	0	73	3.7e-05	1		K.DEVEQMVQEAER.F + Oxidation (M)
				996	602	613	691.3318	1380.6490	1380.6521	-2.24	0	74	7.9e-05	1		K.NQADSVVYQTEK.Q
				997	602	613	691.3349	1380.6552	1380.6521	2.23	0	81	1.6e-05	1		K.NQADSVVYQTEK.Q
				423	641	650	524.2866	1046.5586	1046.5608	-2.11	0	97	7.5e-07	1		K.LASGTTQEIK.D
				424	641	650	524.2875	1046.5604	1046.5608	-0.35	0	61	0.0028	1		K.LASGTTQEIK.D
				425	641	650	524.2894	1046.5643	1046.5608	3.34	0	66	0.00085	1		K.LASGTTQEIK.D
				1093	697	710	727.8189	1453.6232	1453.6209	1.58	0	78	1.1e-05	1		K.GGDDVIDADFTDSK.-
				1094	697	710	727.8218	1453.6291	1453.6209	5.64	0	74	2.8e-05	1		K.GGDDVIDADFTDSK.-
	4	heat shock protein 70-1; Bna	AHL64247.1																				1	MASSTAQIHV	LGGIGFAASS	KRNLNGKANL	KPRSAFFGTR	AGPFSAQTSA
				1652	74	104	1024.8599	3071.5579	3071.5557	0.69	0	132	6.8e-11	1		K.VVGIDLGTTNSAVAAMEGGKPTIVTNAEGQR.T + Oxidation (M)							51	FLKMNTRKGS	RYAVGPVRVA	NEKVVGIDLG	TTNSAVAAME	GGKPTIVTNA
				465	105	114	533.7912	1065.5679	1065.5706	-2.54	0	79	2.6e-05	1		R.TTPSVVAYTK.S							101	EGQRTTPSVV	AYTKSGDRLV	GQIAKRQAVV	NPENTFFSVK	RFIGRRMNEV
				20	119	125	364.7355	727.4565	727.4592	-3.72	0	73	8.8e-05	1		R.LVGQIAK.R							151	DEEAKQVSYR	VVKDDNGNVK	LECPAIGKQL	AAEEISAQVL	RKLVDDASRF
				21	119	125	364.7371	727.4597	727.4592	0.63	0	54	0.0072	1		R.LVGQIAK.R							201	LNEKVTKAVV	TVPAYFNDSQ	RTATKDAGRI	AGLEVLRIIN	EPTAASLAYG
				22	119	125	364.7378	727.4611	727.4592	2.63	0	73	6.6e-05	1		R.LVGQIAK.R							251	FERKSNETIL	VFDLGGGTFD	VSVLEVGDGV	FEVLSTSGDT	HLGGDDFDKR
				23	119	125	364.7384	727.4621	727.4592	4.03	0	58	0.0021	1		R.LVGQIAK.R							301	VVDWLASNFK	KDEGIDLLKD	KQALQRLTEA	AEKAKIELSS	LAQTNMSLPF
				1331	126	140	579.3102	1734.9087	1734.9053	1.96	1	78	2.9e-05	1		K.RQAVVNPENTFFSVK.R							351	ITATADGPKH	IETTLTRAKF	EELCSDLLDR	CKTPVEDSLR	DAKLSFKDID
				1233	127	140	790.4064	1578.7982	1578.8042	-3.79	0	82	1.5e-05	1		R.QAVVNPENTFFSVK.R							401	EVILVGGSTR	IPAVQEVVRK	LTGKEPNVTV	NPDEVVALGA	AVQAGVLAGD
				1235	127	140	527.2763	1578.8069	1578.8042	1.72	0	81	1.6e-05	1		R.QAVVNPENTFFSVK.R							451	VSDIVLLDVT	PLSIGLETLG	GVMTKIIPRN	STLPTSKSEV	FSTAADGQTS
				766	146	155	610.7840	1219.5534	1219.5503	2.58	1	69	0.00019	1		R.RMNEVDEEAK.Q							501	VEINVLQGER	EFVRDNKSLG	SFRLDGIPPA	PRGVPQIEVK	FDIDANGILS
				767	146	155	407.5251	1219.5536	1219.5503	2.73	1	56	0.0038	1		R.RMNEVDEEAK.Q							551	VSASDKGTGK	KQDITITGAS	TLPKDEVEQM	VQEAERFAKD	DKEKREAIDT
				455	147	155	532.7327	1063.4508	1063.4492	1.55	0	73	3.3e-05	1		R.MNEVDEEAK.Q							601	KNQADSVVYQ	TEKQLKELGE	KIPGEVKEKV	EAKLQELKDK	LASGTTQEIK
				479	147	155	540.7283	1079.4420	1079.4441	-1.88	0	64	0.00015	1		R.MNEVDEEAK.Q + Oxidation (M)							651	DTMAALNQEV	MQIGQSMYNQ	PGAGAGAGAA	GAGPSPGGED	ASSAASASKG
				184	171	178	444.2352	886.4559	886.4582	-2.59	0	71	0.00016	1		K.LECPAIGK.Q							701	GDDVIDADFT	DT
				199	192	199	452.2472	902.4799	902.4821	-2.49	1	69	0.00039	1		R.KLVDDASR.F
				200	192	199	301.8344	902.4813	902.4821	-0.88	1	58	0.0056	1		R.KLVDDASR.F
				201	192	199	903.4898	902.4825	902.4821	0.45	1	70	0.00029	1		R.KLVDDASR.F
				202	192	199	452.2512	902.4879	902.4821	6.38	1	48	0.056	1		R.KLVDDASR.F
				56	193	199	388.1999	774.3852	774.3872	-2.49	0	59	0.0039	1		K.LVDDASR.F
				1222	208	221	783.8975	1565.7803	1565.7838	-2.21	0	101	1.8e-07	1		K.AVVTVPAYFNDSQR.T
				1223	208	221	522.9360	1565.7861	1565.7838	1.43	0	66	0.00056	1		K.AVVTVPAYFNDSQR.T
				146	230	237	435.7724	869.5302	869.5334	-3.71	0	82	7.7e-06	1		R.IAGLEVLR.I
				150	230	237	435.7754	869.5363	869.5334	3.28	0	45	0.035	1		R.IAGLEVLR.I
				151	230	237	435.7759	869.5373	869.5334	4.48	0	49	0.012	1		R.IAGLEVLR.I
				1342	238	253	876.4536	1750.8926	1750.8890	2.06	0	110	2.1e-08	1		R.IINEPTAASLAYGFER.K
				1343	238	253	876.4544	1750.8943	1750.8890	3.03	0	111	1.6e-08	1		R.IINEPTAASLAYGFER.K
				671	301	310	589.8120	1177.6094	1177.6132	-3.17	0	95	8.2e-07	1		R.VVDWLASNFK.K
				672	301	310	589.8149	1177.6152	1177.6132	1.74	0	83	1.2e-05	1		R.VVDWLASNFK.K
				403	311	319	515.7931	1029.5716	1029.5706	0.94	1	76	6e-05	1		K.KDEGIDLLK.D
				404	311	319	344.1979	1029.5720	1029.5706	1.35	1	59	0.0034	1		K.KDEGIDLLK.D
				194	312	319	451.7443	901.4741	901.4756	-1.69	0	63	0.0018	1		K.DEGIDLLK.D
				195	312	319	451.7455	901.4764	901.4756	0.89	0	77	7.7e-05	1		K.DEGIDLLK.D
				625	312	321	382.5403	1144.5991	1144.5975	1.36	1	46	0.071	1		K.DEGIDLLKDK.Q
				626	312	321	573.3073	1144.6001	1144.5975	2.22	1	67	0.00055	1		K.DEGIDLLKDK.Q
				44	327	333	381.2067	760.3988	760.3967	2.84	0	72	0.00027	1		R.LTEAAEK.A
				295	360	367	485.7684	969.5223	969.5243	-2.09	0	58	0.0025	1		K.HIETTLTR.A
				296	360	367	485.7708	969.5269	969.5243	2.69	0	47	0.026	1		K.HIETTLTR.A
				1265	368	380	532.5974	1594.7704	1594.7661	2.69	1	52	0.012	1		R.AKFEELCSDLLDR.C
				1018	370	380	698.8216	1395.6287	1395.6340	-3.80	0	101	1.1e-07	1		K.FEELCSDLLDR.C
				1019	370	380	698.8255	1395.6364	1395.6340	1.74	0	45	0.043	1		K.FEELCSDLLDR.C
				225	383	390	458.7409	915.4672	915.4662	1.15	0	67	0.00056	1	U	K.TPVEDSLR.D
				226	383	390	458.7414	915.4681	915.4662	2.18	0	71	0.0002	1	U	K.TPVEDSLR.D
				984	398	410	687.3679	1372.7213	1372.7198	1.10	0	102	1.4e-07	1		K.DIDEVILVGGSTR.I
				985	398	410	687.3683	1372.7221	1372.7198	1.67	0	85	7.2e-06	1		K.DIDEVILVGGSTR.I
				986	398	410	687.3684	1372.7222	1372.7198	1.71	0	64	0.00088	1		K.DIDEVILVGGSTR.I
				987	398	410	687.3685	1372.7224	1372.7198	1.86	0	84	1.1e-05	1		K.DIDEVILVGGSTR.I
				988	398	410	687.3687	1372.7228	1372.7198	2.15	0	67	0.00045	1		K.DIDEVILVGGSTR.I
				989	398	410	687.3687	1372.7228	1372.7198	2.21	0	106	6.3e-08	1		K.DIDEVILVGGSTR.I
				990	398	410	687.3696	1372.7247	1372.7198	3.56	0	81	2e-05	1		K.DIDEVILVGGSTR.I
				359	411	419	505.8011	1009.5877	1009.5920	-4.26	0	96	1.8e-07	1		R.IPAVQEVVR.K
				361	411	419	505.8043	1009.5940	1009.5920	1.92	0	53	0.0031	1		R.IPAVQEVVR.K
				362	411	419	505.8120	1009.6095	1009.5920	17.3	0	45	0.018	1		R.IPAVQEVVR.K
				121	480	487	424.2287	846.4428	846.4447	-2.17	0	68	0.00051	1		R.NSTLPTSK.S
				1621	488	510	813.0664	2436.1773	2436.1769	0.17	0	52	0.0095	1		K.SEVFSTAADGQTSVEINVLQGER.E
				145	533	540	435.2566	868.4987	868.5018	-3.58	0	65	0.00029	1		R.GVPQIEVK.F
				1121	561	574	491.6138	1471.8195	1471.8246	-3.46	1	58	0.0019	1		K.KQDITITGASTLPK.D
				1122	561	574	736.9203	1471.8260	1471.8246	0.98	1	104	5.3e-08	1		K.KQDITITGASTLPK.D
				1123	561	574	491.6160	1471.8262	1471.8246	1.09	1	81	1.1e-05	1		K.KQDITITGASTLPK.D
				953	562	574	672.8710	1343.7275	1343.7296	-1.58	0	72	0.00013	1		K.QDITITGASTLPK.D
				954	562	574	672.8732	1343.7318	1343.7296	1.62	0	48	0.03	1		K.QDITITGASTLPK.D
				1102	575	586	731.8289	1461.6433	1461.6405	1.86	0	92	5e-07	1		K.DEVEQMVQEAER.F
				1136	575	586	739.8251	1477.6356	1477.6355	0.12	0	73	3.2e-05	1		K.DEVEQMVQEAER.F + Oxidation (M)
				1137	575	586	739.8252	1477.6359	1477.6355	0.31	0	46	0.017	1		K.DEVEQMVQEAER.F + Oxidation (M)
				1138	575	586	739.8258	1477.6370	1477.6355	1.02	0	73	3.7e-05	1		K.DEVEQMVQEAER.F + Oxidation (M)
				996	602	613	691.3318	1380.6490	1380.6521	-2.24	0	74	7.9e-05	1		K.NQADSVVYQTEK.Q
				997	602	613	691.3349	1380.6552	1380.6521	2.23	0	81	1.6e-05	1		K.NQADSVVYQTEK.Q
				423	641	650	524.2866	1046.5586	1046.5608	-2.11	0	97	7.5e-07	1		K.LASGTTQEIK.D
				424	641	650	524.2875	1046.5604	1046.5608	-0.35	0	61	0.0028	1		K.LASGTTQEIK.D
				425	641	650	524.2894	1046.5643	1046.5608	3.34	0	66	0.00085	1		K.LASGTTQEIK.D
153	5	SWIB/MDM2 domain superfamily protein; Bna	CDY50651.1																		1	MSSLAARVFR	SLLAPASRAA	TSSSRSASTV	AAGGTKKSAA	KPKAKPKPKP
				282	100	110	427.5519	1279.6340	1279.6269	5.53	1	47	0.052	1	U	K.SHDLQNPADKR.E					51	KPDSLAKKKT	PRTTGIFKAT	TVSPALAQFL	GTGETTRTDA	VKEVWTYVKS
				246	111	119	591.2993	1180.5840	1180.5798	3.59	1	50	0.023	1	U	R.EIFCDEKLK.Q					101	HDLQNPADKR	EIFCDEKLKQ	IFEGKDKVGF	LEVTKLLSTH	FVKTTA
				85	128	135	446.7636	891.5125	891.5066	6.70	0	49	0.021	1	U	K.VGFLEVTK.L
				111	136	143	472.7835	943.5525	943.5491	3.59	0	53	0.012	1	U	K.LLSTHFVK.T
158	1	RNA-binding protein CP33, chloroplastic-like; Bol	XP_013593189.1																		1	MSSAYCSSAV	AVSAAATVSS	AATFNPLLSF	HSNFKLFYRI	TPKPFKLVAK
				977	147	160	751.8651	1501.7157	1501.7123	2.27	0	91	1.4e-06	1		R.GFGFVTMGTIEEAK.E + Oxidation (M)					51	CPTPPLFLHL	NTRRHRLFCA	AEDEIPPSSG	EEEDEEEEEN	EEEDADATQA
				996	161	174	769.3713	1536.7280	1536.7355	-4.82	0	104	8.4e-08	1	U	K.EAIQMFNSSQIGGR.T					101	SVEEGRLYVG	NLPYTITSSE	LSQLFGEAGN	VVDVQIVYDK	VTDRSRGFGF
				1006	161	174	777.3738	1552.7330	1552.7304	1.72	0	87	4.4e-06	1	U	K.EAIQMFNSSQIGGR.T + Oxidation (M)					151	VTMGTIEEAK	EAIQMFNSSQ	IGGRTVKVNF	PEVPRGGERE	VMRTKIRDSN
				217	178	185	479.2623	956.5100	956.5080	2.09	0	75	7e-05	1		K.VNFPEVPR.G					201	RSYVDSPHKI	YAGNLGWNLT	SQGLKDAFGD	QPGVLGAKVI	YERNSGRSRG
				180	202	209	311.4880	931.4421	931.4399	2.33	0	47	0.03	1		R.SYVDSPHK.I					251	FGFVSFESEE	NLQSALGAMN	GVEIEGRALR	LNLASERARE	PRPSVGEGET
				181	202	209	466.7284	931.4423	931.4399	2.54	0	56	0.0037	1		R.SYVDSPHK.I					301	EEGSLERSEV	VSNIST
				1129	210	225	867.9640	1733.9135	1733.9100	1.99	0	110	2.1e-08	1	U	K.IYAGNLGWNLTSQGLK.D
				771	226	238	637.8233	1273.6320	1273.6303	1.34	0	112	1.5e-08	1		K.DAFGDQPGVLGAK.V
				772	226	238	637.8241	1273.6336	1273.6303	2.61	0	96	5.4e-07	1		K.DAFGDQPGVLGAK.V
				49	281	287	401.7249	801.4352	801.4344	0.94	0	54	0.015	1		R.LNLASER.A
				184	308	316	468.2386	934.4627	934.4607	2.13	0	57	0.0057	1	U	R.SEVVSNIST.-
	2	glycine cleavage system H protein 2, mitochondrial-like; Bra	XP_009133011.1																		1	MAARFLWASR	VASHLRISIA	QRGFASVVLK	DLKYAESHEW	VKIDGNKATF
				507	34	42	383.5162	1147.5268	1147.5298	-2.59	0	57	0.0028	1		K.YAESHEWVK.I					51	GITDHAQDHL	GDVVYVELPD	LGRSVSQGES	FGAVESVKAT	SDINSPVSGK
				508	34	42	574.7718	1147.5290	1147.5298	-0.67	0	79	2e-05	1		K.YAESHEWVK.I					101	VVEVNEVLSE	SPGLVNTSPY	EDGWIIKVEL	SDAEEAKKLM	DSDKYSKFCE
				510	34	42	383.5183	1147.5331	1147.5298	2.90	0	50	0.017	1		K.YAESHEWVK.I					151	EEDAKH
				512	34	42	574.7749	1147.5352	1147.5298	4.75	0	73	8.4e-05	1		K.YAESHEWVK.I
				578	89	100	588.3012	1174.5879	1174.5830	4.23	0	83	1.3e-05	1		K.ATSDINSPVSGK.V
				395	128	137	545.7659	1089.5173	1089.5190	-1.49	0	79	2.3e-05	1	U	K.VELSDAEEAK.K
				396	128	137	545.7681	1089.5217	1089.5190	2.57	0	44	0.08	1	U	K.VELSDAEEAK.K
				397	128	137	545.7682	1089.5219	1089.5190	2.68	0	82	1.4e-05	1	U	K.VELSDAEEAK.K
				401	128	137	545.7688	1089.5231	1089.5190	3.80	0	79	2.6e-05	1	U	K.VELSDAEEAK.K
				403	128	137	545.7689	1089.5233	1089.5190	4.02	0	65	0.00064	1	U	K.VELSDAEEAK.K
				690	128	138	406.8780	1217.6121	1217.6139	-1.47	1	79	3.3e-05	1	U	K.VELSDAEEAKK.L
				691	128	138	609.8148	1217.6151	1217.6139	0.97	1	105	9.1e-08	1	U	K.VELSDAEEAKK.L
				692	128	138	406.8800	1217.6181	1217.6139	3.45	1	67	0.00051	1	U	K.VELSDAEEAKK.L
				108	138	144	426.7120	851.4093	851.4059	4.10	1	54	0.0096	1		K.KLMDSDK.Y + Oxidation (M)
				109	138	144	426.7121	851.4096	851.4059	4.41	1	49	0.029	1		K.KLMDSDK.Y + Oxidation (M)
				9	139	144	362.6639	723.3132	723.3109	3.14	0	44	0.04	1		K.LMDSDK.Y + Oxidation (M)
				383	139	147	362.8438	1085.5096	1085.5063	3.08	1	56	0.0035	1		K.LMDSDKYSK.F
				384	139	147	543.7622	1085.5099	1085.5063	3.34	1	67	0.00026	1		K.LMDSDKYSK.F
				422	139	147	368.1759	1101.5058	1101.5012	4.16	1	64	0.00044	1		K.LMDSDKYSK.F + Oxidation (M)
				310	148	155	514.2069	1026.3992	1026.3964	2.69	0	64	8.5e-05	1		K.FCEEEDAK.H
				546	148	156	388.8251	1163.4534	1163.4553	-1.62	1	62	0.0001	1		K.FCEEEDAKH.-
				547	148	156	1164.4634	1163.4561	1163.4553	0.69	1	59	0.00025	1		K.FCEEEDAKH.-
				548	148	156	582.7361	1163.4576	1163.4553	1.96	1	63	9.1e-05	1		K.FCEEEDAKH.-
	6	31 kDa ribonucleoprotein, chloroplastic; Bol	XP_013632147.1																			1	MASSILTSTL	KPLAMADSSS	STLLSHPSLS	TIHSSKTRCF	SSFSLLTGRT
				1304	169	187	1024.4816	2046.9486	2046.9456	1.49	0	106	3.3e-08	1		R.GFGFVTMSTVEEAETAVEK.F + Oxidation (M)						51	NLPFSFSSLS	LSLNSKPHLK	KSSFVSSVAQ	TSDWAQQDGE	ESGDVSASVA														1
				18	191	196	369.1820	736.3495	736.3504	-1.25	0	47	0.048	1		R.YDLNGR.A						101	VEESEPEASL	SEEEGGGGDF	PEPPEEAKLF	VGNLAYDVDS	QALAMLFEQA
				142	216	222	441.2279	880.4412	880.4443	-3.52	0	65	0.00055	1		R.VYEPAFR.V						151	GTVEIAEVIY	NRETDQSRGF	GFVTMSTVEE	AETAVEKFNR	YDLNGRALTV
				1050	223	236	809.4054	1616.7962	1616.7947	0.92	0	115	7.1e-09	1	U	R.VYVGNLPWEVDNGR.L						201	NKAAPRGSRP	ERQPRVYEPA	FRVYVGNLPW	EVDNGRLEQV	FSEHGKVVEA
				1051	223	236	539.9406	1616.7999	1616.7947	3.22	0	83	1.3e-05	1	U	R.VYVGNLPWEVDNGR.L						251	RVVYDRETGR	SRGFGFVTMS	NETELNDAIA	ALDGQNMEGR	AIRVNVAEER
				570	237	246	391.8681	1172.5824	1172.5826	-0.12	0	50	0.025	1		R.LEQVFSEHGK.V						301	PRRF
				571	237	246	587.3003	1172.5861	1172.5826	3.01	0	71	0.00016	1		R.LEQVFSEHGK.V
				367	294	302	357.1966	1068.5679	1068.5676	0.31	0	50	0.013	1		R.VNVAEERPR.R
				368	294	302	535.2920	1068.5695	1068.5676	1.82	0	56	0.0034	1		R.VNVAEERPR.R
164	1	uncharacterized protein At1g18480-like, similar to calcineurin-like metallo-phosphoesterase superfamily protein; Bol	XP_013600166.1																		1	MHSKTNKIKR	IVFHHYCFLA	YSNYPHREMS	SRETNPNGIC	KNIPNLISSF
				76	79	84	396.2071	790.3997	790.3973	2.97	0	44	0.13	1		R.FEKPDR.L					51	VDTFVDYSFS	GIFPPHDPTP	PHEIPQTRFE	KPDRLVAIGD	LHGDLEKSKE
				994	85	97	690.3812	1378.7478	1378.7456	1.60	0	94	7.3e-07	1		R.LVAIGDLHGDLEK.S					101	AFRLAGLIDS	SDRWTGGSAM	VVQVGDVLDR	GGDEMKILYF	LERLKREAER
				995	85	97	460.5902	1378.7488	1378.7456	2.31	0	99	2e-07	1		R.LVAIGDLHGDLEK.S					151	SGGKIVTMNG	NHEIMNVEGD	FRYVTKKGLE	EVQVWLDWYC	LGNEMKSLCQ
				470	104	113	523.7760	1045.5375	1045.5404	-2.76	0	103	1.8e-07	1	U	R.LAGLIDSSDR.W					201	GLENVKDPYE	GIPTCFPRAK	AECFEGIRAR	IAALRPEGPV	AKRFLSKNQT
				471	104	113	523.7779	1045.5413	1045.5404	0.89	0	106	8e-08	1	U	R.LAGLIDSSDR.W					251	VAVVGDSVFV	HGGLLAEHIE	YGLERINEEV	RGWIGGGGGR	YAPVYCRGGN
				1332	114	130	895.4506	1788.8866	1788.8829	2.09	0	130	1.9e-10	1	U	R.WTGGSAMVVQVGDVLDR.G					301	SVVWLRKFSD	ETPHKCDCSA	LEHALSTIPG	VKRMIMGHTI	QDGGINGVCD
				1341	114	130	903.4476	1804.8807	1804.8778	1.62	0	145	6e-12	1	U	R.WTGGSAMVVQVGDVLDR.G + Oxidation (M)					351	DKAIRIDVGM	SKGCSDGLPE	VLEIRKDSGV	RIVTSNPLYK	EKGGESKMGL
				1342	114	130	602.6354	1804.8843	1804.8778	3.60	0	79	2.7e-05	1	U	R.WTGGSAMVVQVGDVLDR.G + Oxidation (M)					401	GLLVPAEHVP	KQVEVEA
				1522	155	172	703.3238	2106.9497	2106.9463	1.62	0	46	0.027	1		K.IVTMNGNHEIMNVEGDFR.Y + 2 Oxidation (M)
				644	197	206	574.2908	1146.5671	1146.5703	-2.78	0	56	0.0076	1		K.SLCQGLENVK.D
				645	197	206	574.2941	1146.5737	1146.5703	3.01	0	58	0.0048	1		K.SLCQGLENVK.D
				646	197	206	574.2942	1146.5739	1146.5703	3.13	0	58	0.0045	1		K.SLCQGLENVK.D
				1567	197	218	860.7465	2579.2176	2579.2148	1.06	1	58	0.0023	1	U	K.SLCQGLENVKDPYEGIPTCFPR.A
				1093	207	218	726.3350	1450.6554	1450.6551	0.21	0	93	6.9e-07	1	U	K.DPYEGIPTCFPR.A
				329	221	228	491.2255	980.4365	980.4386	-2.09	0	61	0.00095	1	U	K.AECFEGIR.A
				330	221	228	491.2278	980.4410	980.4386	2.54	0	62	0.00089	1	U	K.AECFEGIR.A
				1582	248	275	753.1452	3008.5518	3008.5356	5.39	0	47	0.02	1		K.NQTVAVVGDSVFVHGGLLAEHIEYGLER.I
				41	276	281	380.2028	758.3910	758.3922	-1.65	0	56	0.0065	1		R.INEEVR.G
				42	276	281	380.2046	758.3947	758.3922	3.25	0	56	0.0073	1		R.INEEVR.G
				245	291	297	464.7201	927.4256	927.4273	-1.83	0	51	0.008	1		R.YAPVYCR.G
				342	298	306	494.2707	986.5269	986.5298	-2.90	0	62	0.0019	1		R.GGNSVVWLR.K
				530	307	315	363.5182	1087.5327	1087.5298	2.66	1	60	0.0019	1	U	R.KFSDETPHK.C
				532	307	315	544.7746	1087.5347	1087.5298	4.46	1	75	6.6e-05	1	U	R.KFSDETPHK.C
				289	308	315	320.8191	959.4355	959.4349	0.64	0	52	0.0056	1	U	K.FSDETPHK.C
				290	308	315	480.7259	959.4373	959.4349	2.51	0	57	0.002	1	U	K.FSDETPHK.C
				31	356	362	375.1970	748.3794	748.3789	0.60	0	64	0.0015	1		R.IDVGMSK.G
				1079	363	375	722.8599	1443.7052	1443.7028	1.67	0	129	2.4e-10	1		K.GCSDGLPEVLEIR.K
				455	382	390	517.7969	1033.5793	1033.5808	-1.46	0	68	0.0003	1		R.IVTSNPLYK.E
				1145	398	411	738.9172	1475.8199	1475.8170	1.97	0	61	0.001	1		K.MGLGLLVPAEHVPK.Q + Oxidation (M)
				1146	398	411	492.9479	1475.8218	1475.8170	3.21	0	71	8.9e-05	1		K.MGLGLLVPAEHVPK.Q + Oxidation (M)
	2	putative transferase At4g12130, mitochondrial isoform X1, contains aminomethyltransferase folate-binding domain; Bna	XP_013684131.1																		1	MLRFNLRRQI	SNSTGIYRRN	IHSGLEDAGP	MASRLRSRSV	VRFSGPDTIK
				178	43	50	432.7260	863.4375	863.4389	-1.60	0	59	0.0041	1		R.FSGPDTIK.F					51	FLQGLLTNDV	RRFGEKSSTV	PTPNMPSVST	PPMYAALLTP	QGRFLYDFFL
				838	51	61	638.3573	1274.6999	1274.6983	1.30	0	110	2.4e-08	1		K.FLQGLLTNDVR.R					101	YRPTRPDEKL	GRTGSVELFA	DVDVSVLDEL	LETLKKYRLR	SKVDIENVAE
				1521	94	109	527.5235	2106.0650	2106.0574	3.57	0	46	0.048	1		R.FLYDFFLYRPTRPDEK.L					151	EFSCWQRYGR	NLSESSSVGW	GGGVDRAGES	TASGNKYGWQ	WYEDPRLDCL
				1244	161	176	803.8774	1605.7402	1605.7383	1.16	0	82	9.4e-06	1		R.NLSESSSVGWGGGVDR.A					201	GYRSIFPSDA	TPPLVEADKE	TDESNYLLWR	LEHGVAEGSA	EIPKGEAIPL
				1245	161	176	803.8785	1605.7424	1605.7383	2.53	0	113	7.2e-09	1		R.NLSESSSVGWGGGVDR.A					251	EYNFVGLNAI	SFDKGCYVGQ	ELIARTHHRG	VIRKRLVPLR	FIDSNGKEVN
				1011	187	196	700.3078	1398.6010	1398.5993	1.23	0	58	0.0011	1		K.YGWQWYEDPR.L					301	QKIAAGAQVV	ESGTGKKIGA	ISTALGSRGM	GVMRVEEGFK	ASTELIVNGS
				208	197	203	448.7191	895.4236	895.4222	1.57	0	49	0.025	1		R.LDCLGYR.S					351	EDVKVEVIRP	TWWPVEWFQQ	DQSGVK
				1285	204	219	843.9338	1685.8530	1685.8512	1.08	0	122	1.2e-09	1		R.SIFPSDATPPLVEADK.E
				1055	220	230	713.3374	1424.6603	1424.6572	2.19	0	115	4.7e-09	1		K.ETDESNYLLWR.L
				1066	231	244	479.5838	1435.7296	1435.7307	-0.75	0	108	4.2e-08	1		R.LEHGVAEGSAEIPK.G
				1067	231	244	718.8739	1435.7332	1435.7307	1.76	0	92	1.4e-06	1		R.LEHGVAEGSAEIPK.G
				825	265	275	633.3180	1264.6214	1264.6234	-1.57	0	91	1.8e-06	1		K.GCYVGQELIAR.T
				60	291	297	390.6992	779.3839	779.3814	3.29	0	46	0.053	1		R.FIDSNGK.E
				859	303	316	644.3473	1286.6801	1286.6830	-2.27	0	117	4.5e-09	1	U	K.IAAGAQVVESGTGK.K
				863	303	316	644.3504	1286.6863	1286.6830	2.56	0	120	2.4e-09	1	U	K.IAAGAQVVESGTGK.K
				866	303	316	644.3512	1286.6878	1286.6830	3.68	0	129	3.2e-10	1	U	K.IAAGAQVVESGTGK.K
				869	303	316	644.3515	1286.6885	1286.6830	4.29	0	108	4.2e-08	1	U	K.IAAGAQVVESGTGK.K
				1040	303	317	472.6019	1414.7838	1414.7780	4.10	1	92	1.1e-06	1	U	K.IAAGAQVVESGTGKK.I
				469	318	328	523.3036	1044.5927	1044.5927	-0.053	0	91	1.9e-06	1		K.IGAISTALGSR.G
				4	335	340	354.6818	707.3490	707.3490	0.013	0	52	0.015	1		R.VEEGFK.A
				1112	341	354	731.3753	1460.7361	1460.7358	0.17	0	57	0.005	1		K.ASTELIVNGSEDVK.V
				1113	341	354	731.3763	1460.7380	1460.7358	1.46	0	88	4.6e-06	1		K.ASTELIVNGSEDVK.V
	5	4-diphosphocytidyl-2-C-methyl-D-erythritol kinase, chloroplastic-like; Bna	XP_013723782.1																		1	MATASPPLTS	SLNFTSTSFR	TRTSLPTCSF	SPKLLRPLPS	FSAKASRKQV
				1140	48	59	737.8776	1473.7407	1473.7464	-3.86	1	55	0.0077	1	U	R.KQVEIVFDPDER.L					51	EIVFDPDERL	NKIGDDVDKE	APLSRLKLFS	PCKINVFLRI	TGKREDGFHD
				942	49	59	673.8348	1345.6550	1345.6514	2.65	0	87	4.5e-06	1	U	K.QVEIVFDPDER.L					101	LASLFHVISL	GDTIKFSLSP	SKSKDRLSTN	VSGVPVDARN	LIIKALNLYR
				1036	63	75	707.8636	1413.7126	1413.7100	1.86	1	106	5.3e-08	1	U	K.IGDDVDKEAPLSR.L					151	KKTGSNKFFW	IHLDKQVPTG	AGLGGGSSNA	ATALWAANEL	NGGLVSEKEL
				1037	63	75	472.2452	1413.7137	1413.7100	2.61	1	67	0.00038	1	U	K.IGDDVDKEAPLSR.L					201	QDWSSEIGSD	VPFFFSHGAA	YCTGRGEIVQ	DLPSPFPFDL	PMVLIKPREA
				48	116	122	383.2116	764.4087	764.4068	2.41	0	68	0.00038	1	U	K.FSLSPSK.S					251	CSTAEVYKRL	RLDQTSNVDP	LTLLENVTNN	GVSQSICVND	LELPAFQVLP
				904	127	139	657.8552	1313.6959	1313.6939	1.51	0	111	1.7e-08	1	U	R.LSTNVSGVPVDAR.N					301	SLKRLKQRVI	ASGRGEYDAV	FMSGSGSTIV	GIGSPDPPQF	IYDDEEYKKV
				661	249	258	579.2627	1156.5108	1156.5070	3.29	0	85	3e-06	1	U	R.EACSTAEVYK.R					351	FLSEANFMTR	EANEWYKEPA	SATATTSSSE	SRLEIPNEM
				923	350	360	665.8282	1329.6418	1329.6387	2.32	0	82	1.3e-05	1	U	K.VFLSEANFMTR.E + Oxidation (M)
				1150	368	382	741.3417	1480.6688	1480.6641	3.19	0	100	1.3e-07	1	U	K.EPASATATTSSSESR.L
	6	uncharacterized protein LOC106306345, sucrase/ferredoxin-like; Bol	XP_013598376.1																		1	MITKFLTPSF	RSFRFFKSPL	YLSESLAFGV	KYSSMAEVEN	NVNAAPVSDD
				1339	58	74	900.9339	1799.8532	1799.8512	1.12	0	125	5e-10	1	U	R.QEMYTGTLAGSVAPYGR.H					51	ELYGFKRQEM	YTGTLAGSVA	PYGRHVFLCY	KSHETWLPRV	ETEGLPQRFA
				1348	58	74	908.9316	1815.8487	1815.8461	1.41	0	130	1.6e-10	1	U	R.QEMYTGTLAGSVAPYGR.H + Oxidation (M)					101	KSFKDRRADF	AVKTNLTVCG	GGESDGDVLI	FPEMIRYKAI	KDTDVDAFVE
				1350	58	74	606.2913	1815.8520	1815.8461	3.25	0	74	6.5e-05	1	U	R.QEMYTGTLAGSVAPYGR.H + Oxidation (M)					151	DVLVNGKPWT	SGVQEELSGS	FVFVCAHGSR	DKRCGVCGPA	LMEKFEQEIG
				298	75	81	483.7482	965.4819	965.4793	2.71	0	52	0.013	1		R.HVFLCYK.S					201	SRGLSGKIFV	KPCSHIGGHK	YAGNLIVFSP	DSAGNVSGHW	YGYVTPDDVP
				436	90	98	514.7717	1027.5289	1027.5298	-0.84	0	71	0.00015	1	U	R.VETEGLPQR.F					251	AMLDQHIAKG	EIIQNLSRGK	MGLIPEGEEA	VKEDEHKIPN	GNGLQVEKKG
				103	107	113	403.7305	805.4465	805.4446	2.31	1	56	0.0063	2	U	R.RADFAVK.T					301	FTGGCCQGAN	GVSCCQEQTP	EPVKKEGSVK	KNWFRSIEKE	ELLLGAAAVG
				758	184	194	611.2757	1220.5368	1220.5352	1.36	0	83	5.3e-06	1		R.CGVCGPALMEK.F					351	AVATIAVAYS	IYRKSG
				784	184	194	619.2741	1236.5337	1236.5301	2.95	0	86	2.1e-06	1		R.CGVCGPALMEK.F + Oxidation (M)
				293	195	202	483.2374	964.4603	964.4614	-1.15	0	63	0.0012	1	U	K.FEQEIGSR.G
				444	260	268	515.2878	1028.5611	1028.5614	-0.32	0	71	0.00017	1		K.GEIIQNLSR.G
				871	271	282	644.8274	1287.6402	1287.6380	1.66	0	72	0.00015	1	U	K.MGLIPEGEEAVK.E + Oxidation (M)
				680	288	298	584.8211	1167.6276	1167.6248	2.45	0	89	3.7e-06	1	U	K.IPNGNGLQVEK.K
166	1	F0F1 ATP synthase subunit b; Bna	CDY44783.1																		1	MASRRVLSSL	LRSSSGRSAA	KFGSRNPRLP	SPSPARRAAP	FGDLLGRVAE
				180	70	77	466.2314	930.4482	930.4447	3.78	1	52	0.01	1	U	K.KTYDYGGK.G					51	YSTSSPANSA	APAKDEGKKK	TYDYGGKGAI	GKVCQVIGAI	VDVRFEDQEG
				55	71	77	402.1843	802.3540	802.3497	5.36	0	47	0.011	1	U	K.TYDYGGK.G					101	LPPIMTSLEV	QDHPTRLVLE	VSHHLGQNVV	RTIAMDGTEG	LVRGRRVLNT
				713	83	94	664.8741	1327.7336	1327.7282	4.07	0	109	2.3e-08	1	U	K.VCQVIGAIVDVR.F					151	GAPITVPVGR	ATLGRIMNVL	GEPIDERGEI	KTEHYLPIHR	DAPALVDLAT
				1184	95	116	847.0843	2538.2312	2538.2061	9.90	0	103	8.4e-08	1	U	R.FEDQEGLPPIMTSLEVQDHPTR.L					201	GQEILATGIK	VVDLLAPYQR	GGKIGLFGGA	GVGKTVLIME	LINNVAKAHG
				1185	95	116	852.4125	2554.2155	2554.2010	5.70	0	82	8.6e-06	1	U	R.FEDQEGLPPIMTSLEVQDHPTR.L + Oxidation (M)					251	GFSVFAGVGE	RTREGNDLYR	EMIESGVIKL	GEKQSESKCA	LVYGQMNEPP
				1008	117	131	567.3273	1698.9602	1698.9529	4.27	0	79	9.8e-06	1		R.LVLEVSHHLGQNVVR.T					301	GARARVGLTG	LTVAEYFRDA	EGQDVLLFID	NIFRFTQANS	EVSALLGRIP
				1009	117	131	425.7476	1698.9615	1698.9529	5.01	0	57	0.0015	1		R.LVLEVSHHLGQNVVR.T					351	SAVGYQPTLA	SDLGALQERI	TTTKKGSITS	VQAIYVPADD	LTDPAPATTF
				591	132	143	631.8242	1261.6338	1261.6336	0.14	0	55	0.0092	1		R.TIAMDGTEGLVR.G					401	AHLDATTVLS	RQISELGIYP	AVDPLDSTSR	MLSPHILGEE	HYNTARGVQK
				593	132	143	631.8265	1261.6385	1261.6336	3.89	0	53	0.013	1		R.TIAMDGTEGLVR.G					451	VLQNYKNLQD	IIAILGMDEL	SEDDKLTVAR	ARKIQRFLSQ	PFHVAEIFTG
				595	132	143	631.8271	1261.6396	1261.6336	4.72	0	87	5.2e-06	1		R.TIAMDGTEGLVR.G					501	APGKYVDLKE	NINSFQGLLD	GKYDDLPEQS	FYMVGGIDEV	VAKAEKISKE
				596	132	143	631.8274	1261.6403	1261.6336	5.26	0	48	0.046	1		R.TIAMDGTEGLVR.G					551	AAA
				598	132	143	631.8286	1261.6426	1261.6336	7.13	0	110	2.9e-08	1		R.TIAMDGTEGLVR.G
				614	132	143	639.8196	1277.6247	1277.6286	-3.04	0	56	0.0067	1		R.TIAMDGTEGLVR.G + Oxidation (M)
				616	132	143	639.8239	1277.6333	1277.6286	3.72	0	59	0.0032	1		R.TIAMDGTEGLVR.G + Oxidation (M)
				617	132	143	639.8242	1277.6339	1277.6286	4.17	0	82	1.6e-05	1		R.TIAMDGTEGLVR.G + Oxidation (M)
				618	132	143	639.8243	1277.6339	1277.6286	4.22	0	47	0.051	1		R.TIAMDGTEGLVR.G + Oxidation (M)
				622	132	143	639.8246	1277.6346	1277.6286	4.71	0	55	0.0083	1		R.TIAMDGTEGLVR.G + Oxidation (M)
				623	132	143	639.8247	1277.6348	1277.6286	4.86	0	83	1.3e-05	1		R.TIAMDGTEGLVR.G + Oxidation (M)
				624	132	143	639.8248	1277.6351	1277.6286	5.13	0	49	0.032	1		R.TIAMDGTEGLVR.G + Oxidation (M)
				626	132	143	639.8252	1277.6359	1277.6286	5.74	0	65	0.00092	1		R.TIAMDGTEGLVR.G + Oxidation (M)
				635	132	143	639.8263	1277.6380	1277.6286	7.40	0	87	5.9e-06	1		R.TIAMDGTEGLVR.G + Oxidation (M)
				636	132	143	639.8267	1277.6388	1277.6286	7.99	0	47	0.06	1		R.TIAMDGTEGLVR.G + Oxidation (M)
				902	146	160	517.3129	1548.9170	1548.9100	4.50	1	76	6.5e-06	1	U	R.RVLNTGAPITVPVGR.A
				903	146	160	775.4671	1548.9196	1548.9100	6.19	1	97	4.4e-08	1	U	R.RVLNTGAPITVPVGR.A
				761	147	160	465.2770	1392.8091	1392.8089	0.099	0	91	4.1e-07	1		R.VLNTGAPITVPVGR.A
				762	147	160	697.4138	1392.8131	1392.8089	3.01	0	78	8e-06	1		R.VLNTGAPITVPVGR.A
				763	147	160	697.4144	1392.8143	1392.8089	3.87	0	84	1.9e-06	1		R.VLNTGAPITVPVGR.A
				764	147	160	697.4153	1392.8161	1392.8089	5.17	0	76	8.9e-06	1		R.VLNTGAPITVPVGR.A
				765	147	160	697.4159	1392.8173	1392.8089	6.04	0	54	0.0016	1		R.VLNTGAPITVPVGR.A
				766	147	160	697.4164	1392.8183	1392.8089	6.74	0	100	4.7e-08	1		R.VLNTGAPITVPVGR.A
				768	147	160	697.4168	1392.8190	1392.8089	7.25	0	53	0.002	1		R.VLNTGAPITVPVGR.A
				777	166	177	701.3618	1400.7089	1400.6969	8.57	0	87	4.9e-06	1		R.IMNVLGEPIDER.G + Oxidation (M)
				778	166	177	701.3630	1400.7115	1400.6969	10.4	0	51	0.017	1		R.IMNVLGEPIDER.G + Oxidation (M)
				1069	166	181	604.9914	1811.9525	1811.9451	4.08	1	67	0.00031	1		R.IMNVLGEPIDERGEIK.T
				1081	166	181	610.3241	1827.9505	1827.9400	5.75	1	85	5.3e-06	1		R.IMNVLGEPIDERGEIK.T + Oxidation (M)
				927	178	190	531.6240	1591.8501	1591.8470	1.93	1	71	0.00013	1		R.GEIKTEHYLPIHR.D
				461	182	190	583.3110	1164.6074	1164.6040	2.93	0	52	0.014	1		K.TEHYLPIHR.D
				462	182	190	389.2101	1164.6086	1164.6040	3.99	0	52	0.015	1		K.TEHYLPIHR.D
				463	182	190	389.2109	1164.6108	1164.6040	5.90	0	57	0.0051	1		K.TEHYLPIHR.D
				476	211	220	391.8940	1172.6600	1172.6553	3.98	0	71	0.00015	1		K.VVDLLAPYQR.G
				478	211	220	587.3386	1172.6627	1172.6553	6.29	0	77	4.1e-05	1		K.VVDLLAPYQR.G
				479	211	220	587.3394	1172.6643	1172.6553	7.66	0	54	0.0061	1		K.VVDLLAPYQR.G
				480	211	220	587.3397	1172.6648	1172.6553	8.03	0	80	1.6e-05	1		K.VVDLLAPYQR.G
				481	211	220	587.3399	1172.6652	1172.6553	8.44	0	45	0.044	1		K.VVDLLAPYQR.G
				235	224	234	488.2867	974.5589	974.5549	4.08	0	79	3.1e-05	1		K.IGLFGGAGVGK.T
				237	224	234	488.2870	974.5594	974.5549	4.55	0	63	0.001	1		K.IGLFGGAGVGK.T
				238	224	234	488.2873	974.5600	974.5549	5.23	0	70	0.00019	1		K.IGLFGGAGVGK.T
				240	224	234	488.2878	974.5611	974.5549	6.34	0	64	0.00084	1		K.IGLFGGAGVGK.T
				431	262	270	562.2799	1122.5453	1122.5418	3.14	1	49	0.029	1		R.TREGNDLYR.E
				112	264	270	433.7042	865.3938	865.3930	1.01	0	62	0.001	1		R.EGNDLYR.E
				113	264	270	433.7048	865.3951	865.3930	2.46	0	62	0.0012	1		R.EGNDLYR.E
				114	264	270	433.7053	865.3960	865.3930	3.55	0	62	0.0011	1		R.EGNDLYR.E
				1098	264	279	623.6442	1867.9108	1867.8985	6.56	1	55	0.0073	1		R.EGNDLYREMIESGVIK.L + Oxidation (M)
				1099	264	279	934.9651	1867.9157	1867.8985	9.19	1	79	3e-05	1		R.EGNDLYREMIESGVIK.L + Oxidation (M)
				322	271	279	511.2673	1020.5200	1020.5161	3.76	0	56	0.014	1		R.EMIESGVIK.L + Oxidation (M)
				967	289	303	554.9308	1661.7707	1661.7654	3.20	0	77	2.9e-05	1		K.CALVYGQMNEPPGAR.A
				969	289	303	831.8975	1661.7804	1661.7654	9.07	0	101	1.5e-07	1		K.CALVYGQMNEPPGAR.A
				981	289	303	839.8886	1677.7626	1677.7603	1.38	0	89	1.5e-06	1		K.CALVYGQMNEPPGAR.A + Oxidation (M)
				983	289	303	560.2629	1677.7669	1677.7603	3.92	0	70	0.00014	1		K.CALVYGQMNEPPGAR.A + Oxidation (M)
				985	289	303	839.8945	1677.7745	1677.7603	8.49	0	93	6.7e-07	1		K.CALVYGQMNEPPGAR.A + Oxidation (M)
				796	306	318	713.3983	1424.7821	1424.7664	11.0	0	109	1.6e-08	1		R.VGLTGLTVAEYFR.D
				853	335	348	746.8857	1491.7568	1491.7681	-7.60	0	78	3.8e-05	1		R.FTQANSEVSALLGR.I
				854	335	348	498.2643	1491.7712	1491.7681	2.04	0	68	0.00033	1		R.FTQANSEVSALLGR.I
				856	335	348	746.8960	1491.7775	1491.7681	6.30	0	110	2.1e-08	1		R.FTQANSEVSALLGR.I
				1164	349	369	729.3927	2185.1564	2185.1379	8.47	0	125	4.3e-10	1		R.IPSAVGYQPTLASDLGALQER.I
				1166	349	369	1093.5908	2185.1670	2185.1379	13.3	0	154	4.5e-13	1		R.IPSAVGYQPTLASDLGALQER.I
				1149	412	430	687.6935	2060.0587	2060.0426	7.82	0	90	1.8e-06	1		R.QISELGIYPAVDPLDSTSR.M
				1150	412	430	1031.0429	2060.0712	2060.0426	13.9	0	130	1.6e-10	1		R.QISELGIYPAVDPLDSTSR.M
				1096	431	446	467.7337	1866.9056	1866.9046	0.53	0	52	0.011	1		R.MLSPHILGEEHYNTAR.G
				1110	431	446	628.6429	1882.9068	1882.8996	3.87	0	89	2.1e-06	1		R.MLSPHILGEEHYNTAR.G + Oxidation (M)
				1112	431	446	942.4641	1882.9136	1882.8996	7.44	0	87	3.7e-06	1		R.MLSPHILGEEHYNTAR.G + Oxidation (M)
				807	510	522	717.8686	1433.7227	1433.7150	5.32	0	76	5.8e-05	1		K.ENINSFQGLLDGK.Y
				808	510	522	717.8710	1433.7274	1433.7150	8.63	0	88	4.6e-06	1		K.ENINSFQGLLDGK.Y
	3	aldehyde dehydrogenase family 2 member B7, mitochondrial isoform; Bol	XP_013604865.1																		1	MASRRVSSLL	SRSLMSSSSP	FSLRGKDPLM	NRGARRYSNL	AASLEDTITP
				566	54	64	621.8587	1241.7029	1241.6979	4.02	0	83	7.9e-06	1	U	K.VEQTQLLINGK.F					51	PVKVEQTQLL	INGKFVDSAS	GKTFPTLDPR	TGEVIAQVAE	GDVEDVNRAV
				1120	81	98	634.3165	1899.9277	1899.9174	5.40	0	135	6.3e-11	1		R.TGEVIAQVAEGDVEDVNR.A					101	VAARKAFDEG	PWPRMTAYVN	QKKSFLYVFK	DLTLTHVWIR	FLQERSKILF
				1121	81	98	950.9802	1899.9458	1899.9174	15.0	0	110	1.8e-08	1		R.TGEVIAQVAEGDVEDVNR.A					151	RFADLIEKHN	DEIAALETWD	NGKPYEQSAK	IEVPMLARVF	RYYAGWADKI
				521	105	114	601.8038	1201.5930	1201.5880	4.19	1	66	0.00063	1		R.KAFDEGPWPR.M					201	HGMTVPGDGS	HHVQTLHEPI	GVAGQIIPWN	FPLLMLSWKL	GPALACGNTV
				522	105	114	401.5386	1201.5939	1201.5880	4.90	1	47	0.044	1		R.KAFDEGPWPR.M					251	VLKTAEQTPL	SALLVGRLLH	EAGLPEGVVN	IVSGFGPTAG	AAIASHMDID
				80	152	158	418.2341	834.4536	834.4487	5.86	0	58	0.003	1		R.FADLIEK.H					301	KVAFTGSTDV	GKIILELASK	SNLKAVTLEL	GGKSPFIVCE	DADVDQAVEM
				174	181	188	464.7694	927.5242	927.5211	3.30	0	59	0.0023	1		K.IEVPMLAR.V					351	AHFALFFNQG	QCCCAGSRTF	VHERVYDEFV	EKAKARAINR	AVGDPFKSGI
				196	181	188	472.7673	943.5200	943.5161	4.15	0	47	0.065	1		K.IEVPMLAR.V + Oxidation (M)					401	EQGPQVDSEQ	FEKILKYIRH	GVDSGATLQA	GGDRHGSKGY	YIQPTVFSDV
				228	192	199	487.2264	972.4382	972.4341	4.21	0	60	0.00077	1		R.YYAGWADK.I					451	KDDMLIAKDE	IFGPVQTILK	FKNLDEVIAR	ANNSRYGLAA	GVFTQNLDTA
				831	254	267	485.9463	1454.8171	1454.8093	5.36	0	60	0.0014	1		K.TAEQTPLSALLVGR.L					501	NRLMRALRVG	SVWINCFDVF	DATIPFGGYK	MSGIGREKGI	YSLNNYLQVK
				832	254	267	728.4177	1454.8208	1454.8093	7.90	0	102	9.8e-08	1		K.TAEQTPLSALLVGR.L					551	AVVTSIKNPA	WL
				390	302	312	541.2790	1080.5434	1080.5452	-1.61	0	96	5.5e-07	1		K.VAFTGSTDVGK.I
				137	313	320	443.7871	885.5596	885.5535	6.92	0	72	2.4e-05	1		K.IILELASK.S
				329	375	382	514.7524	1027.4903	1027.4862	4.00	0	75	4.5e-05	1		R.VYDEFVEK.A
				14	391	397	367.2000	732.3854	732.3806	6.45	0	57	0.0067	1		R.AVGDPFK.S
				1050	398	413	889.4180	1776.8215	1776.8166	2.74	0	86	3.6e-06	1		K.SGIEQGPQVDSEQFEK.I
				816	420	434	480.9009	1439.6809	1439.6753	3.84	0	83	9.4e-06	1		R.HGVDSGATLQAGGDR.H
				817	420	434	720.8483	1439.6819	1439.6753	4.59	0	121	1.7e-09	1		R.HGVDSGATLQAGGDR.H
				175	473	480	465.2580	928.5015	928.4978	4.05	0	62	0.0015	1		K.NLDEVIAR.A
				1064	486	502	905.9673	1809.9200	1809.9010	10.5	0	139	2.2e-11	1		R.YGLAAGVFTQNLDTANR.L
				784	539	550	706.3875	1410.7604	1410.7507	6.92	0	79	1.9e-05	1		K.GIYSLNNYLQVK.A
				8	551	557	359.2310	716.4473	716.4432	5.74	0	60	0.0018	1	U	K.AVVTSIK.N
				674	551	562	649.8816	1297.7487	1297.7394	7.16	1	52	0.0078	1	U	K.AVVTSIKNPAWL.-
	7	alanine aminotransferase 1, mitochondrial-like; Bol	XP_013587030.1																		1	MRRFVIGQAK	NLIDQTRRPR	PRPRPHHNNI	RLLSPLASDP	IPVSSSRFFS
				225	81	89	486.2822	970.5499	970.5447	5.30	0	58	0.0033	1		R.GEIVNIAQK.L					51	DMTGSDSSSS	LPVTIDSINP	NVLKCEYAVR	GEIVNIAQKL	QDDLKINKDA
				892	141	154	511.5850	1531.7332	1531.7267	4.27	0	57	0.005	1	U	R.DETHALFSADSIAR.A					101	YPFDEIIYCN	IGNPQSLSQQ	PITFFREVLA	LCSHTALLDR	DETHALFSAD
				135	158	165	442.2674	882.5202	882.5175	3.07	0	54	0.0039	1		K.ILDQIPGK.A					151	SIARAWKILD	QIPGKATGAY	SHSQGIKGLR	DAIAAGIEAR	DGFPADPNDI
				136	158	165	442.2685	882.5225	882.5175	5.72	0	76	2.2e-05	1		K.ILDQIPGK.A					201	FMTDGASPGV	HMMMQLLISS	EKDGILCPIP	QYPLYSASIA	LHGGSLVPYY
				259	181	190	493.7677	985.5207	985.5192	1.54	0	75	6e-05	1		R.DAIAAGIEAR.D					251	LDEASGWGLE	ISELKKQLED	AKSKGITVRA	LAVINPGNPT	GQVLSEENQR
				264	181	190	493.7694	985.5242	985.5192	5.08	0	72	0.00013	1		R.DAIAAGIEAR.D					301	DIVDFCKKEG	LVLLADEVYQ	ENVYVPDKKF	HSFKKVARSM	GYGEKDISIV
				265	181	190	493.7696	985.5246	985.5192	5.48	0	47	0.036	1		R.DAIAAGIEAR.D					351	SFQSISKGYY	GECGKRGGYM	EVTGFTSDVR	EQIYKVASVN	LCSNISGQIL
				184	358	365	467.1928	932.3710	932.3698	1.26	0	48	0.003	1		K.GYYGECGK.R					401	ASLVMSPPKP	GDESYESYIA	EKEGILSSMA	RRAKTLEEAL	NKLEGITCNR
				391	358	366	545.2445	1088.4745	1088.4709	3.26	1	58	0.001	1		K.GYYGECGKR.G					451	AEGAMYLFPC	INLPQKAIAA	AEAAKTAPDT	FYCKRLLNAT	GIVLVPGSGF
				883	367	380	759.8531	1517.6917	1517.6821	6.35	0	83	6.2e-06	1		R.GGYMEVTGFTSDVR.E					501	RQVPGTWHFR	CTILPQEDKI	PAIVNRLTEF	HKSFMDEFRD
				893	367	380	767.8513	1533.6880	1533.6770	7.19	0	90	1.3e-06	2		R.GGYMEVTGFTSDVR.E + Oxidation (M)
				247	423	431	490.2494	978.4843	978.4804	3.97	0	63	0.0013	1	U	K.EGILSSMAR.R + Oxidation (M)
				167	435	442	459.2544	916.4942	916.4865	8.38	0	52	0.021	2		K.TLEEALNK.L
				216	443	450	481.7416	961.4686	961.4651	3.62	0	61	0.0025	1	U	K.LEGITCNR.A
				411	476	484	551.7496	1101.4846	1101.4801	4.07	0	59	0.0011	1	U	K.TAPDTFYCK.R
				584	476	485	629.8002	1257.5859	1257.5812	3.74	1	78	2.4e-05	1	U	K.TAPDTFYCKR.L
				585	476	485	420.2029	1257.5869	1257.5812	4.55	1	49	0.017	1	U	K.TAPDTFYCKR.L
				936	486	501	807.4797	1612.9448	1612.9301	9.10	0	58	0.00064	1	U	R.LLNATGIVLVPGSGFR.Q
				36	520	526	391.7498	781.4851	781.4810	5.23	0	59	0.00053	1		K.IPAIVNR.L
				370	533	540	531.7160	1061.4174	1061.4124	4.72	1	47	0.0035	1		K.SFMDEFRD.- + Oxidation (M)
	9	MPPb, insulinase (peptidase family M16) protein; Bna	CDY43262.1																		1	MAMKNLLTSA	LRSQRRLALN	RAARALSSVS	ALDSASLTSH	SPSPPTPILM
				123	66	72	436.2194	870.4243	870.4195	5.47	0	61	0.00088	1		R.LENPDQR.F					51	PYDHAAEITK	EKLKRLENPD	QRFLKYASPH	PILASHNHIL	SAPETRVTTL
				224	97	105	485.7886	969.5627	969.5607	2.00	0	66	0.00029	1		R.VTTLPNGLR.V					101	PNGLRVATES	NLSAKTATVG	VWIDAGSRFE	SDETNGTAHF	LEHMIFKGTE
				317	106	115	510.2728	1018.5311	1018.5295	1.59	0	97	6e-07	1		R.VATESNLSAK.T					151	RRTVRALEEE	IEDIGGHLNA	YTSREQTTYY	AKVMDSNVNQ	ALDVLADILQ
				363	248	257	527.8186	1053.6226	1053.6182	4.14	0	65	0.00024	1		R.TILGPAQNIK.S					201	NSKFEEQRIN	RERDVILREM	QEVEGQTDEV	VLDHLHATAF	QYTPLGRTIL
				201	277	286	473.7749	945.5352	945.5317	3.66	0	52	0.012	1		R.MVIAAAGAVK.H + Oxidation (M)					251	GPAQNIKSIT	RNDLQNYIKT	HYTASRMVIA	AAGAVKHEEV	VEQVKKLFNK
				827	301	314	726.3878	1450.7610	1450.7515	6.52	0	139	2.6e-11	1	U	K.LSSDSTTTTQLVAK.E					301	LSSDSTTTTQ	LVAKEPASFT	GSEVRMIDDD	LPLAQFAVAF	EGASWTDPDS
				494	315	325	590.2880	1178.5615	1178.5568	4.06	0	94	9.5e-07	1		K.EPASFTGSEVR.M					351	VALMVMQTML	GSWNKNVGGG	KHMGSALTQR	VAVNEIAESI	MAFNTNYKDT
				562	399	410	620.8361	1239.6576	1239.6499	6.18	0	59	0.0021	1		K.DTGLFGVYAVAK.A					401	GLFGVYAVAK	ADCLDDLSYA	IMHEVTKLAF	RVSDDDVTRA	RNQLKSSLLL
				155	432	439	453.7144	905.4143	905.4091	5.82	0	73	8.8e-05	1		R.VSDDDVTR.A					451	HMDGTSPIAE	DIGRQLLTYG	RRIPTAELFA	RIDAVDASTV	KRVANKYIYD
				98	465	471	425.7446	849.4746	849.4708	4.48	0	46	0.079	1		R.QLLTYGR.R					501	KDIAISAIGP	IQDLPDYNKF	RRGTYWNRY
				315	473	481	509.2926	1016.5706	1016.5655	5.02	0	65	0.00066	1		R.IPTAELFAR.I
				484	482	492	587.8244	1173.6343	1173.6353	-0.85	1	75	7.3e-05	1		R.IDAVDASTVKR.V
				485	482	492	392.2193	1173.6360	1173.6353	0.59	1	66	0.00056	1		R.IDAVDASTVKR.V
	11	methylmalonate-semialdehyde dehydrogenase [acylating], ALDH6B2, mitochondrial; Bol	XP_013612807.1																		1	MLLRTSLHQG	NNNLRPRFLR	CLLSTMSSTQ	PPRVPNLIGG	SFVDSQASSH
				456	113	123	580.8322	1159.6498	1159.6448	4.29	0	97	3.8e-07	1	U	K.LALSITTEQGK.T					51	IDVINPATQE	VVSQVPLTTN	EEFKAAVSAA	KQAFPSWRNT	PITTRQRVML
				609	124	134	424.8966	1271.6680	1271.6622	4.51	1	50	0.026	1	U	K.TLKDAHGDIFR.G					101	KFQELIRKNM	DKLALSITTE	QGKTLKDAHG	DIFRGLEVVE	HACGMATLQM
				177	127	134	465.7269	929.4393	929.4355	4.02	0	59	0.0016	1	U	K.DAHGDIFR.G					151	GEYVPNVSNG	VDTYSLREPL	GVCAGICPFN	FPAMIPLWMF	PIAVTCGNTF
				1033	339	355	872.9323	1743.8500	1743.8349	8.67	0	109	2.2e-08	1	U	K.VSCGTEPDADLGPVISK.Q					201	VLKPSEKDPG	ASVMLAELAM	EAGLPNGVLN	IVHGTNDTVN	AICDDDDIRA
				413	364	374	551.7916	1101.5687	1101.5666	1.93	0	96	6.9e-07	1		R.LIQSGVDDGAK.L					251	VSFVGSNTAG	MHIYARAAAK	GKRIQSNMGA	KNHGVVLPDA	NVDATLNALL
				414	364	374	551.7919	1101.5693	1101.5666	2.44	0	98	4e-07	1		R.LIQSGVDDGAK.L					301	AAGFGAAGQR	CMALSTVVFV	GNSKSWEDKL	VERAKALKVS	CGTEPDADLG
				875	437	452	757.3788	1512.7430	1512.7321	7.21	0	99	2.8e-07	1		K.YGNGAAIFTSSGAAAR.K					351	PVISKQAKER	ICRLIQSGVD	DGAKLLLDGR	NIVVPGYEKG	NFIGPTILSG
				660	483	494	645.3151	1288.6156	1288.6088	5.27	0	69	0.00024	1		K.ASFAGDLNFYGK.A					401	VTPDMECYKE	EIFGPVLVCM	EASSFDEAID	ILNRNKYGNG	AAIFTSSGAA
				436	495	504	563.3037	1124.5929	1124.5866	5.57	0	60	0.0019	1		K.AGVDFFTQIK.T					451	ARKFQMEIEA	GQIGINVPIP	VPLPFFSFTG	NKASFAGDLN	FYGKAGVDFF
				924	512	526	795.9117	1589.8088	1589.7971	7.39	0	88	3.3e-06	1		K.DIPTSVSLAMPTSQK.Q + Oxidation (M)					501	TQIKTVTQQW	KDIPTSVSLA	MPTSQKQ
				1014	512	527	851.9444	1701.8743	1701.8607	7.96	1	91	1.5e-06	1		K.DIPTSVSLAMPTSQKQ.-
				1021	512	527	573.6277	1717.8612	1717.8557	3.20	1	60	0.002	1		K.DIPTSVSLAMPTSQKQ.- + Oxidation (M)
				1022	512	527	859.9420	1717.8694	1717.8557	8.00	1	111	1.9e-08	1		K.DIPTSVSLAMPTSQKQ.- + Oxidation (M)
202	1	mitochondrial outer membrane protein porin 1; Bna	XP_013684234.1																		1	MVKGPGLYTD	IGKKVRDLLY	KDHNSDHKLS	ITTHSPAGVA	ITSTGTKKGD
				852	2	13	624.3569	1246.6992	1246.6921	5.69	1	104	6.1e-08	1		M.VKGPGLYTDIGK.K					51	LLLGDVTFQL	KQKNITTDLR	VCTDNTVLIT	ATVDEAAPGL	KSIFSFRAPD
				475	4	13	510.7702	1019.5258	1019.5288	-2.94	0	70	0.00032	1		K.GPGLYTDIGK.K					101	QNSGKIELQY	LHDYAGISTS	MGLTQNPTVN	FSGVIGTNVL	AAGTDVSFDT
				476	4	13	510.7720	1019.5294	1019.5288	0.65	0	46	0.07	1		K.GPGLYTDIGK.K					151	KSGNFTKINA	GVNFTKDDLI	ASLTLNDKGD	SVNASYYHIV	NPLFNTAVGA
				478	4	13	510.7722	1019.5299	1019.5288	1.16	0	51	0.023	1		K.GPGLYTDIGK.K					201	EVSHKFSSKT	NTITVGTQHS	LDPLTTVKAR	VNSAGIANAL	IQHQWTPGSF
				479	4	13	510.7723	1019.5300	1019.5288	1.24	0	49	0.034	1		K.GPGLYTDIGK.K					251	FTISGEVDTK	AIDKNAKVGL	ALSLKP
				480	4	13	510.7726	1019.5306	1019.5288	1.81	0	46	0.08	1		K.GPGLYTDIGK.K
				482	4	13	510.7729	1019.5312	1019.5288	2.40	0	77	6.1e-05	1		K.GPGLYTDIGK.K
				483	4	13	510.7731	1019.5317	1019.5288	2.85	0	48	0.052	1		K.GPGLYTDIGK.K
				487	4	13	510.7743	1019.5341	1019.5288	5.20	0	63	0.0017	1		K.GPGLYTDIGK.K
				707	4	14	383.5493	1147.6261	1147.6237	2.08	1	72	0.00012	1		K.GPGLYTDIGKK.V
				708	4	14	574.8206	1147.6265	1147.6237	2.47	1	81	1.5e-05	1		K.GPGLYTDIGKK.V
				1148	17	28	495.5777	1483.7114	1483.7055	3.93	1	63	0.00092	1	U	R.DLLYKDHNSDHK.L
				1363	29	47	614.6689	1840.9850	1840.9895	-2.41	0	141	1.2e-11	1		K.LSITTHSPAGVAITSTGTK.K
				1366	29	47	921.5024	1840.9902	1840.9895	0.41	0	157	2.7e-13	1		K.LSITTHSPAGVAITSTGTK.K
				1188	48	61	773.9480	1545.8814	1545.8766	3.05	1	94	2.8e-07	1	U	K.KGDLLLGDVTFQLK.Q
				1189	48	61	516.3014	1545.8824	1545.8766	3.70	1	94	3e-07	1	U	K.KGDLLLGDVTFQLK.Q
				595	62	70	363.5410	1087.6012	1087.5986	2.40	1	61	0.0018	1	U	K.QKNITTDLR.V
				152	64	70	416.7286	831.4426	831.4450	-2.93	0	48	0.056	1	U	K.NITTDLR.V
				155	64	70	416.7296	831.4447	831.4450	-0.43	0	48	0.061	1	U	K.NITTDLR.V
				159	64	70	416.7300	831.4455	831.4450	0.56	0	48	0.054	1	U	K.NITTDLR.V
				164	64	70	416.7306	831.4466	831.4450	1.91	0	52	0.024	1	U	K.NITTDLR.V
				165	64	70	416.7306	831.4467	831.4450	1.98	0	52	0.025	1	U	K.NITTDLR.V
				166	64	70	416.7307	831.4468	831.4450	2.15	0	48	0.053	1	U	K.NITTDLR.V
				1650	71	91	1094.5631	2187.1116	2187.1093	1.07	0	109	2.1e-08	1	U	R.VCTDNTVLITATVDEAAPGLK.S
				40	92	97	378.7045	755.3944	755.3966	-2.98	0	54	0.0055	1		K.SIFSFR.A
				42	92	97	378.7061	755.3976	755.3966	1.31	0	54	0.0056	1		K.SIFSFR.A
				43	92	97	378.7065	755.3984	755.3966	2.31	0	54	0.0057	1		K.SIFSFR.A
				113	98	105	408.6940	815.3735	815.3773	-4.67	0	48	0.012	1		R.APDQNSGK.I
				115	98	105	408.6972	815.3799	815.3773	3.20	0	86	2e-06	1		R.APDQNSGK.I
				116	98	105	408.6973	815.3800	815.3773	3.28	0	81	6.3e-06	1		R.APDQNSGK.I
				117	98	105	408.6974	815.3802	815.3773	3.55	0	65	0.00027	1		R.APDQNSGK.I
				118	98	105	408.6975	815.3804	815.3773	3.82	0	62	0.00056	1		R.APDQNSGK.I
				119	98	105	408.6975	815.3805	815.3773	3.94	0	47	0.017	1		R.APDQNSGK.I
				120	98	105	408.6976	815.3806	815.3773	3.99	0	86	2e-06	1		R.APDQNSGK.I
				121	98	105	408.6976	815.3807	815.3773	4.11	0	70	7.9e-05	1		R.APDQNSGK.I
				122	98	105	408.6977	815.3808	815.3773	4.28	0	74	3.1e-05	1		R.APDQNSGK.I
				123	98	105	408.6980	815.3814	815.3773	5.02	0	50	0.0073	1		R.APDQNSGK.I
				351	158	166	482.2643	962.5141	962.5185	-4.57	0	70	0.00026	1		K.INAGVNFTK.D
				352	158	166	482.2648	962.5151	962.5185	-3.53	0	75	8.1e-05	1		K.INAGVNFTK.D
				353	158	166	482.2662	962.5179	962.5185	-0.62	0	56	0.0062	1		K.INAGVNFTK.D
				354	158	166	482.2667	962.5188	962.5185	0.27	0	63	0.0013	1		K.INAGVNFTK.D
				355	158	166	482.2670	962.5195	962.5185	1.04	0	67	0.00049	1		K.INAGVNFTK.D
				356	158	166	482.2672	962.5197	962.5185	1.27	0	73	0.00013	1		K.INAGVNFTK.D
				357	158	166	482.2672	962.5198	962.5185	1.33	0	50	0.027	1		K.INAGVNFTK.D
				358	158	166	482.2672	962.5199	962.5185	1.48	0	60	0.0026	1		K.INAGVNFTK.D
				359	158	166	482.2673	962.5201	962.5185	1.60	0	63	0.0011	1		K.INAGVNFTK.D
				360	158	166	482.2674	962.5202	962.5185	1.79	0	62	0.0017	1		K.INAGVNFTK.D
				361	158	166	482.2678	962.5210	962.5185	2.58	0	72	0.00015	1		K.INAGVNFTK.D
				362	158	166	482.2686	962.5227	962.5185	4.37	0	55	0.0074	1		K.INAGVNFTK.D
				363	158	166	482.2687	962.5228	962.5185	4.47	0	78	3.7e-05	1		K.INAGVNFTK.D
				364	158	166	482.2688	962.5231	962.5185	4.78	0	53	0.012	1		K.INAGVNFTK.D
				945	167	178	659.3472	1316.6799	1316.6823	-1.83	0	72	0.00017	1		K.DDLIASLTLNDK.G
				946	167	178	659.3481	1316.6816	1316.6823	-0.57	0	53	0.012	1		K.DDLIASLTLNDK.G
				948	167	178	659.3490	1316.6835	1316.6823	0.87	0	71	0.00021	1		K.DDLIASLTLNDK.G
				950	167	178	659.3507	1316.6869	1316.6823	3.48	0	76	6.1e-05	1		K.DDLIASLTLNDK.G
				951	167	178	659.3517	1316.6888	1316.6823	4.93	0	59	0.003	1		K.DDLIASLTLNDK.G
				952	167	178	659.3518	1316.6890	1316.6823	5.09	0	79	3.5e-05	1		K.DDLIASLTLNDK.G
				1731	179	205	963.8114	2888.4125	2888.4093	1.09	0	108	2.1e-08	1	U	K.GDSVNASYYHIVNPLFNTAVGAEVSHK.F
				1733	179	205	723.1114	2888.4163	2888.4093	2.43	0	74	5.6e-05	1	U	K.GDSVNASYYHIVNPLFNTAVGAEVSHK.F
				1559	210	228	676.0296	2025.0670	2025.0743	-3.57	0	103	7e-08	1	U	K.TNTITVGTQHSLDPLTTVK.A
				1560	210	228	1013.5442	2025.0738	2025.0743	-0.21	0	98	2e-07	1	U	K.TNTITVGTQHSLDPLTTVK.A
				1562	210	228	676.0330	2025.0771	2025.0743	1.39	0	64	0.00048	1	U	K.TNTITVGTQHSLDPLTTVK.A
				1563	210	228	676.0332	2025.0777	2025.0743	1.67	0	50	0.012	1	U	K.TNTITVGTQHSLDPLTTVK.A
				1564	210	228	676.0340	2025.0801	2025.0743	2.86	0	91	1e-06	1	U	K.TNTITVGTQHSLDPLTTVK.A
				243	268	276	449.2927	896.5708	896.5695	1.43	0	53	0.002	1		K.VGLALSLKP.-
				245	268	276	449.2930	896.5715	896.5695	2.25	0	50	0.0043	1		K.VGLALSLKP.-
				246	268	276	449.2932	896.5718	896.5695	2.54	0	63	0.0002	1		K.VGLALSLKP.-
				247	268	276	449.2933	896.5720	896.5695	2.81	0	66	0.0001	1		K.VGLALSLKP.-
	2	mitochondrial outer membrane protein porin 1-like; Bol	XP_013637592.1																		1	MGKGPGLYTD	IGKKARDLLY	KDHNSDQKLS	ITTHSPAGVA	ITSTGTKKGE
				796	2	13	603.3293	1204.6441	1204.6452	-0.90	1	61	0.002	1		M.GKGPGLYTDIGK.K					51	SLLGDVAFQL	TQKNITTHFK	VSTDNTVLIT	ATVDEAAPGL	KSIFSFRAPD
				475	4	13	510.7702	1019.5258	1019.5288	-2.94	0	70	0.00032	1		K.GPGLYTDIGK.K					101	QNSGKIELQY	LHDYAGISTS	MGLTQNPTVN	FSGVIGNNAL	AVGTDVSLDT
				476	4	13	510.7720	1019.5294	1019.5288	0.65	0	46	0.07	1		K.GPGLYTDIGK.K					151	KSGNFTKINA	GLNFTKDDLI	ASLTLNDKGD	SVNASYYHIV	NPLFNTAVGA
				478	4	13	510.7722	1019.5299	1019.5288	1.16	0	51	0.023	1		K.GPGLYTDIGK.K					201	EVNHKFSTKV	NTITVGTQHS	IDPLTIVKAR	VNSAGIANAL	IQHEWSPKSF
				479	4	13	510.7723	1019.5300	1019.5288	1.24	0	49	0.034	1		K.GPGLYTDIGK.K					251	FTVSGEVDTK	AIDKSAKVGL	ALSLKP
				480	4	13	510.7726	1019.5306	1019.5288	1.81	0	46	0.08	1		K.GPGLYTDIGK.K
				482	4	13	510.7729	1019.5312	1019.5288	2.40	0	77	6.1e-05	1		K.GPGLYTDIGK.K
				483	4	13	510.7731	1019.5317	1019.5288	2.85	0	48	0.052	1		K.GPGLYTDIGK.K
				487	4	13	510.7743	1019.5341	1019.5288	5.20	0	63	0.0017	1		K.GPGLYTDIGK.K
				707	4	14	383.5493	1147.6261	1147.6237	2.08	1	72	0.00012	1		K.GPGLYTDIGKK.A
				708	4	14	574.8206	1147.6265	1147.6237	2.47	1	81	1.5e-05	1		K.GPGLYTDIGKK.A
				1136	17	28	492.5778	1474.7116	1474.7052	4.32	1	51	0.016	1		R.DLLYKDHNSDQK.L
				1363	29	47	614.6689	1840.9850	1840.9895	-2.41	0	141	1.2e-11	1		K.LSITTHSPAGVAITSTGTK.K
				1366	29	47	921.5024	1840.9902	1840.9895	0.41	0	157	2.7e-13	1		K.LSITTHSPAGVAITSTGTK.K
				40	92	97	378.7045	755.3944	755.3966	-2.98	0	54	0.0055	1		K.SIFSFR.A
				42	92	97	378.7061	755.3976	755.3966	1.31	0	54	0.0056	1		K.SIFSFR.A
				43	92	97	378.7065	755.3984	755.3966	2.31	0	54	0.0057	1		K.SIFSFR.A
				113	98	105	408.6940	815.3735	815.3773	-4.67	0	48	0.012	1		R.APDQNSGK.I
				115	98	105	408.6972	815.3799	815.3773	3.20	0	86	2e-06	1		R.APDQNSGK.I
				116	98	105	408.6973	815.3800	815.3773	3.28	0	81	6.3e-06	1		R.APDQNSGK.I
				117	98	105	408.6974	815.3802	815.3773	3.55	0	65	0.00027	1		R.APDQNSGK.I
				118	98	105	408.6975	815.3804	815.3773	3.82	0	62	0.00056	1		R.APDQNSGK.I
				119	98	105	408.6975	815.3805	815.3773	3.94	0	47	0.017	1		R.APDQNSGK.I
				120	98	105	408.6976	815.3806	815.3773	3.99	0	86	2e-06	1		R.APDQNSGK.I
				121	98	105	408.6976	815.3807	815.3773	4.11	0	70	7.9e-05	1		R.APDQNSGK.I
				122	98	105	408.6977	815.3808	815.3773	4.28	0	74	3.1e-05	1		R.APDQNSGK.I
				123	98	105	408.6980	815.3814	815.3773	5.02	0	50	0.0073	1		R.APDQNSGK.I
				394	158	166	489.2751	976.5357	976.5342	1.62	0	73	0.00012	1		K.INAGLNFTK.D
				945	167	178	659.3472	1316.6799	1316.6823	-1.83	0	72	0.00017	1		K.DDLIASLTLNDK.G
				946	167	178	659.3481	1316.6816	1316.6823	-0.57	0	53	0.012	1		K.DDLIASLTLNDK.G
				948	167	178	659.3490	1316.6835	1316.6823	0.87	0	71	0.00021	1		K.DDLIASLTLNDK.G
				950	167	178	659.3507	1316.6869	1316.6823	3.48	0	76	6.1e-05	1		K.DDLIASLTLNDK.G
				951	167	178	659.3517	1316.6888	1316.6823	4.93	0	59	0.003	1		K.DDLIASLTLNDK.G
				952	167	178	659.3518	1316.6890	1316.6823	5.09	0	79	3.5e-05	1		K.DDLIASLTLNDK.G
				1459	231	248	645.6759	1934.0058	1934.0010	2.47	0	92	1.1e-06	1		R.VNSAGIANALIQHEWSPK.S
				243	268	276	449.2927	896.5708	896.5695	1.43	0	53	0.002	1		K.VGLALSLKP.-
				245	268	276	449.2930	896.5715	896.5695	2.25	0	50	0.0043	1		K.VGLALSLKP.-
				246	268	276	449.2932	896.5718	896.5695	2.54	0	63	0.0002	1		K.VGLALSLKP.-
	5	mitochondrial outer membrane protein porin 3; Bol	XP_013616085.1																		1	MVKGPGLYTE	IGKKARDLLY	KDYQGDQKLS	VTTYSSTGVA	ITTTGTNKGD
				512	4	13	517.7793	1033.5441	1033.5444	-0.27	0	71	0.00021	1		K.GPGLYTEIGK.K					51	LFVGDVSTQV	KNKNFTADIK	VATDSSLLTT	FTYDEATPGL	KAIVSAKVPD
				1020	49	61	682.8576	1363.7007	1363.6984	1.71	0	82	1.3e-05	1	U	K.GDLFVGDVSTQVK.N					101	QKSGKVELQY	LHDYAGICTS	VGLTGSPIVN	FSGVVGNNVL	ALGTDVSFNT
				1021	49	61	682.8583	1363.7021	1363.6984	2.72	0	64	0.00096	1	U	K.GDLFVGDVSTQVK.N					151	QSGDFKHFNA	GFSFTKDDLI	AALTLNDKGD	KLNASYYHIV	NPLSNTVVGA
				96	64	70	404.7128	807.4111	807.4127	-1.97	0	55	0.013	1		K.NFTADIK.V					201	EVTHSFTTQK	NAITVGAQHA	IDPLTTVKAR	LNNDGVANAL	IQHQWRPKSF
				1662	71	91	744.0440	2229.1102	2229.1053	2.21	0	103	8.2e-08	1		K.VATDSSLLTTFTYDEATPGLK.A					251	ITVSGEVDSR	AIEKSAKVGF	ALALKP
				1663	71	91	1115.5626	2229.1106	2229.1053	2.41	0	104	6.2e-08	1		K.VATDSSLLTTFTYDEATPGLK.A
				723	157	166	578.2846	1154.5546	1154.5509	3.21	0	86	4.4e-06	1		K.HFNAGFSFTK.D
				1754	182	210	798.4112	3189.6156	3189.6095	1.92	0	45	0.029	1	U	K.LNASYYHIVNPLSNTVVGAEVTHSFTTQK.N
				1375	211	228	617.0124	1848.0154	1848.0105	2.65	0	93	4.5e-07	1	U	K.NAITVGAQHAIDPLTTVK.A
				1376	211	228	925.0151	1848.0157	1848.0105	2.83	0	116	2.2e-09	1	U	K.NAITVGAQHAIDPLTTVK.A
				1620	231	248	692.0387	2073.0942	2073.0868	3.60	0	87	2.7e-06	1	U	R.LNNDGVANALIQHQWRPK.S
				917	249	260	648.8250	1295.6355	1295.6358	-0.18	0	56	0.0057	1	U	K.SFITVSGEVDSR.A
				281	268	276	458.2877	914.5609	914.5589	2.19	0	50	0.015	1		K.VGFALALKP.-
	6	adenosine nucleotide translocator; Bol	CAG17934.1																		1	GHASTSTSPV	FVQAPSEKGF	SSFAIDFLMG	GVSAAVSKTA	AAPIERVKLL
				143	39	46	414.7330	827.4515	827.4501	1.74	0	81	1.1e-05	1		K.TAAAPIER.V					51	IQNQDEMLKA	GRLSEPYKGI	GDCFGRTIKD	EGFGSLWRGN	TANVIRYFPT
				1010	49	59	680.8611	1359.7077	1359.7068	0.70	0	73	0.00013	1		K.LLIQNQDEMLK.A + Oxidation (M)					101	QALNFVFKDY	FKRLFNFKKD	RDGYWKWFAG	NLGSGGAAGA	SSLLFVYSLD
				26	63	68	368.6983	735.3821	735.3803	2.49	0	53	0.015	1		R.LSEPYK.G					151	YARTRLANDS	KAAKKGGERQ	FNGLVDVYKK	TLKSDGIAGL	YRGFNISCVG
				236	69	76	441.2015	880.3884	880.3862	2.56	0	53	0.0062	1		K.GIGDCFGR.T					201	IIVYRGLYFG	LYDSLKPLLP	ADLQDSFFAS	FALGWLITNG	AGLASYPIDT
				1077	77	88	470.2472	1407.7197	1407.7147	3.55	1	83	1.2e-05	1		R.TIKDEGFGSLWR.G					251	VRRRMMMTSG	EAVKYKSSMD	AFQQILKKEG	PKSLFKGAGA	NILRAIAGAG
				1078	77	88	704.8674	1407.7203	1407.7147	4.00	1	56	0.006	1		R.TIKDEGFGSLWR.G					301	VLSGYDKLQL	LLLGKKYGSE	SG
				564	80	88	533.7525	1065.4905	1065.4880	2.35	0	68	0.00029	1		K.DEGFGSLWR.G
				770	170	179	591.8100	1181.6055	1181.6081	-2.19	0	46	0.051	1		R.QFNGLVDVYK.K
				649	255	264	558.7426	1115.4707	1115.4661	4.10	0	76	1.2e-05	1		R.MMMTSGEAVK.Y + 2 Oxidation (M)
				825	295	307	611.3286	1220.6427	1220.6401	2.13	0	116	6.9e-09	1		R.AIAGAGVLSGYDK.L
				248	308	315	449.3114	896.6083	896.6059	2.70	0	57	0.00031	1		K.LQLLLLGK.K
	7	NADH-cytochrome b5 reductase-like protein; Bol	XP_013622739.1																		1	MATSFFRRLA	RSAPIAFPAA	LRSQIKSGHG	TFRFSAGAIA	ALSGGFSCYY
				938	83	94	438.8937	1313.6593	1313.6575	1.34	0	89	2.4e-06	1	U	K.LQDTATVSHNTK.L					51	LTSGNNLAYL	DQAKEETGPK	TALNPDKWLE	FKLQDTATVS	HNTKLFRFSF
				939	83	94	657.8382	1313.6618	1313.6575	3.24	0	95	6.5e-07	1	U	K.LQDTATVSHNTK.L					101	DPSANLGLHV	ASCLLTRAPL	GYNAEGKTKY	VVRPYTPISD	PEAKGYFDLL
				470	118	127	510.2621	1018.5096	1018.5083	1.23	0	94	1.1e-06	1	U	R.APLGYNAEGK.T					151	IKVYPDGKMS	QHFASLKPGD	VLEVKGPIEK	FKYSPNMKKH	IGMIAGGSGI
				1305	130	144	867.9592	1733.9038	1733.8988	2.89	0	67	0.00042	1	U	K.YVVRPYTPISDPEAK.G					201	TPMLQVIDTI	VKNPEDNTKI	TLLYANVSPD	DILLKQKLDA	LQANHPNLKV
				1306	130	144	578.9755	1733.9045	1733.8988	3.29	0	64	0.00084	1	U	K.YVVRPYTPISDPEAK.G					251	FYTVDNPSKN	WKGGVGYVSK	DMALKGLPLP	ADDTLILVCG	PPGMMEHVSG
				370	145	152	484.7785	967.5424	967.5379	4.70	0	68	0.00017	1	U	K.GYFDLLIK.V					301	GKAPDWSQGE	VKGILKELGF	TEQMVFKF
				1693	190	212	795.0977	2382.2714	2382.2651	2.63	0	77	2e-05	1	U	K.HIGMIAGGSGITPMLQVIDTIVK.N + 2 Oxidation (M)
				1209	236	249	398.2253	1588.8719	1588.8685	2.14	1	62	0.00094	1	U	K.QKLDALQANHPNLK.V
				752	250	259	585.2966	1168.5787	1168.5764	1.97	0	98	3.1e-07	1	U	K.VFYTVDNPSK.N
				59	263	270	383.7090	765.4034	765.4021	1.64	0	62	0.0011	1	U	K.GGVGYVSK.D
				650	303	312	558.7707	1115.5268	1115.5247	1.90	0	69	0.00018	1	U	K.APDWSQGEVK.G
	9	mitochondrial dicarboxylate/tricarboxylate transporter DTC-like; Bna	XP_013667347.1																		1	MAEEKKVAPT	GVWTAVKPFV	NGGASGMLAT	CVIQPIDMIK	VRIQLGQGSA
				910	43	55	644.3687	1286.7228	1286.7194	2.60	0	97	3.8e-07	1		R.IQLGQGSAVSVTK.N					51	VSVTKNMLKN	DGIGAFYKGL	SAGLLRQATY	TTARLGSFKM	LTAKAIEAND
				411	60	68	492.7438	983.4731	983.4712	1.92	0	75	4.3e-05	1		K.NDGIGAFYK.G					101	GKPLPLYQKA	LCGLTAGAIG	ACVGSPADLA	LIRMQADNTL	PLAQRRNYTN
				79	69	76	393.7463	785.4780	785.4759	2.71	0	57	0.0058	1		K.GLSAGLLR.Q					151	AFHALYRISA	DEGVLALWKG	CGPTVVRAMA	LNMGMLASYD	QSAEYMRDNL
				273	77	84	456.2342	910.4538	910.4508	3.22	0	61	0.0014	1		R.QATYTTAR.L					201	GLGETSTVVG	ASAVSGFCAA	ACSLPFDFVK	TQIQKMQPDA	QGKYPYTGSL
				1272	95	109	552.9715	1655.8927	1655.8882	2.70	0	88	2.6e-06	1	U	K.AIEANDGKPLPLYQK.A					251	DCAMQTLKSG	GPLKFYTGFP	VYCVRIAPHV	MMTWIFLNQI	TKFQKTIGL
				1031	134	145	687.3468	1372.6790	1372.6769	1.58	0	100	2e-07	1	U	R.MQADNTLPLAQR.R + Oxidation (M)
				926	158	169	651.3553	1300.6960	1300.7027	-5.13	0	79	2.9e-05	1		R.ISADEGVLALWK.G
				1075	265	275	704.8417	1407.6688	1407.6646	2.99	0	85	6e-06	1		K.FYTGFPVYCVR.I
	10	adenylate kinase (ADK); Aal	KFK26681.1																		1	MANSSTASVD	MEDVQTVDLM	SELLRRMKCA	SKPDKRLLFI	GPPGSGKGTQ
				590	37	47	543.3232	1084.6319	1084.6281	3.51	0	77	3.2e-05	1	U	R.LLFIGPPGSGK.G					51	SPVIKDEFCL	CHLSTGDMLR	AAVAAKSPLG	VKAKEAMDKG	ELVSDDLVVG
[truncated: 1,653 more rows]
