# Supplementary material for: Mitochondrial Biogenesis in Diverse Cauliflower Cultivars under Mild and Severe Drought. Impaired Coordination of Selected Transcript and Proteomic Responses, and Regulation of Various Multifunctional Proteins
Source: Int J Mol Sci. 2018 Apr 10;19(4):1130. doi: 10.3390/ijms19041130 (PMC5979313; doi:10.3390/ijms19041130)
Supplement: Supplementary file 1 [file ijms-19-01130-s001.zip › Table S6.xlsx]

## Sheet: Suppl Table 3
Spot no. a	MW exp.	pI exp.	Record no. b	Proposed assignment; Species c	Accession.version identifiers	Ath homolog	MW theor.	pI theor.	Score	em PAI	Coverage (%)	U/T d	Query	Start e	End e	Observed f	Mr(expt.) g	Mr(calc.) h	ppm i	M j	Score k	Expect l	Rank m	U n	Peptide o				Covered sequence p
A1_1	20	5.9	1a	uncharacterized protein At3g15000, mitochondrial-like; MORF8, MULTIPLE ORGANELLAR RNA EDITING FACTOR 8, RIP1, RNA-EDITING FACTOR INTERACTING PROTEIN 1; Bra	XP_009143687.1	AT3G15000	26.763	9.06	878	3.61	39	6(4)/13(10)																	1	MAKTLSRSTA	SRVANRLFST	SRTISPSPLP	SHSTLISRRS	SPSLFHAIGF
													1147	67	83	866.3838	1730.7531	1730.7496	2.01	0	103	3.8e-08	1	U	R.SGGSYSPLNSGSNFSDR.A				51	IPDSTRLTTI	RTRMDRSGGS	YSPLNSGSNF	SDRAPTEMAP	LFPGCDYEHW
													1087	115	127	799.3917	1596.7689	1596.7640	3.05	0	82	1.1e-05	1		R.QQMIDCYVQTLAK.I				101	LIVMDKPGGE	NATRQQMIDC	YVQTLAKIVG	SEEEAKRKIY	NVSCERYFGF
													1099	115	127	807.3888	1612.7631	1612.7589	2.61	0	114	7.1e-09	1		R.QQMIDCYVQTLAK.I + Oxidation (M)				151	GCEIDEETSN	KLEGIPGVLF	VLPDSYVDPE	YKDYGAELFV	NGEVVPRPPE
													277	128	136	481.2450	960.4753	960.4764	-1.06	0	82	1.7e-05	1		K.IVGSEEEAK.R				201	RQRKMVELTT	HRSSDRPNKY	NDRTRNVRRR	ENMR
													505	128	137	373.1999	1116.5778	1116.5775	0.28	1	59	0.0035	1	U	K.IVGSEEEAKR.K
													507	128	137	559.2978	1116.5810	1116.5775	3.21	1	102	1.7e-07	1	U	K.IVGSEEEAKR.K
													591	138	146	584.7951	1167.5756	1167.5706	4.24	1	60	0.002	1		R.KIYNVSCER.Y
													386	139	146	520.7462	1039.4778	1039.4757	2.05	0	61	0.0011	1		K.IYNVSCER.Y
													1180	147	161	898.3798	1794.7451	1794.7407	2.46	0	120	3.3e-10	1		R.YFGFGCEIDEETSNK.L
													1297	183	201	715.3633	2143.0680	2143.0698	-0.85	0	99	2.5e-07	1		K.DYGAELFVNGEVVPRPPER.Q
													529	204	212	377.5384	1129.5933	1129.5914	1.72	1	67	0.00055	1	U	R.KMVELTTHR.S + Oxidation (M)
													311	205	212	329.5085	985.5038	985.5015	2.30	0	50	0.018	1	U	K.MVELTTHR.S
													341	205	212	501.7566	1001.4987	1001.4964	2.29	0	70	0.00024	1	U	K.MVELTTHR.S + Oxidation (M)
			1b	multiple organellar RNA editing factor 6, mitochondrial-like; Bna	XP_013711649.1	AT2G35240	26.306	9.21	878	3.61	40	6(4)/13(10)																	1	MAKALSRSTA	SRVANRLFLT	SRSAAPSHST	LISRRSSPTL	FHAIGFIPNS
													1147	63	79	866.3838	1730.7531	1730.7496	2.01	0	103	3.8e-08	1	U	R.SGGSYSPLNSGSNFSDR.A				51	TRLTTIRTRM	DRSGGSYSPL	NSGSNFSDRA	PTEMAPLFPG	CDYEHWLIVM
													1087	111	123	799.3917	1596.7689	1596.7640	3.05	0	82	1.1e-05	1		R.QQMIDCYVQTLAK.I				101	DKPGGENATR	QQMIDCYVQT	LAKIVGSEEE	AKRKIYNVSC	ERYFGFGCEI
													1099	111	123	807.3888	1612.7631	1612.7589	2.61	0	114	7.1e-09	1		R.QQMIDCYVQTLAK.I + Oxidation (M)				151	DEETSNKLEG	IPGVLFVLPD	SYVDPEYKDY	GAELFVNGEV	VPRPPERQRK
													277	124	132	481.2450	960.4753	960.4764	-1.06	0	82	1.7e-05	1		K.IVGSEEEAK.R				201	MVELTTHRSS	DRPNKYNDRT	RNVRRRENMR
													505	124	133	373.1999	1116.5778	1116.5775	0.28	1	59	0.0035	1	U	K.IVGSEEEAKR.K
													507	124	133	559.2978	1116.5810	1116.5775	3.21	1	102	1.7e-07	1	U	K.IVGSEEEAKR.K
													591	134	142	584.7951	1167.5756	1167.5706	4.24	1	60	0.002	1		R.KIYNVSCER.Y
													386	135	142	520.7462	1039.4778	1039.4757	2.05	0	61	0.0011	1		K.IYNVSCER.Y
													1180	143	157	898.3798	1794.7451	1794.7407	2.46	0	120	3.3e-10	1		R.YFGFGCEIDEETSNK.L
													1297	179	197	715.3633	2143.0680	2143.0698	-0.85	0	99	2.5e-07	1		K.DYGAELFVNGEVVPRPPER.Q
													529	200	208	377.5384	1129.5933	1129.5914	1.72	1	67	0.00055	1	U	R.KMVELTTHR.S + Oxidation (M)
													311	201	208	329.5085	985.5038	985.5015	2.30	0	50	0.018	1	U	K.MVELTTHR.S
													341	201	208	501.7566	1001.4987	1001.4964	2.29	0	70	0.00024	1	U	K.MVELTTHR.S + Oxidation (M)
			2	peroxiredoxin-2F, mitochondrial; Bra	XP_009129636.1	AT3G06050	21.611	8.97	579	1.37	35	6(5)/7(6)																	1	MAMSILKLRN	SPALRSAASS	ARIGVSSRAF	SKLSEGTDIT	SAAPGVSLQK
													1170	33	50	887.4681	1772.9217	1772.9156	3.45	0	144	7.9e-12	1	U	K.LSEGTDITSAAPGVSLQK.A				51	ARSWDEGVSS	KFSTTPLSDI	FKGKKVVIFG	LPGAYTGVCS	QQHVPSYKSH
													705	62	72	628.3293	1254.6440	1254.6496	-4.47	0	51	0.017	1	U	K.FSTTPLSDIFK.G				101	MDKFKAKGID	SIICVSVNDP	YTINGWAEKI	GAKDAIEFYG	DFDGKFHKSL
													706	62	72	628.3343	1254.6541	1254.6496	3.60	0	87	3.1e-06	1	U	K.FSTTPLSDIFK.G				151	GLDKDLSAAL	LGPRSERWSA	YVEDGKVKAV	NVEEAPSDFK	VTGAEVILGQ
													886	134	145	688.8056	1375.5966	1375.5932	2.45	0	96	1.9e-07	1	U	K.DAIEFYGDFDGK.F				201	I
													356	155	164	506.7938	1011.5731	1011.5713	1.81	0	72	6.7e-05	1	U	K.DLSAALLGPR.S
													403	168	176	527.7472	1053.4799	1053.4767	3.01	0	79	1.7e-05	1		R.WSAYVEDGK.V
													769	179	190	653.3203	1304.6261	1304.6248	1.01	0	101	1.8e-07	1	U	K.AVNVEEAPSDFK.V
			3	superoxide dismutase [Cu-Zn] 2, chloroplastic-like isoform X2; Bna	XP_013720130.1	AT2G28190	21.457	6.79	487	3.29	40	4(1)/13(6)																	1	MASHTFLSFS	SPPRLLVSPP	STLRSSFGGV	SLNLHRPQSV	SFPASKKSLT
													16	57	63	364.7554	727.4962	727.4956	0.88	1	52	0.0038	3		K.KAVAVLK.G				51	VVSAAKKAVA	VLKGNSDVEG	VVTLTQEDTG	PTKVSVRITG	LTPGPHGFHL
													1253	64	83	1023.9959	2045.9772	2045.9753	0.93	0	141	1.4e-11	1	U	K.GNSDVEGVVTLTQEDTGPTK.V				101	HEFGDTTNGC	ISTGPHFNPN	NMTHGAPEDE	IRHAGDLGNI	TAKADGVAET
													1254	64	83	683.0008	2045.9806	2045.9753	2.56	0	144	6.2e-12	1	U	K.GNSDVEGVVTLTQEDTGPTK.V				151	TLVDNQIPLT	GPNSVVGRAF	VVHELKDDLG	KGGHELSLTT	GNAGGRLACG
													1256	64	83	683.0009	2045.9809	2045.9753	2.73	0	45	0.054	1	U	K.GNSDVEGVVTLTQEDTGPTK.V				201	VVGLTPL
													1257	64	83	1023.9980	2045.9814	2045.9753	2.98	0	106	4.6e-08	1	U	K.GNSDVEGVVTLTQEDTGPTK.V
													1353	144	168	841.7743	2522.3010	2522.2977	1.34	0	53	0.0068	1		K.ADGVAETTLVDNQIPLTGPNSVVGR.A
													1010	169	181	490.9372	1469.7897	1469.7878	1.28	1	72	0.00013	1		R.AFVVHELKDDLGK.G
													1011	169	181	368.4553	1469.7919	1469.7878	2.80	1	54	0.0079	1		R.AFVVHELKDDLGK.G
													1012	169	181	735.9041	1469.7936	1469.7878	3.96	1	94	7.4e-07	1		R.AFVVHELKDDLGK.G
													943	182	196	476.2376	1425.6909	1425.6961	-3.59	0	76	4.6e-05	1		K.GGHELSLTTGNAGGR.L
													944	182	196	476.2388	1425.6945	1425.6961	-1.09	0	45	0.06	1		K.GGHELSLTTGNAGGR.L
													945	182	196	713.8567	1425.6989	1425.6961	2.01	0	96	5.6e-07	1		K.GGHELSLTTGNAGGR.L
													481	197	207	550.3127	1098.6108	1098.6107	0.068	0	48	0.032	1		R.LACGVVGLTPL.-
A2-1	20	5.9	1a	uncharacterized protein At3g15000, mitochondrial-like; MORF8, MULTIPLE ORGANELLAR RNA EDITING FACTOR 8, RIP1, RNA-EDITING FACTOR INTERACTING PROTEIN 1; Bra	XP_009143687.1	AT3G15000	26.763	9.06	1004	10.79	44	13(5)/31(12)																	1	MAKTLSRSTA	SRVANRLFST	SRTISPSPLP	SHSTLISRRS	SPSLFHAIGF
													1185	67	83	866.3792	1730.7438	1730.7496	-3.37	0	116	1.6e-09	1	U	R.SGGSYSPLNSGSNFSDR.A				51	IPDSTRLTTI	RTRMDRSGGS	YSPLNSGSNF	SDRAPTEMAP	LFPGCDYEHW
													1187	67	83	866.3825	1730.7504	1730.7496	0.44	0	63	0.00033	1	U	R.SGGSYSPLNSGSNFSDR.A				101	LIVMDKPGGE	NATRQQMIDC	YVQTLAKIVG	SEEEAKRKIY	NVSCERYFGF
													1071	115	127	799.3738	1596.7331	1596.7640	-19.4	0	60	0.0013	1		R.QQMIDCYVQTLAK.I				151	GCEIDEETSN	KLEGIPGVLF	VLPDSYVDPE	YKDYGAELFV	NGEVVPRPPE
													1072	115	127	799.3924	1596.7703	1596.7640	3.93	0	79	2.3e-05	1		R.QQMIDCYVQTLAK.I				201	RQRKMVELTT	HRSSDRPNKY	NDRTRNVRRR	ENMR
													1089	115	127	807.3889	1612.7633	1612.7589	2.71	0	106	4.2e-08	1		R.QQMIDCYVQTLAK.I + Oxidation (M)
													1091	115	127	807.3900	1612.7655	1612.7589	4.10	0	89	2.1e-06	1		R.QQMIDCYVQTLAK.I + Oxidation (M)
													257	128	136	481.2431	960.4717	960.4764	-4.85	0	82	1.6e-05	1		K.IVGSEEEAK.R
													258	128	136	481.2472	960.4799	960.4764	3.69	0	65	0.00092	1		K.IVGSEEEAK.R
													259	128	136	481.2476	960.4806	960.4764	4.40	0	61	0.0027	1		K.IVGSEEEAK.R
													508	128	137	373.1982	1116.5729	1116.5775	-4.07	1	67	0.00055	1		K.IVGSEEEAKR.K
													509	128	137	559.2974	1116.5802	1116.5775	2.44	1	89	3.2e-06	1		K.IVGSEEEAKR.K
													510	128	137	559.2976	1116.5807	1116.5775	2.87	1	74	0.0001	1		K.IVGSEEEAKR.K
													598	138	146	390.1977	1167.5714	1167.5706	0.66	1	50	0.018	1		R.KIYNVSCER.Y
													599	138	146	584.7939	1167.5733	1167.5706	2.34	1	64	0.00074	1		R.KIYNVSCER.Y
													387	139	146	520.7429	1039.4712	1039.4757	-4.32	0	58	0.0021	1		K.IYNVSCER.Y
													1225	147	161	898.3760	1794.7374	1794.7407	-1.83	0	80	2.9e-06	1		R.YFGFGCEIDEETSNK.L
													1226	147	161	898.3774	1794.7402	1794.7407	-0.25	0	69	3.9e-05	1		R.YFGFGCEIDEETSNK.L
													1227	147	161	898.3790	1794.7434	1794.7407	1.51	0	122	2.2e-10	1		R.YFGFGCEIDEETSNK.L
													1228	147	161	599.2568	1794.7485	1794.7407	4.33	0	89	4.8e-07	1		R.YFGFGCEIDEETSNK.L
													1373	183	201	715.3639	2143.0698	2143.0698	-0.013	0	111	1.5e-08	1		K.DYGAELFVNGEVVPRPPER.Q
													503	204	212	372.2062	1113.5968	1113.5965	0.34	1	67	0.00045	1	U	R.KMVELTTHR.S
													504	204	212	557.8076	1113.6007	1113.5965	3.79	1	77	4.6e-05	1	U	R.KMVELTTHR.S
													533	204	212	377.5367	1129.5882	1129.5914	-2.82	1	67	0.00054	1	U	R.KMVELTTHR.S + Oxidation (M)
													534	204	212	377.5382	1129.5927	1129.5914	1.21	1	59	0.0039	1	U	R.KMVELTTHR.S + Oxidation (M)
													535	204	212	565.8046	1129.5946	1129.5914	2.83	1	86	6.6e-06	1	U	R.KMVELTTHR.S + Oxidation (M)
													536	204	212	565.8049	1129.5953	1129.5914	3.49	1	71	0.00021	1	U	R.KMVELTTHR.S + Oxidation (M)
													302	205	212	329.5080	985.5022	985.5015	0.69	0	54	0.0078	1	U	K.MVELTTHR.S
													303	205	212	493.7591	985.5036	985.5015	2.10	0	71	0.00015	1	U	K.MVELTTHR.S
													328	205	212	501.7538	1001.4930	1001.4964	-3.40	0	70	0.0002	1	U	K.MVELTTHR.S + Oxidation (M)
													74	213	219	402.2051	802.3956	802.3933	2.84	0	50	0.025	1	U	R.SSDRPNK.Y
													825	213	223	451.2179	1350.6318	1350.6276	3.07	1	50	0.019	1	U	R.SSDRPNKYNDR.T
			1b	multiple organellar RNA editing factor 6, mitochondrial-like; Bna	XP_013711649.1	AT2G35240	26.306	9.21	1004	10.79	44	13(5)/31(12)
													1185	63	79	866.3792	1730.7438	1730.7496	-3.37	0	116	1.6e-09	1	U	R.SGGSYSPLNSGSNFSDR.A				1	MAKALSRSTA	SRVANRLFLT	SRSAAPSHST	LISRRSSPTL	FHAIGFIPNS
													1187	63	79	866.3825	1730.7504	1730.7496	0.44	0	63	0.00033	1	U	R.SGGSYSPLNSGSNFSDR.A				51	TRLTTIRTRM	DRSGGSYSPL	NSGSNFSDRA	PTEMAPLFPG	CDYEHWLIVM
													1071	111	123	799.3738	1596.7331	1596.7640	-19.4	0	60	0.0013	1		R.QQMIDCYVQTLAK.I				101	DKPGGENATR	QQMIDCYVQT	LAKIVGSEEE	AKRKIYNVSC	ERYFGFGCEI
													1072	111	123	799.3924	1596.7703	1596.7640	3.93	0	79	2.3e-05	1		R.QQMIDCYVQTLAK.I				151	DEETSNKLEG	IPGVLFVLPD	SYVDPEYKDY	GAELFVNGEV	VPRPPERQRK
													1089	111	123	807.3889	1612.7633	1612.7589	2.71	0	106	4.2e-08	1		R.QQMIDCYVQTLAK.I + Oxidation (M)				201	MVELTTHRSS	DRPNKYNDRT	RNVRRRENMR
													1091	111	123	807.3900	1612.7655	1612.7589	4.10	0	89	2.1e-06	1		R.QQMIDCYVQTLAK.I + Oxidation (M)
													257	124	132	481.2431	960.4717	960.4764	-4.85	0	82	1.6e-05	1		K.IVGSEEEAK.R
													258	124	132	481.2472	960.4799	960.4764	3.69	0	65	0.00092	1		K.IVGSEEEAK.R
													259	124	132	481.2476	960.4806	960.4764	4.40	0	61	0.0027	1		K.IVGSEEEAK.R
													508	124	133	373.1982	1116.5729	1116.5775	-4.07	1	67	0.00055	1		K.IVGSEEEAKR.K
													509	124	133	559.2974	1116.5802	1116.5775	2.44	1	89	3.2e-06	1		K.IVGSEEEAKR.K
													510	124	133	559.2976	1116.5807	1116.5775	2.87	1	74	0.0001	1		K.IVGSEEEAKR.K
													598	134	142	390.1977	1167.5714	1167.5706	0.66	1	50	0.018	1		R.KIYNVSCER.Y
													599	134	142	584.7939	1167.5733	1167.5706	2.34	1	64	0.00074	1		R.KIYNVSCER.Y
													387	135	142	520.7429	1039.4712	1039.4757	-4.32	0	58	0.0021	1		K.IYNVSCER.Y
													1225	143	157	898.3760	1794.7374	1794.7407	-1.83	0	80	2.9e-06	1		R.YFGFGCEIDEETSNK.L
													1226	143	157	898.3774	1794.7402	1794.7407	-0.25	0	69	3.9e-05	1		R.YFGFGCEIDEETSNK.L
													1227	143	157	898.3790	1794.7434	1794.7407	1.51	0	122	2.2e-10	1		R.YFGFGCEIDEETSNK.L
													1228	143	157	599.2568	1794.7485	1794.7407	4.33	0	89	4.8e-07	1		R.YFGFGCEIDEETSNK.L
													1373	179	197	715.3639	2143.0698	2143.0698	-0.013	0	111	1.5e-08	1		K.DYGAELFVNGEVVPRPPER.Q
													503	200	208	372.2062	1113.5968	1113.5965	0.34	1	67	0.00045	1	U	R.KMVELTTHR.S
													504	200	208	557.8076	1113.6007	1113.5965	3.79	1	77	4.6e-05	1	U	R.KMVELTTHR.S
													533	200	208	377.5367	1129.5882	1129.5914	-2.82	1	67	0.00054	1	U	R.KMVELTTHR.S + Oxidation (M)
													534	200	208	377.5382	1129.5927	1129.5914	1.21	1	59	0.0039	1	U	R.KMVELTTHR.S + Oxidation (M)
													535	200	208	565.8046	1129.5946	1129.5914	2.83	1	86	6.6e-06	1	U	R.KMVELTTHR.S + Oxidation (M)
													536	200	208	565.8049	1129.5953	1129.5914	3.49	1	71	0.00021	1	U	R.KMVELTTHR.S + Oxidation (M)
													302	201	208	329.5080	985.5022	985.5015	0.69	0	54	0.0078	1	U	K.MVELTTHR.S
													303	201	208	493.7591	985.5036	985.5015	2.10	0	71	0.00015	1	U	K.MVELTTHR.S
													328	201	208	501.7538	1001.4930	1001.4964	-3.40	0	70	0.0002	1	U	K.MVELTTHR.S + Oxidation (M)
													74	209	215	402.2051	802.3956	802.3933	2.84	0	50	0.025	1	U	R.SSDRPNK.Y
													825	209	219	451.2179	1350.6318	1350.6276	3.07	1	50	0.019	1	U	R.SSDRPNKYNDR.T
			2	multiple organellar RNA editing factor 6, mitochondrial; Bol	XP_013633825.1	AT2G35240	26.177	9.30	782	3.75	36	1(1)/20(9)																	1	MAKLLSRSTA	SRVANRFFST	SRAAAPSRSN	LISRRSSPAL	FQAXGFIPDS
													183	63	71	448.2306	894.4466	894.4447	2.17	0	88	3.4e-06	1		R.SGGSYSPLK.S				51	TRLTTIRTRM	DRSGGSYSPL	KSGSNFSDRA	PTEMAPLFPG	CDYEHWLIVM
													1071	111	123	799.3738	1596.7331	1596.7640	-19.4	0	60	0.0013	1		R.QQMIDCYVQTLAK.I				101	EKPGGENASR	QQMIDCYVQT	LAKIVGSEEE	AKRKIYNVSC	ERYFGFGCEI
													1072	111	123	799.3924	1596.7703	1596.7640	3.93	0	79	2.3e-05	1		R.QQMIDCYVQTLAK.I				151	DEETSNKLEG	IPGVLFVLPD	SYVDPEYKDY	GAELFVNGEV	VPRPPERQRK
													1089	111	123	807.3889	1612.7633	1612.7589	2.71	0	106	4.2e-08	1		R.QQMIDCYVQTLAK.I + Oxidation (M)				201	ILELTTQRSS	DKPRYNDKTR	NVRRRDNMR
													1091	111	123	807.3900	1612.7655	1612.7589	4.10	0	89	2.1e-06	1		R.QQMIDCYVQTLAK.I + Oxidation (M)
													257	124	132	481.2431	960.4717	960.4764	-4.85	0	82	1.6e-05	1		K.IVGSEEEAK.R
													258	124	132	481.2472	960.4799	960.4764	3.69	0	65	0.00092	1		K.IVGSEEEAK.R
													259	124	132	481.2476	960.4806	960.4764	4.40	0	61	0.0027	1		K.IVGSEEEAK.R
													508	124	133	373.1982	1116.5729	1116.5775	-4.07	1	67	0.00055	1		K.IVGSEEEAKR.K
													509	124	133	559.2974	1116.5802	1116.5775	2.44	1	89	3.2e-06	1		K.IVGSEEEAKR.K
													510	124	133	559.2976	1116.5807	1116.5775	2.87	1	74	0.0001	1		K.IVGSEEEAKR.K
													598	134	142	390.1977	1167.5714	1167.5706	0.66	1	50	0.018	1		R.KIYNVSCER.Y
													599	134	142	584.7939	1167.5733	1167.5706	2.34	1	64	0.00074	1		R.KIYNVSCER.Y
													387	135	142	520.7429	1039.4712	1039.4757	-4.32	0	58	0.0021	1		K.IYNVSCER.Y
													1225	143	157	898.3760	1794.7374	1794.7407	-1.83	0	80	2.9e-06	1		R.YFGFGCEIDEETSNK.L
													1226	143	157	898.3774	1794.7402	1794.7407	-0.25	0	69	3.9e-05	1		R.YFGFGCEIDEETSNK.L
													1227	143	157	898.3790	1794.7434	1794.7407	1.51	0	122	2.2e-10	1		R.YFGFGCEIDEETSNK.L
													1228	143	157	599.2568	1794.7485	1794.7407	4.33	0	89	4.8e-07	1		R.YFGFGCEIDEETSNK.L
													1373	179	197	715.3639	2143.0698	2143.0698	-0.013	0	111	1.5e-08	1		K.DYGAELFVNGEVVPRPPER.Q
													484	200	208	551.3370	1100.6595	1100.6553	3.83	1	62	0.00051	1	U	R.KILELTTQR.S
			3	peroxiredoxin-2F, mitochondrial; Bna	XP_013696379.1	AT3G06050	21.623	8.97	597	1.74	40	5(5)/7(7)																	1	MAMSILKLRN	SPALRSAASI	ARIGVSSRAF	SKLSEGTDIT	SAAPGVSLQK
													1213	33	50	887.4678	1772.9210	1772.9156	3.06	0	130	1.8e-10	1	U	K.LSEGTDITSAAPGVSLQK.A				51	ARSWDEGVSS	KFSTTPLSDI	FKGKKVVIFG	LPGAYTGVCS	QQHVPSYKSH
													321	53	61	497.7288	993.4431	993.4403	2.79	0	73	7.7e-05	1		R.SWDEGVSSK.F				101	MDKFKAKGID	SVICVSVNDP	YTLNGWAEKI	GAKDAIEFYG	DFDGKFHKSL
													723	62	72	628.3341	1254.6536	1254.6496	3.22	0	87	3.7e-06	1	U	K.FSTTPLSDIFK.G				151	GLDKDLSAAL	LGPRSERWSA	YVEDGKVKAV	NVEEAPSDFK	VTGAEVILGQ
													866	134	145	688.8066	1375.5987	1375.5932	3.96	0	91	5.5e-07	1	U	K.DAIEFYGDFDGK.F				201	I
													409	168	176	527.7479	1053.4812	1053.4767	4.23	0	74	5.9e-05	1		R.WSAYVEDGK.V
													779	179	190	653.3208	1304.6271	1304.6248	1.78	0	96	6.1e-07	1	U	K.AVNVEEAPSDFK.V
													481	191	201	550.3214	1098.6282	1098.6285	-0.28	0	48	0.029	1	U	K.VTGAEVILGQI.-				1	MAKSLSRSTV	SRVATRIFPT	SRAASPSPLP	SHLISRRSSP	KLFGFIPTST
			4	multiple organellar RNA editing factor 6, mitochondrial-like; Bna	XP_013656073.1	AT2G35240	25.627	9.17	581	2.4	28	1(1)/15(7)																	51	RLTTIRTRMD	RSGGGSNFSD	RQPTEMAPLF	PGCDYEHWLI	VMDKPGGENA
													291	62	71	492.2129	982.4113	982.4104	0.88	0	55	0.0018	1	U	R.SGGGSNFSDR.Q				101	SPQQMIDCYV	QTLAKIVGSE	EEAKRKIYNV	SCERYFGFGC	EIDEETSNKL
													257	116	124	481.2431	960.4717	960.4764	-4.85	0	82	1.6e-05	1		K.IVGSEEEAK.R				151	EGIPGVLFVL	PDSYVDPEYK	DYGAELFVNG	EVVPRPPERH	RRMMELTTHR
													258	116	124	481.2472	960.4799	960.4764	3.69	0	65	0.00092	1		K.IVGSEEEAK.R				201	SSDKPKYHDK	TRYVRRRENM	RSL
													259	116	124	481.2476	960.4806	960.4764	4.40	0	61	0.0027	1		K.IVGSEEEAK.R
													508	116	125	373.1982	1116.5729	1116.5775	-4.07	1	67	0.00055	1		K.IVGSEEEAKR.K
													509	116	125	559.2974	1116.5802	1116.5775	2.44	1	89	3.2e-06	1		K.IVGSEEEAKR.K
													510	116	125	559.2976	1116.5807	1116.5775	2.87	1	74	0.0001	1		K.IVGSEEEAKR.K
													598	126	134	390.1977	1167.5714	1167.5706	0.66	1	50	0.018	1		R.KIYNVSCER.Y
													599	126	134	584.7939	1167.5733	1167.5706	2.34	1	64	0.00074	1		R.KIYNVSCER.Y
													387	127	134	520.7429	1039.4712	1039.4757	-4.32	0	58	0.0021	1		K.IYNVSCER.Y
													1225	135	149	898.3760	1794.7374	1794.7407	-1.83	0	80	2.9e-06	1		R.YFGFGCEIDEETSNK.L
													1226	135	149	898.3774	1794.7402	1794.7407	-0.25	0	69	3.9e-05	1		R.YFGFGCEIDEETSNK.L
													1227	135	149	898.3790	1794.7434	1794.7407	1.51	0	122	2.2e-10	1		R.YFGFGCEIDEETSNK.L
													1228	135	149	599.2568	1794.7485	1794.7407	4.33	0	89	4.8e-07	1		R.YFGFGCEIDEETSNK.L
													1373	171	189	715.3639	2143.0698	2143.0698	-0.013	0	111	1.5e-08	1		K.DYGAELFVNGEVVPRPPER.H
			5	superoxide dismutase [Cu-Zn] 2, chloroplastic; Bol	XP_013631348.1	AT2G28190	21.461	6.54	493	2.2	31	6(1)/12(6)																	1	MASHTFLSFS	SPPRLLVSPP	STLRSSFGGV	SLNLHRPQSV	SFSASKKSLT
													13	57	63	364.7554	727.4962	727.4956	0.79	1	60	0.00051	1		K.KAVAVLK.G				51	VVSAAKKAVA	VLKGNSDVEG	VVTLTQEDTG	PTKVSVRITG	LTPGPHGFHL
													1336	64	83	1023.9963	2045.9780	2045.9753	1.32	0	145	5.1e-12	1	U	K.GNSDVEGVVTLTQEDTGPTK.V				101	HEFGDTTNGC	ISTGPHFNPN	NMTHGAPEDE	IRHAGDLGNI	TANADGVVET
													1337	64	83	683.0011	2045.9816	2045.9753	3.05	0	144	6.1e-12	1	U	K.GNSDVEGVVTLTQEDTGPTK.V				151	TLVDNQIPLT	GPNSVVGRAF	VVHELKDDLG	KGGHELSLTT	GNAGGRLACG
													1338	64	83	1023.9982	2045.9818	2045.9753	3.18	0	128	2.9e-10	1	U	K.GNSDVEGVVTLTQEDTGPTK.V				201	VVGLTPL
													1339	64	83	1023.9986	2045.9826	2045.9753	3.57	0	132	1.1e-10	1	U	K.GNSDVEGVVTLTQEDTGPTK.V
													1340	64	83	1023.9988	2045.9830	2045.9753	3.77	0	142	1.1e-11	1	U	K.GNSDVEGVVTLTQEDTGPTK.V
													1341	64	83	683.0017	2045.9833	2045.9753	3.88	0	88	2.9e-06	1	U	K.GNSDVEGVVTLTQEDTGPTK.V
													233	169	176	314.8530	941.5373	941.5334	4.08	0	64	0.00074	1		R.AFVVHELK.D
													965	169	181	490.9372	1469.7897	1469.7878	1.28	1	76	4.9e-05	1		R.AFVVHELKDDLGK.G
													967	169	181	735.9034	1469.7922	1469.7878	2.98	1	88	2.9e-06	1		R.AFVVHELKDDLGK.G
													918	182	196	476.2402	1425.6987	1425.6961	1.82	0	79	2.6e-05	1		K.GGHELSLTTGNAGGR.L
													480	197	207	550.3123	1098.6101	1098.6107	-0.57	0	56	0.0046	1		R.LACGVVGLTPL.-
A2-2	40	5	1a	mercapto-pyruvate sulfurtransferase 1; Cmo	ACO57704.1	AT1G79230	41.714	5.89	767	1.69	27	11(5)/20(9)																	1	MASTLFSRTF	LAATHRLITP	SLLPQKPLHL	ASFLTRRGFF	SQLGSYSTAY
													1059	96	108	805.3733	1608.7321	1608.7242	4.90	0	96	3.4e-07	1		K.VLDASWYMPDEQR.N				51	RSARAMASAG	IGARAGYSTS	SSVATNEPVV	SVDWLHSNLR	EPDLKVLDAS
													1067	96	108	542.5819	1624.7238	1624.7191	2.83	0	72	6.9e-05	1		K.VLDASWYMPDEQR.N + Oxidation (M)				101	WYMPDEQRNP	IQEYQVAHIP	GALFFDLDGI	SDRSTSLPHM	LPSEEAFAAG
													1068	96	108	813.3700	1624.7254	1624.7191	3.84	0	92	7.1e-07	1		K.VLDASWYMPDEQR.N + Oxidation (M)				151	CSALGIENKD	GVVVYDAKGV	FSAARVWWTL	RVFGHDKVWV	LDGGLPRWRA
													342	160	168	483.2493	964.4840	964.4866	-2.66	0	83	1.4e-05	1	U	K.DGVVVYDAK.G				201	SGYDVESSAS	GDAILKASAA	SEAIEKIYQG	HSVSPITFQT	KFQPHLVWTL
													343	160	168	483.2524	964.4902	964.4866	3.75	0	74	0.00011	1	U	K.DGVVVYDAK.G				251	DQVKNNMEDQ	TYQHVDARSK	ARFDGTAPEP	RKGIRSGHIP	GSKCVPYPQL
													6	169	175	354.1950	706.3755	706.3762	-1.07	0	51	0.028	1		K.GVFSAAR.V				301	FDSASQTLLP	AEDLKKRFEQ	EEISLDKPIL	ASCGTGVTAC	ILAMGLHRVG
													560	188	197	556.3177	1110.6208	1110.6186	1.98	0	66	0.0003	1		K.VWVLDGGLPR.W				351	KTDVPVYDGS	WTEWATQPDL	PMEGEDSSS
													561	188	197	556.3181	1110.6217	1110.6186	2.82	0	89	1.6e-06	1		K.VWVLDGGLPR.W
													563	188	197	556.3191	1110.6237	1110.6186	4.63	0	89	1.6e-06	1		K.VWVLDGGLPR.W
													1091	200	216	835.3994	1668.7842	1668.7842	-0.044	0	81	1.2e-05	1	U	R.ASGYDVESSASGDAILK.A
													1093	200	216	835.4024	1668.7902	1668.7842	3.59	0	109	2.1e-08	1	U	R.ASGYDVESSASGDAILK.A
													1094	200	216	835.4030	1668.7915	1668.7842	4.34	0	74	7.2e-05	1	U	R.ASGYDVESSASGDAILK.A
													1095	200	216	557.2713	1668.7920	1668.7842	4.67	0	100	2e-07	1	U	R.ASGYDVESSASGDAILK.A
													1096	200	216	835.4044	1668.7943	1668.7842	6.02	0	55	0.0052	1	U	R.ASGYDVESSASGDAILK.A
													368	217	226	488.7496	975.4846	975.4872	-2.70	0	76	6.5e-05	1		K.ASAASEAIEK.I
													369	217	226	488.7503	975.4860	975.4872	-1.25	0	93	1.3e-06	1		K.ASAASEAIEK.I
													1115	227	241	569.3051	1704.8936	1704.8835	5.88	0	92	1.1e-06	1	U	K.IYQGHSVSPITFQTK.F
													1116	227	241	853.4554	1704.8963	1704.8835	7.51	0	58	0.003	1	U	K.IYQGHSVSPITFQTK.F
													1126	255	268	579.5838	1735.7297	1735.7220	4.45	0	76	9.2e-06	1	U	K.NNMEDQTYQHVDAR.S + Oxidation (M)
													388	273	281	495.2386	988.4626	988.4614	1.25	0	77	2.5e-05	1	U	R.FDGTAPEPR.K
			1b	thiosulfate/3-mercaptopyruvate sulfurtransferase 1, mitochondrial-like isoform X1; Bra	XP_009104542.1	AT1G79230	41.778	5.89	767	1.69	27	11(5)/20(9)																	1	MASTLFSRTF	LAATHRLITP	SLLPQKPLHL	ASFLTRRGFF	SQLGSYSTAY
													1059	96	108	805.3733	1608.7321	1608.7242	4.90	0	96	3.4e-07	1		K.VLDASWYMPDEQR.N				51	RSARAMASAG	IGARAGYSTS	SSVATNEPVV	SVDWLHSNLR	EPDLKVLDAS
													1067	96	108	542.5819	1624.7238	1624.7191	2.83	0	72	6.9e-05	1		K.VLDASWYMPDEQR.N + Oxidation (M)				101	WYMPDEQRNP	IQEYQVAHIP	GALFFDLDGI	SDRSTSLPHM	LPSEEAFAAG
													1068	96	108	813.3700	1624.7254	1624.7191	3.84	0	92	7.1e-07	1		K.VLDASWYMPDEQR.N + Oxidation (M)				151	CSALGIENKD	GVVVYDAKGV	FSAARVWWMF	RVFGHDKVWV	LDGGLPRWRA
													342	160	168	483.2493	964.4840	964.4866	-2.66	0	83	1.4e-05	1	U	K.DGVVVYDAK.G				201	SGYDVESSAS	GDAILKASAA	SEAIEKIYQG	HSVSPITFQT	KFQPHLVWTL
													343	160	168	483.2524	964.4902	964.4866	3.75	0	74	0.00011	1	U	K.DGVVVYDAK.G				251	DQVKNNMEDQ	TYQHVDARSK	ARFDGTAPEP	RKGIRSGHIP	GSKCVPYPQL
													6	169	175	354.1950	706.3755	706.3762	-1.07	0	51	0.028	1		K.GVFSAAR.V				301	FDSASQTLLP	AEDLKKRFEQ	EEISLDKPIL	ASCGTGVTAC	ILAMGLHRVG
													560	188	197	556.3177	1110.6208	1110.6186	1.98	0	66	0.0003	1		K.VWVLDGGLPR.W				351	KTDVPVYDGS	WTEWATQPDL	PMEGEDSSS
													561	188	197	556.3181	1110.6217	1110.6186	2.82	0	89	1.6e-06	1		K.VWVLDGGLPR.W
													563	188	197	556.3191	1110.6237	1110.6186	4.63	0	89	1.6e-06	1		K.VWVLDGGLPR.W
													1091	200	216	835.3994	1668.7842	1668.7842	-0.044	0	81	1.2e-05	1	U	R.ASGYDVESSASGDAILK.A
													1093	200	216	835.4024	1668.7902	1668.7842	3.59	0	109	2.1e-08	1	U	R.ASGYDVESSASGDAILK.A
													1094	200	216	835.4030	1668.7915	1668.7842	4.34	0	74	7.2e-05	1	U	R.ASGYDVESSASGDAILK.A
													1095	200	216	557.2713	1668.7920	1668.7842	4.67	0	100	2e-07	1	U	R.ASGYDVESSASGDAILK.A
													1096	200	216	835.4044	1668.7943	1668.7842	6.02	0	55	0.0052	1	U	R.ASGYDVESSASGDAILK.A
													368	217	226	488.7496	975.4846	975.4872	-2.70	0	76	6.5e-05	1		K.ASAASEAIEK.I
													369	217	226	488.7503	975.4860	975.4872	-1.25	0	93	1.3e-06	1		K.ASAASEAIEK.I
													1115	227	241	569.3051	1704.8936	1704.8835	5.88	0	92	1.1e-06	1	U	K.IYQGHSVSPITFQTK.F
													1116	227	241	853.4554	1704.8963	1704.8835	7.51	0	58	0.003	1	U	K.IYQGHSVSPITFQTK.F
													1126	255	268	579.5838	1735.7297	1735.7220	4.45	0	76	9.2e-06	1	U	K.NNMEDQTYQHVDAR.S + Oxidation (M)
													388	273	281	495.2386	988.4626	988.4614	1.25	0	77	2.5e-05	1	U	R.FDGTAPEPR.K
			2	2-keto-3-deoxy-L-rhamnonate aldolase; Bol	XP_013606132.1	AT4G10750	38.792	5.47	638	1.27	26	11(9)/11(9)																	1	MATATIFSTV	NTDLAHLFNS	SSPIIGKPSP	SNSNSVRSTV	TFSRKTLTPI
													586	135	146	563.3399	1124.6653	1124.6666	-1.12	0	90	5.4e-07	1	U	R.ALNAAGVAAVLR.L				51	RFSSSPADHS	PAAAIASPTV	EGIATRSKTS	LKSRLQGGET	LYGMFLLSFS
													725	147	156	608.2968	1214.5791	1214.5754	3.10	0	67	0.00031	1	U	R.LPENCPTWAK.K				101	PTLAEIAAHS	GYDYVVVDME	HGHGGIPEAL	DCIRALNAAG	VAAVLRLPEN
													39	180	185	378.1790	754.3434	754.3432	0.27	0	45	0.027	1	U	K.AVSYCR.F				151	CPTWAKKALD	LGPQGIMFPM	IESRKDATKA	VSYCRFPPEG	IRGSAHTVVR
													123	186	192	408.2252	814.4359	814.4337	2.62	0	48	0.029	1	U	R.FPPEGIR.G				201	ASKYGIDEGY	LGNYADELLI	MCQVESAEGV	KKADEIAAVD	GVDCVQMGPL
													124	186	192	408.2254	814.4362	814.4337	2.99	0	56	0.0048	1	U	R.FPPEGIR.G				251	DLSASMGYLW	DPGHKKVREM	MRRAEKAVLT	SDPEKGGAYL	SGFAMPHDGP
													136	193	200	413.7320	825.4495	825.4457	4.60	0	49	0.016	1	U	R.GSAHTVVR.A				301	AAIRERGYNM	VAGTVDIGLF	RNAAVEDVRR	FKMGLVNESD	GEDSLDNGKD
													332	277	285	480.2553	958.4960	958.4971	-1.18	0	86	6.7e-06	1	U	K.AVLTSDPEK.G				351	VDDEKYWSE
													1181	286	304	635.3113	1902.9122	1902.9047	3.97	0	79	2.2e-05	1	U	K.GGAYLSGFAMPHDGPAAIR.E + Oxidation (M)
													1069	307	321	543.6101	1627.8085	1627.8028	3.48	0	61	0.0034	1	U	R.GYNMVAGTVDIGLFR.N + Oxidation (M)
													1070	307	321	814.9123	1627.8101	1627.8028	4.46	0	100	4.1e-07	1	U	R.GYNMVAGTVDIGLFR.N + Oxidation (M)
													450	322	330	515.2761	1028.5377	1028.5363	1.36	1	65	0.00077	1	U	R.NAAVEDVRR.F
			3	pyruvate dehydrogenase b-1 subunit; Esa	XP_006402055.1	AT5G50850	39.684	5.67	582	1.05	27	5(5)/9(8)																	1	MWGILRQRAV	DGGFSASSLR	RTRSALVSAR	SYAAGAKEMT	VRDALNSAID
													1121	43	58	861.3844	1720.7543	1720.7461	4.73	0	55	0.0024	1	U	R.DALNSAIDEEMSADPK.V + Oxidation (M)				51	EEMSADPKVF	VMGEEVGQYQ	GAYKITKGLL	EKYGPERVYD	TPITEAGFTG
													1155	59	74	910.9344	1819.8542	1819.8451	5.02	0	47	0.032	1	U	K.VFVMGEEVGQYQGAYK.I + Oxidation (M)				101	IGVGAAYAGL	KPVVEFMTFN	FSMQAIDHII	NSAAKSNYMS	AGQINVPIVF
													1153	136	151	906.4610	1810.9074	1810.9036	2.11	0	80	1.7e-05	1		K.SNYMSAGQINVPIVFR.G + Oxidation (M)				151	RGPNGAAAGV	GAQHSQCYAA	WYASVPGLKV	LAPYSAEDAR	GLLKAAIRDP
													692	180	190	596.3066	1190.5986	1190.5931	4.62	0	108	4.4e-08	1	U	K.VLAPYSAEDAR.G				201	DPVVFLENEL	LYGESFPISE	EALDSSFCLP	IGKAKIEREG	KDVTITTFSK
													55	251	257	383.2213	764.4281	764.4255	3.47	0	50	0.023	1		K.MVGFALK.A				251	MVGFALKAAE	KLAEEGISAE	VINLRSIRPL	DRATINASVR	KTSRLVTVEE
													74	251	257	391.2186	780.4226	780.4204	2.78	0	47	0.036	1		K.MVGFALK.A + Oxidation (M)				301	GFPQHGVCAE	ICASVVEESF	SYLDAPVERI	AGADVPMPYA	ANLERLALPQ
													1012	262	275	757.4170	1512.8195	1512.8147	3.15	0	90	1.4e-06	1	U	K.LAEEGISAEVINLR.S				351	VEDIVRAAKR	ACYRSK
													143	283	290	416.2390	830.4634	830.4610	2.95	0	57	0.0071	1		R.ATINASVR.K
													782	346	356	626.8690	1251.7235	1251.7187	3.83	0	94	2.9e-07	1	U	R.LALPQVEDIVR.A
			13a	dehydrin ERD14; Bra	XP_009106273.1	AT1G76180	22.031	5.45	199	0.33	12	2(2)/2(2)																	1	MAEETKNVHE	HEVPKVATEE	SSTATGEVTD	RGLFDFLGKK	KDETKPEETI	13a
													1081	16	31	826.8885	1651.7625	1651.7537	5.35	0	138	2.4e-11	1	U	K.VATEESSTATGEVTDR.G				51	DSEFEQKVHI	SEPVPEVKHE	EEKEEKKHSL	LEKLHRSDSS	SSSSSEEEGE
													338	114	122	482.2554	962.4962	962.4920	4.28	0	61	0.0021	1	U	K.VTTTEGEVK.T				101	DGVKRKKKKD	KKKVTTTEGE	VKTEEEKKGF	MDKLKEKLPG	HGKKPEEASP
			13b	dehydrin ERD14; Bol	XP_013592580.1	AT1G76180	21.911	5.43	199	0.33	12	2(2)/2(2)																	151	APVVAPPVEE	AHPTEKKGIL	EKIKEKLPGY	HPKTVEEEKK	DKDDN
													1081	16	31	826.8885	1651.7625	1651.7537	5.35	0	138	2.4e-11	1	U	K.VATEESSTATGEVTDR.G				1	MAEETKNVHE	HEAPKVATEE	SSTATGEVTD	RGLFDFLGKK	KDETKPEETI	13b
													338	114	122	482.2554	962.4962	962.4920	4.28	0	61	0.0021	1	U	K.VTTTEGEVK.T				51	DSEFEQKVHI	SEPVPEVKHE	EEGEEKKHSL	LEKLHRSDSS	SSSSSEEEGE
			13c	dehydrin ERD14-like; Bna	XP_013717955.1	AT1G76180	22.008	5.51	199	0.33	12	2(2)/2(2)																	101	DGVKRKKKKD	KKKVTTTEGE	VKTEEEKKGF	MDKLKEKLPG	HGKKPEDASP
													1081	16	31	826.8885	1651.7625	1651.7537	5.35	0	138	2.4e-11	1	U	K.VATEESSTATGEVTDR.G				151	APVVAPPVEE	AHPAEKKGIL	EKIKEKLPGY	HPKTVEEEKK	DKDDH
													338	114	122	482.2554	962.4962	962.4920	4.28	0	61	0.0021	1	U	K.VTTTEGEVK.T				1	MADETKNVHE	HEAPKVATEE	SSTATGEVTD	RGLFDFLGKK	KDETKPEETI	13c
																													51	DSEFEQKVHI	SEPVPEVKHE	EEKEEKKHSL	LEKLHRSDSS	SSSSSEEEGE
																													101	DGVKRKKKKD	KKKVTTTEGE	VKTEEEKKGF	MDKLKEKLPG	HGKKPEEPSP
																													151	APVVAPPVEE	AHPAEKKGIL	EKIKEKLPGY	HPKTVEEEKK	DKDDH
A2-3	42	5.2	1	pyruvate dehydrogenase b-1 subunit; Esa	XP_006402055.1	AT5G50850	39.684	5.67	1147	5.82	34	0(0)/39(11)																	1	MWGILRQRAV	DGGFSASSLR	RTRSALVSAR	SYAAGAKEMT	VRDALNSAID
													1130	43	58	853.3873	1704.7601	1704.7512	5.20	0	114	4e-09	1		R.DALNSAIDEEMSADPK.V				51	EEMSADPKVF	VMGEEVGQYQ	GAYKITKGLL	EKYGPERVYD	TPITEAGFTG
													1131	43	58	569.2612	1704.7617	1704.7512	6.13	0	84	4.2e-06	1		R.DALNSAIDEEMSADPK.V				101	IGVGAAYAGL	KPVVEFMTFN	FSMQAIDHII	NSAAKSNYMS	AGQINVPIVF
													1143	43	58	861.3825	1720.7504	1720.7461	2.51	0	105	2.2e-08	1		R.DALNSAIDEEMSADPK.V + Oxidation (M)				151	RGPNGAAAGV	GAQHSQCYAA	WYASVPGLKV	LAPYSAEDAR	GLLKAAIRDP
													1144	43	58	574.5919	1720.7538	1720.7461	4.45	0	98	1.1e-07	1		R.DALNSAIDEEMSADPK.V + Oxidation (M)				201	DPVVFLENEL	LYGESFPISE	EALDSSFCLP	IGKAKIEREG	KDVTITTFSK
													1197	59	74	902.9367	1803.8589	1803.8502	4.86	0	137	3.6e-11	1		K.VFVMGEEVGQYQGAYK.I				251	MVGFALKAAE	KLAEEGISAE	VINLRSIRPL	DRATINASVR	KTSRLVTVEE
													1198	59	74	602.2939	1803.8600	1803.8502	5.44	0	89	2.3e-06	1		K.VFVMGEEVGQYQGAYK.I				301	GFPQHGVCAE	ICASVVEESF	SYLDAPVERI	AGADVPMPYA	ANLERLALPQ
													1211	59	74	910.9317	1819.8489	1819.8451	2.10	0	67	0.00031	1		K.VFVMGEEVGQYQGAYK.I + Oxidation (M)				351	VEDIVRAAKR	ACYRSK
													1212	59	74	910.9325	1819.8505	1819.8451	2.99	0	89	1.8e-06	1		K.VFVMGEEVGQYQGAYK.I + Oxidation (M)
													1213	59	74	607.6244	1819.8515	1819.8451	3.52	0	75	5.5e-05	1		K.VFVMGEEVGQYQGAYK.I + Oxidation (M)
													1214	59	74	910.9334	1819.8522	1819.8451	3.90	0	130	1.6e-10	1		K.VFVMGEEVGQYQGAYK.I + Oxidation (M)
													1215	59	74	910.9340	1819.8535	1819.8451	4.60	0	46	0.039	1		K.VFVMGEEVGQYQGAYK.I + Oxidation (M)
													1216	59	74	910.9345	1819.8544	1819.8451	5.13	0	49	0.021	1		K.VFVMGEEVGQYQGAYK.I + Oxidation (M)
													1217	59	74	910.9347	1819.8549	1819.8451	5.37	0	101	1.4e-07	1		K.VFVMGEEVGQYQGAYK.I + Oxidation (M)
													1218	59	74	607.6260	1819.8561	1819.8451	6.02	0	110	1.7e-08	1		K.VFVMGEEVGQYQGAYK.I + Oxidation (M)
													1193	136	151	599.3132	1794.9179	1794.9087	5.12	0	99	2.2e-07	1		K.SNYMSAGQINVPIVFR.G
													1194	136	151	898.4664	1794.9183	1794.9087	5.36	0	120	1.6e-09	1		K.SNYMSAGQINVPIVFR.G
													1201	136	151	604.6428	1810.9065	1810.9036	1.61	0	57	0.0039	1		K.SNYMSAGQINVPIVFR.G + Oxidation (M)
													1202	136	151	906.4625	1810.9105	1810.9036	3.81	0	129	2.5e-10	1		K.SNYMSAGQINVPIVFR.G + Oxidation (M)
													1203	136	151	604.6448	1810.9125	1810.9036	4.91	0	113	1e-08	1		K.SNYMSAGQINVPIVFR.G + Oxidation (M)
													655	180	190	596.3016	1190.5887	1190.5931	-3.74	0	108	4e-08	1		K.VLAPYSAEDAR.G
													658	180	190	596.3082	1190.6019	1190.5931	7.34	0	51	0.023	1		K.VLAPYSAEDAR.G
													860	239	250	442.5721	1324.6944	1324.6875	5.28	1	54	0.012	1		R.EGKDVTITTFSK.M
													861	239	250	663.3554	1324.6962	1324.6875	6.62	1	89	3.7e-06	1		R.EGKDVTITTFSK.M
													409	242	250	506.2703	1010.5260	1010.5284	-2.37	0	61	0.0016	1		K.DVTITTFSK.M
													48	251	257	383.2203	764.4260	764.4255	0.72	0	61	0.0015	1		K.MVGFALK.A
													61	251	257	391.2167	780.4188	780.4204	-2.03	0	50	0.017	1		K.MVGFALK.A + Oxidation (M)
													996	262	275	757.4165	1512.8185	1512.8147	2.47	0	140	1.4e-11	1		K.LAEEGISAEVINLR.S
													997	262	275	505.2804	1512.8194	1512.8147	3.09	0	103	7.5e-08	1		K.LAEEGISAEVINLR.S
													998	262	275	505.2808	1512.8204	1512.8147	3.76	0	62	0.0008	1		K.LAEEGISAEVINLR.S
													999	262	275	757.4185	1512.8224	1512.8147	5.06	0	127	3e-10	1		K.LAEEGISAEVINLR.S
													1000	262	275	757.4187	1512.8229	1512.8147	5.42	0	100	1.7e-07	1		K.LAEEGISAEVINLR.S
													131	283	290	416.2380	830.4614	830.4610	0.52	0	69	0.00044	1		R.ATINASVR.K
													133	283	290	416.2392	830.4638	830.4610	3.36	0	49	0.049	1		R.ATINASVR.K
													135	283	290	416.2395	830.4644	830.4610	4.10	0	64	0.0013	1		R.ATINASVR.K
													136	283	290	416.2397	830.4649	830.4610	4.66	0	54	0.015	1		R.ATINASVR.K
													1124	330	345	844.4316	1686.8487	1686.8399	5.19	0	128	3.1e-10	1		R.IAGADVPMPYAANLER.L
													1129	330	345	852.4284	1702.8422	1702.8348	4.36	0	82	1.3e-05	1		R.IAGADVPMPYAANLER.L + Oxidation (M)
													762	346	356	626.8692	1251.7239	1251.7187	4.21	0	110	6.6e-09	1		R.LALPQVEDIVR.A
													763	346	356	626.8698	1251.7251	1251.7187	5.16	0	84	2.9e-06	1		R.LALPQVEDIVR.A
			2	pyruvate dehydrogenase E1 component subunit b-1, mitochondrial; Bol	XP_013622192.1	AT5G50850	39.804	5.67	1139	5.78	34	2(1)/39(11)																	1	MWGILRRSAV	DGGGFSASSL	RRTRFALVSA	RSYAAGSKEM	TVRDALNSAI
													1130	44	59	853.3873	1704.7601	1704.7512	5.20	0	114	4e-09	1		R.DALNSAIDEEMSADPK.V				51	DEEMSADPKV	FVMGEEVGQY	QGAYKITKGL	LEKYGPERVY	DTPITEAGFT
													1131	44	59	569.2612	1704.7617	1704.7512	6.13	0	84	4.2e-06	1		R.DALNSAIDEEMSADPK.V				101	GIGVGAAYAG	LKPVVEFMTF	NFSMQAIDHI	INSAAKSNYM	SAGQINVPIV
													1143	44	59	861.3825	1720.7504	1720.7461	2.51	0	105	2.2e-08	1		R.DALNSAIDEEMSADPK.V + Oxidation (M)				151	FRGPNGAAAG	VGAQHSQCYA	AWYASVPGLK	VLAPYSAEDA	RGLLKAAIRD
													1144	44	59	574.5919	1720.7538	1720.7461	4.45	0	98	1.1e-07	1		R.DALNSAIDEEMSADPK.V + Oxidation (M)				201	PDPVVFLENE	LLYGESFPIS	EEALDSSFCL	PIGKAKIERE	GKDVTITTFS
													1197	60	75	902.9367	1803.8589	1803.8502	4.86	0	137	3.6e-11	1		K.VFVMGEEVGQYQGAYK.I				251	KMVGFVLKAA	EKLAEEGISA	EVINLRSIRP	LDRATINASV	RKTSRLVTVE
													1198	60	75	602.2939	1803.8600	1803.8502	5.44	0	89	2.3e-06	1		K.VFVMGEEVGQYQGAYK.I				301	EGFPQHGVCA	EICASVVEES	FSYLDAPVER	IAGADVPMPY	AANLERLALP
													1211	60	75	910.9317	1819.8489	1819.8451	2.10	0	67	0.00031	1		K.VFVMGEEVGQYQGAYK.I + Oxidation (M)				351	QVEDIVRAAK	RACYRSK
													1212	60	75	910.9325	1819.8505	1819.8451	2.99	0	89	1.8e-06	1		K.VFVMGEEVGQYQGAYK.I + Oxidation (M)
													1213	60	75	607.6244	1819.8515	1819.8451	3.52	0	75	5.5e-05	1		K.VFVMGEEVGQYQGAYK.I + Oxidation (M)
													1214	60	75	910.9334	1819.8522	1819.8451	3.90	0	130	1.6e-10	1		K.VFVMGEEVGQYQGAYK.I + Oxidation (M)
													1215	60	75	910.9340	1819.8535	1819.8451	4.60	0	46	0.039	1		K.VFVMGEEVGQYQGAYK.I + Oxidation (M)
													1216	60	75	910.9345	1819.8544	1819.8451	5.13	0	49	0.021	1		K.VFVMGEEVGQYQGAYK.I + Oxidation (M)
													1217	60	75	910.9347	1819.8549	1819.8451	5.37	0	101	1.4e-07	1		K.VFVMGEEVGQYQGAYK.I + Oxidation (M)
													1218	60	75	607.6260	1819.8561	1819.8451	6.02	0	110	1.7e-08	1		K.VFVMGEEVGQYQGAYK.I + Oxidation (M)
													1193	137	152	599.3132	1794.9179	1794.9087	5.12	0	99	2.2e-07	1		K.SNYMSAGQINVPIVFR.G
													1194	137	152	898.4664	1794.9183	1794.9087	5.36	0	120	1.6e-09	1		K.SNYMSAGQINVPIVFR.G
													1201	137	152	604.6428	1810.9065	1810.9036	1.61	0	57	0.0039	1		K.SNYMSAGQINVPIVFR.G + Oxidation (M)
													1202	137	152	906.4625	1810.9105	1810.9036	3.81	0	129	2.5e-10	1		K.SNYMSAGQINVPIVFR.G + Oxidation (M)
													1203	137	152	604.6448	1810.9125	1810.9036	4.91	0	113	1e-08	1		K.SNYMSAGQINVPIVFR.G + Oxidation (M)
													655	181	191	596.3016	1190.5887	1190.5931	-3.74	0	108	4e-08	1		K.VLAPYSAEDAR.G
													658	181	191	596.3082	1190.6019	1190.5931	7.34	0	51	0.023	1		K.VLAPYSAEDAR.G
													860	240	251	442.5721	1324.6944	1324.6875	5.28	1	54	0.012	1		R.EGKDVTITTFSK.M
													861	240	251	663.3554	1324.6962	1324.6875	6.62	1	89	3.7e-06	1		R.EGKDVTITTFSK.M
													409	243	251	506.2703	1010.5260	1010.5284	-2.37	0	61	0.0016	1		K.DVTITTFSK.M
													74	252	258	397.2367	792.4588	792.4568	2.60	0	54	0.0074	1	U	K.MVGFVLK.A
													102	252	258	405.2327	808.4509	808.4517	-1.01	0	47	0.026	1	U	K.MVGFVLK.A + Oxidation (M)
													996	263	276	757.4165	1512.8185	1512.8147	2.47	0	140	1.4e-11	1		K.LAEEGISAEVINLR.S
													997	263	276	505.2804	1512.8194	1512.8147	3.09	0	103	7.5e-08	1		K.LAEEGISAEVINLR.S
													998	263	276	505.2808	1512.8204	1512.8147	3.76	0	62	0.0008	1		K.LAEEGISAEVINLR.S
													999	263	276	757.4185	1512.8224	1512.8147	5.06	0	127	3e-10	1		K.LAEEGISAEVINLR.S
													1000	263	276	757.4187	1512.8229	1512.8147	5.42	0	100	1.7e-07	1		K.LAEEGISAEVINLR.S
													131	284	291	416.2380	830.4614	830.4610	0.52	0	69	0.00044	1		R.ATINASVR.K
													133	284	291	416.2392	830.4638	830.4610	3.36	0	49	0.049	1		R.ATINASVR.K
													135	284	291	416.2395	830.4644	830.4610	4.10	0	64	0.0013	1		R.ATINASVR.K
													136	284	291	416.2397	830.4649	830.4610	4.66	0	54	0.015	1		R.ATINASVR.K
													1124	331	346	844.4316	1686.8487	1686.8399	5.19	0	128	3.1e-10	1		R.IAGADVPMPYAANLER.L
													1129	331	346	852.4284	1702.8422	1702.8348	4.36	0	82	1.3e-05	1		R.IAGADVPMPYAANLER.L + Oxidation (M)
													762	347	357	626.8692	1251.7239	1251.7187	4.21	0	110	6.6e-09	1		R.LALPQVEDIVR.A
													763	347	357	626.8698	1251.7251	1251.7187	5.16	0	84	2.9e-06	1		R.LALPQVEDIVR.A
			22a	dehydrin ERD14; Bra	XP_009106273.1	AT1G76180	22.031	5.45	248	0.54	13	3(3)/2(2)																	1	MAEETKNVHE	HEVPKVATEE	SSTATGEVTD	RGLFDFLGKK	KDETKPEETI	22a
													1110	16	31	826.8875	1651.7604	1651.7537	4.08	0	146	3.5e-12	1	U	K.VATEESSTATGEVTDR.G				51	DSEFEQKVHI	SEPVPEVKHE	EEKEEKKHSL	LEKLHRSDSS	SSSSSEEEGE
													522	113	122	364.5378	1090.5916	1090.5870	4.19	1	47	0.043	1	U	K.KVTTTEGEVK.T				101	DGVKRKKKKD	KKKVTTTEGE	VKTEEEKKGF	MDKLKEKLPG	HGKKPEEASP
													340	114	122	482.2562	962.4979	962.4920	6.04	0	55	0.009	1	U	K.VTTTEGEVK.T				151	APVVAPPVEE	AHPTEKKGIL	EKIKEKLPGY	HPKTVEEEKK	DKDDN
			22b	dehydrin ERD14; Bol	XP_013592580.1	AT1G76180	21.911	5.43	248	0.54	13	3(3)/2(2)																	1	MAEETKNVHE	HEAPKVATEE	SSTATGEVTD	RGLFDFLGKK	KDETKPEETI	22b
													1110	16	31	826.8875	1651.7604	1651.7537	4.08	0	146	3.5e-12	1	U	K.VATEESSTATGEVTDR.G				51	DSEFEQKVHI	SEPVPEVKHE	EEGEEKKHSL	LEKLHRSDSS	SSSSSEEEGE
													522	113	122	364.5378	1090.5916	1090.5870	4.19	1	47	0.043	1	U	K.KVTTTEGEVK.T				101	DGVKRKKKKD	KKKVTTTEGE	VKTEEEKKGF	MDKLKEKLPG	HGKKPEDASP
													340	114	122	482.2562	962.4979	962.4920	6.04	0	55	0.009	1	U	K.VTTTEGEVK.T				151	APVVAPPVEE	AHPAEKKGIL	EKIKEKLPGY	HPKTVEEEKK	DKDDH
			22c	dehydrin ERD14-like; Bna	XP_013717955.1	AT1G76180	22.008	5.51	248	0.54	13	3(3)/2(2)																	1	MADETKNVHE	HEAPKVATEE	SSTATGEVTD	RGLFDFLGKK	KDETKPEETI	22c
													1110	16	31	826.8875	1651.7604	1651.7537	4.08	0	146	3.5e-12	1	U	K.VATEESSTATGEVTDR.G				51	DSEFEQKVHI	SEPVPEVKHE	EEKEEKKHSL	LEKLHRSDSS	SSSSSEEEGE
													522	113	122	364.5378	1090.5916	1090.5870	4.19	1	47	0.043	1	U	K.KVTTTEGEVK.T				101	DGVKRKKKKD	KKKVTTTEGE	VKTEEEKKGF	MDKLKEKLPG	HGKKPEEPSP
													340	114	122	482.2562	962.4979	962.4920	6.04	0	55	0.009	1	U	K.VTTTEGEVK.T				151	APVVAPPVEE	AHPAEKKGIL	EKIKEKLPGY	HPKTVEEEKK	DKDDH
																													1	MAEETKNVVH	EQEVPKVTTE	ESSAEVTDRG	LFDFLGKKKE	ETKPEETIDS	33a
			33a	dehydrin ERD14-like; Bra	XP_009128158.1	AT1G76180	21.827	5.53	159	0.33	11	2(2)/2(2)																	51	QFEHKVHISE	PVVPEVKHEE	EEKKHSLLEK	LHRSDSSSSS	SSEEEGEDGE
													941	17	29	712.3351	1422.6556	1422.6474	5.76	0	95	4.8e-07	1	U	K.VTTEESSAEVTDR.G				101	KRKKKKDKKK	TATTAEGEVK	TEEEKKGFMD	KLKEKLPGHG	KKPEDASPAA
													403	111	120	503.7596	1005.5046	1005.4978	6.76	0	64	0.0014	1	U	K.TATTAEGEVK.T				151	PVVAPPVEEA	HPAEKKGILE	KIKEKLPGYH	PKTVDEVKKE	KETD
																													1	MAEETKNVVH	EQEVPKVTTE	ESSAEVTDRG	LFDFLGKKKE	ETKPEETIDS	33c
			33c	dehydrin ERD14-like; Bna	XP_013676750.1	AT1G76180	21.812	5.72	159	0.33	11	2(2)/2(2)																	51	EFEHKVHISE	PVVPEVKHEK	EEKNHSLLEK	LHRSDSSSSS	SSEEEGEDGE
													941	17	29	712.3351	1422.6556	1422.6474	5.76	0	95	4.8e-07	1	U	K.VTTEESSAEVTDR.G				101	KRKKKKDKKK	TATTAEGEVK	TEEEKKGFMD	KLKEKLPGHG	KKPEDASPAA
													403	111	120	503.7596	1005.5046	1005.4978	6.76	0	64	0.0014	1	U	K.TATTAEGEVK.T				151	PVVAPPVKEA	HPAEKKGILE	KIKEKLPGYH	PKTVDEVKKE	KETD
A2-4	42	5.4	1	pyruvate dehydrogenase b-1 subunit; Esa	XP_006402055.1	AT5G50850	39.684	5.67	1428	9.17	62	0(0)/146(14)																	1	MWGILRQRAV	DGGFSASSLR	RTRSALVSAR	SYAAGAKEMT	VRDALNSAID
													1095	43	58	861.3791	1720.7436	1720.7461	-1.44	0	102	4.3e-08	1		R.DALNSAIDEEMSADPK.V + Oxidation (M)				51	EEMSADPKVF	VMGEEVGQYQ	GAYKITKGLL	EKYGPERVYD	TPITEAGFTG
													1097	43	58	861.3811	1720.7477	1720.7461	0.93	0	103	3.5e-08	1		R.DALNSAIDEEMSADPK.V + Oxidation (M)				101	IGVGAAYAGL	KPVVEFMTFN	FSMQAIDHII	NSAAKSNYMS	AGQINVPIVF
													1098	43	58	574.5900	1720.7481	1720.7461	1.16	0	94	2.7e-07	1		R.DALNSAIDEEMSADPK.V + Oxidation (M)				151	RGPNGAAAGV	GAQHSQCYAA	WYASVPGLKV	LAPYSAEDAR	GLLKAAIRDP
													1099	43	58	574.5911	1720.7516	1720.7461	3.18	0	81	6.2e-06	1		R.DALNSAIDEEMSADPK.V + Oxidation (M)				201	DPVVFLENEL	LYGESFPISE	EALDSSFCLP	IGKAKIEREG	KDVTITTFSK
													1100	43	58	861.3836	1720.7527	1720.7461	3.80	0	99	8.3e-08	1		R.DALNSAIDEEMSADPK.V + Oxidation (M)				251	MVGFALKAAE	KLAEEGISAE	VINLRSIRPL	DRATINASVR	KTSRLVTVEE
													1101	43	58	861.3841	1720.7537	1720.7461	4.43	0	70	8.1e-05	1		R.DALNSAIDEEMSADPK.V + Oxidation (M)				301	GFPQHGVCAE	ICASVVEESF	SYLDAPVERI	AGADVPMPYA	ANLERLALPQ
													1176	59	74	902.9336	1803.8527	1803.8502	1.38	0	99	2.2e-07	1		K.VFVMGEEVGQYQGAYK.I				351	VEDIVRAAKR	ACYRSK
													1177	59	74	902.9374	1803.8602	1803.8502	5.55	0	135	5.8e-11	1		K.VFVMGEEVGQYQGAYK.I
													1178	59	74	602.2940	1803.8603	1803.8502	5.61	0	81	1.5e-05	1		K.VFVMGEEVGQYQGAYK.I
													1185	59	74	910.9288	1819.8430	1819.8451	-1.16	0	102	9.4e-08	1		K.VFVMGEEVGQYQGAYK.I + Oxidation (M)
													1186	59	74	607.6226	1819.8459	1819.8451	0.42	0	47	0.033	1		K.VFVMGEEVGQYQGAYK.I + Oxidation (M)
													1189	59	74	910.9308	1819.8470	1819.8451	1.04	0	74	5.8e-05	1		K.VFVMGEEVGQYQGAYK.I + Oxidation (M)
													1190	59	74	910.9313	1819.8480	1819.8451	1.61	0	109	1.8e-08	1		K.VFVMGEEVGQYQGAYK.I + Oxidation (M)
													1191	59	74	910.9313	1819.8480	1819.8451	1.61	0	60	0.0017	1		K.VFVMGEEVGQYQGAYK.I + Oxidation (M)
													1192	59	74	910.9317	1819.8488	1819.8451	2.05	0	68	0.00023	1		K.VFVMGEEVGQYQGAYK.I + Oxidation (M)
													1193	59	74	910.9317	1819.8489	1819.8451	2.11	0	76	4.2e-05	1		K.VFVMGEEVGQYQGAYK.I + Oxidation (M)
													1194	59	74	910.9332	1819.8519	1819.8451	3.76	0	76	4e-05	1		K.VFVMGEEVGQYQGAYK.I + Oxidation (M)
													1195	59	74	910.9336	1819.8526	1819.8451	4.14	0	83	7.7e-06	1		K.VFVMGEEVGQYQGAYK.I + Oxidation (M)
													1197	59	74	607.6249	1819.8529	1819.8451	4.29	0	100	1.7e-07	1		K.VFVMGEEVGQYQGAYK.I + Oxidation (M)
													1198	59	74	910.9340	1819.8534	1819.8451	4.58	0	65	0.00055	1		K.VFVMGEEVGQYQGAYK.I + Oxidation (M)
													1199	59	74	910.9340	1819.8535	1819.8451	4.60	0	120	1.5e-09	1		K.VFVMGEEVGQYQGAYK.I + Oxidation (M)
													1200	59	74	607.6251	1819.8535	1819.8451	4.62	0	84	6e-06	1		K.VFVMGEEVGQYQGAYK.I + Oxidation (M)
													1201	59	74	607.6251	1819.8535	1819.8451	4.62	0	99	1.8e-07	1		K.VFVMGEEVGQYQGAYK.I + Oxidation (M)
													1202	59	74	910.9342	1819.8539	1819.8451	4.85	0	120	1.5e-09	1		K.VFVMGEEVGQYQGAYK.I + Oxidation (M)
													1203	59	74	910.9343	1819.8541	1819.8451	4.93	0	104	6.8e-08	1		K.VFVMGEEVGQYQGAYK.I + Oxidation (M)
													1204	59	74	910.9343	1819.8541	1819.8451	4.96	0	65	0.00051	1		K.VFVMGEEVGQYQGAYK.I + Oxidation (M)
													1206	59	74	910.9345	1819.8545	1819.8451	5.16	0	113	7.7e-09	1		K.VFVMGEEVGQYQGAYK.I + Oxidation (M)
													1207	59	74	910.9348	1819.8550	1819.8451	5.47	0	101	1.3e-07	1		K.VFVMGEEVGQYQGAYK.I + Oxidation (M)
													1208	59	74	910.9348	1819.8551	1819.8451	5.53	0	111	1.4e-08	1		K.VFVMGEEVGQYQGAYK.I + Oxidation (M)
													1209	59	74	910.9349	1819.8552	1819.8451	5.57	0	116	3.8e-09	1		K.VFVMGEEVGQYQGAYK.I + Oxidation (M)
													1210	59	74	910.9349	1819.8552	1819.8451	5.58	0	69	0.00019	1		K.VFVMGEEVGQYQGAYK.I + Oxidation (M)
													1211	59	74	910.9349	1819.8552	1819.8451	5.58	0	120	1.5e-09	1		K.VFVMGEEVGQYQGAYK.I + Oxidation (M)
													1212	59	74	607.6257	1819.8554	1819.8451	5.64	0	105	5.3e-08	1		K.VFVMGEEVGQYQGAYK.I + Oxidation (M)
													1213	59	74	910.9350	1819.8554	1819.8451	5.66	0	119	2.2e-09	1		K.VFVMGEEVGQYQGAYK.I + Oxidation (M)
													1214	59	74	607.6258	1819.8556	1819.8451	5.76	0	51	0.013	1		K.VFVMGEEVGQYQGAYK.I + Oxidation (M)
													1215	59	74	607.6258	1819.8556	1819.8451	5.77	0	100	1.8e-07	1		K.VFVMGEEVGQYQGAYK.I + Oxidation (M)
													1216	59	74	910.9354	1819.8562	1819.8451	6.13	0	107	3.1e-08	1		K.VFVMGEEVGQYQGAYK.I + Oxidation (M)
													1217	59	74	607.6262	1819.8567	1819.8451	6.35	0	107	2.9e-08	1		K.VFVMGEEVGQYQGAYK.I + Oxidation (M)
													1218	59	74	910.9361	1819.8575	1819.8451	6.84	0	62	0.00096	1		K.VFVMGEEVGQYQGAYK.I + Oxidation (M)
													1219	59	74	910.9375	1819.8604	1819.8451	8.43	0	60	0.0016	1		K.VFVMGEEVGQYQGAYK.I + Oxidation (M)
													1220	59	74	910.9379	1819.8613	1819.8451	8.89	0	79	2.1e-05	1		K.VFVMGEEVGQYQGAYK.I + Oxidation (M)
													1171	136	151	898.4684	1794.9222	1794.9087	7.55	0	118	2.7e-09	1		K.SNYMSAGQINVPIVFR.G
													1180	136	151	906.4624	1810.9102	1810.9036	3.67	0	125	5.6e-10	1		K.SNYMSAGQINVPIVFR.G + Oxidation (M)
													1181	136	151	604.6441	1810.9106	1810.9036	3.86	0	101	1.6e-07	1		K.SNYMSAGQINVPIVFR.G + Oxidation (M)
													1182	136	151	906.4633	1810.9120	1810.9036	4.62	0	120	2.1e-09	1		K.SNYMSAGQINVPIVFR.G + Oxidation (M)
													1184	136	151	906.4649	1810.9153	1810.9036	6.46	0	76	5.1e-05	1		K.SNYMSAGQINVPIVFR.G + Oxidation (M)
													1376	152	179	930.1190	2787.3353	2787.3187	5.94	0	105	4.9e-08	1		R.GPNGAAAGVGAQHSQCYAAWYASVPGLK.V
													553	180	190	596.2949	1190.5752	1190.5931	-15.1	0	48	0.04	1		K.VLAPYSAEDAR.G
													554	180	190	596.3008	1190.5871	1190.5931	-5.07	0	111	1.9e-08	1		K.VLAPYSAEDAR.G
													555	180	190	596.3046	1190.5947	1190.5931	1.35	0	111	2.1e-08	1		K.VLAPYSAEDAR.G
													556	180	190	596.3059	1190.5973	1190.5931	3.53	0	94	1.1e-06	1		K.VLAPYSAEDAR.G
													557	180	190	596.3064	1190.5983	1190.5931	4.34	0	98	4.5e-07	1		K.VLAPYSAEDAR.G
													558	180	190	596.3065	1190.5984	1190.5931	4.40	0	102	1.7e-07	1		K.VLAPYSAEDAR.G
													559	180	190	596.3066	1190.5987	1190.5931	4.71	0	88	4.5e-06	1		K.VLAPYSAEDAR.G
													560	180	190	596.3068	1190.5991	1190.5931	4.99	0	91	2.2e-06	1		K.VLAPYSAEDAR.G
													561	180	190	596.3069	1190.5992	1190.5931	5.14	0	91	2.1e-06	1		K.VLAPYSAEDAR.G
													562	180	190	596.3070	1190.5995	1190.5931	5.33	0	87	5.4e-06	1		K.VLAPYSAEDAR.G
													563	180	190	596.3071	1190.5997	1190.5931	5.53	0	93	1.2e-06	1		K.VLAPYSAEDAR.G
													564	180	190	596.3072	1190.5998	1190.5931	5.58	0	94	1.1e-06	1		K.VLAPYSAEDAR.G
													565	180	190	596.3072	1190.5998	1190.5931	5.63	0	87	5e-06	1		K.VLAPYSAEDAR.G
													566	180	190	596.3072	1190.5998	1190.5931	5.65	0	97	5.7e-07	1		K.VLAPYSAEDAR.G
													567	180	190	596.3074	1190.6002	1190.5931	5.97	0	83	1.3e-05	1		K.VLAPYSAEDAR.G
													568	180	190	596.3076	1190.6007	1190.5931	6.40	0	83	1.2e-05	1		K.VLAPYSAEDAR.G
													569	180	190	596.3077	1190.6009	1190.5931	6.54	0	90	2.5e-06	1		K.VLAPYSAEDAR.G
													570	180	190	596.3078	1190.6010	1190.5931	6.61	0	83	1.3e-05	1		K.VLAPYSAEDAR.G
													571	180	190	596.3080	1190.6015	1190.5931	7.03	0	83	1.4e-05	1		K.VLAPYSAEDAR.G
													572	180	190	596.3081	1190.6017	1190.5931	7.23	0	74	9.5e-05	1		K.VLAPYSAEDAR.G
													573	180	190	596.3084	1190.6023	1190.5931	7.70	0	88	4.3e-06	1		K.VLAPYSAEDAR.G
													575	180	190	596.3142	1190.6138	1190.5931	17.4	0	49	0.031	1		K.VLAPYSAEDAR.G
													1470	195	233	1446.7255	4337.1547	4337.1453	2.16	1	103	2.5e-08	1		K.AAIRDPDPVVFLENELLYGESFPISEEALDSSFCLPIGK.A
													1472	195	233	1085.3002	4337.1717	4337.1453	6.08	1	117	1e-09	1		K.AAIRDPDPVVFLENELLYGESFPISEEALDSSFCLPIGK.A
													769	239	250	442.5722	1324.6947	1324.6875	5.46	1	55	0.011	1		R.EGKDVTITTFSK.M
													770	239	250	663.3553	1324.6960	1324.6875	6.46	1	76	8e-05	1		R.EGKDVTITTFSK.M
													344	242	250	506.2692	1010.5238	1010.5284	-4.63	0	61	0.0016	1		K.DVTITTFSK.M
													43	251	257	383.2210	764.4275	764.4255	2.63	0	59	0.0028	1		K.MVGFALK.A
													54	251	257	391.2165	780.4184	780.4204	-2.57	0	50	0.018	1		K.MVGFALK.A + Oxidation (M)
													902	262	275	505.2767	1512.8082	1512.8147	-4.31	0	61	0.0013	1		K.LAEEGISAEVINLR.S
													903	262	275	757.4146	1512.8146	1512.8147	-0.066	0	141	1.3e-11	1		K.LAEEGISAEVINLR.S
													904	262	275	505.2797	1512.8173	1512.8147	1.70	0	115	4.9e-09	1		K.LAEEGISAEVINLR.S
													905	262	275	757.4167	1512.8187	1512.8147	2.66	0	128	2.3e-10	1		K.LAEEGISAEVINLR.S
													906	262	275	757.4172	1512.8199	1512.8147	3.42	0	131	1e-10	1		K.LAEEGISAEVINLR.S
													907	262	275	757.4177	1512.8209	1512.8147	4.07	0	123	7.2e-10	1		K.LAEEGISAEVINLR.S
													908	262	275	757.4179	1512.8212	1512.8147	4.28	0	110	1.6e-08	1		K.LAEEGISAEVINLR.S
													909	262	275	757.4180	1512.8214	1512.8147	4.44	0	137	2.9e-11	1		K.LAEEGISAEVINLR.S
													910	262	275	757.4182	1512.8218	1512.8147	4.65	0	140	1.5e-11	1		K.LAEEGISAEVINLR.S
													911	262	275	757.4184	1512.8223	1512.8147	4.98	0	117	3.3e-09	1		K.LAEEGISAEVINLR.S
													912	262	275	757.4184	1512.8223	1512.8147	5.01	0	106	3.6e-08	1		K.LAEEGISAEVINLR.S
													913	262	275	757.4185	1512.8225	1512.8147	5.14	0	138	2.2e-11	1		K.LAEEGISAEVINLR.S
													914	262	275	757.4187	1512.8229	1512.8147	5.38	0	113	7e-09	1		K.LAEEGISAEVINLR.S
													915	262	275	757.4187	1512.8229	1512.8147	5.38	0	121	1.3e-09	1		K.LAEEGISAEVINLR.S
													917	262	275	505.2817	1512.8232	1512.8147	5.57	0	79	2.1e-05	1		K.LAEEGISAEVINLR.S
													919	262	275	757.4191	1512.8237	1512.8147	5.96	0	122	9.3e-10	1		K.LAEEGISAEVINLR.S
													920	262	275	505.2821	1512.8245	1512.8147	6.44	0	104	5.9e-08	1		K.LAEEGISAEVINLR.S
													921	262	275	757.4195	1512.8245	1512.8147	6.45	0	140	1.4e-11	1		K.LAEEGISAEVINLR.S
													922	262	275	757.4198	1512.8250	1512.8147	6.82	0	116	4e-09	1		K.LAEEGISAEVINLR.S
													120	283	290	416.2360	830.4575	830.4610	-4.20	0	56	0.0074	1		R.ATINASVR.K
													121	283	290	416.2362	830.4579	830.4610	-3.72	0	54	0.013	1		R.ATINASVR.K
													122	283	290	416.2384	830.4622	830.4610	1.43	0	61	0.0024	1		R.ATINASVR.K
													123	283	290	416.2388	830.4631	830.4610	2.49	0	54	0.014	1		R.ATINASVR.K
													124	283	290	416.2389	830.4633	830.4610	2.76	0	48	0.052	1		R.ATINASVR.K
													125	283	290	416.2390	830.4634	830.4610	2.88	0	49	0.043	1		R.ATINASVR.K
													126	283	290	416.2390	830.4635	830.4610	3.02	0	56	0.0082	1		R.ATINASVR.K
													127	283	290	416.2391	830.4637	830.4610	3.29	0	64	0.0013	1		R.ATINASVR.K
													128	283	290	416.2392	830.4639	830.4610	3.53	0	57	0.0075	1		R.ATINASVR.K
													129	283	290	416.2394	830.4642	830.4610	3.84	0	65	0.001	1		R.ATINASVR.K
													130	283	290	416.2395	830.4644	830.4610	4.06	0	59	0.0047	1		R.ATINASVR.K
													131	283	290	416.2395	830.4644	830.4610	4.10	0	50	0.034	1		R.ATINASVR.K
													132	283	290	416.2395	830.4645	830.4610	4.23	0	64	0.0014	1		R.ATINASVR.K
													134	283	290	416.2396	830.4646	830.4610	4.39	0	60	0.0034	1		R.ATINASVR.K
													135	283	290	416.2397	830.4648	830.4610	4.54	0	52	0.021	1		R.ATINASVR.K
													136	283	290	416.2397	830.4649	830.4610	4.71	0	55	0.012	1		R.ATINASVR.K
													137	283	290	416.2398	830.4649	830.4610	4.76	0	45	0.1	1		R.ATINASVR.K
													138	283	290	416.2398	830.4651	830.4610	4.97	0	68	0.00051	1		R.ATINASVR.K
													139	283	290	416.2399	830.4652	830.4610	5.02	0	53	0.019	1		R.ATINASVR.K
													140	283	290	416.2399	830.4652	830.4610	5.07	0	51	0.029	1		R.ATINASVR.K
													142	283	290	416.2400	830.4653	830.4610	5.24	0	51	0.03	1		R.ATINASVR.K
													144	283	290	416.2400	830.4654	830.4610	5.36	0	54	0.015	1		R.ATINASVR.K
													145	283	290	416.2400	830.4655	830.4610	5.48	0	47	0.068	1		R.ATINASVR.K
													146	283	290	416.2401	830.4657	830.4610	5.65	0	54	0.013	1		R.ATINASVR.K
													147	283	290	416.2402	830.4658	830.4610	5.79	0	50	0.035	1		R.ATINASVR.K
													148	283	290	416.2404	830.4662	830.4610	6.32	0	48	0.052	1		R.ATINASVR.K
													150	283	290	416.2407	830.4668	830.4610	7.04	0	59	0.0031	1		R.ATINASVR.K
													153	283	290	416.2413	830.4681	830.4610	8.54	0	48	0.041	1		R.ATINASVR.K
													1430	295	329	1308.6228	3922.8466	3922.8394	1.84	0	117	1.4e-09	1		R.LVTVEEGFPQHGVCAEICASVVEESFSYLDAPVER.I
													1431	295	329	981.7225	3922.8611	3922.8394	5.53	0	91	6.4e-07	1		R.LVTVEEGFPQHGVCAEICASVVEESFSYLDAPVER.I
													1432	295	329	1308.6291	3922.8655	3922.8394	6.65	0	82	4.2e-06	1		R.LVTVEEGFPQHGVCAEICASVVEESFSYLDAPVER.I
													1067	330	345	844.4324	1686.8502	1686.8399	6.10	0	100	1.9e-07	1		R.IAGADVPMPYAANLER.L
													1077	330	345	852.4252	1702.8358	1702.8348	0.60	0	80	1.9e-05	1		R.IAGADVPMPYAANLER.L + Oxidation (M)
													1078	330	345	568.6216	1702.8429	1702.8348	4.71	0	79	2.6e-05	1		R.IAGADVPMPYAANLER.L + Oxidation (M)
													649	346	356	626.8632	1251.7119	1251.7187	-5.41	0	110	8.9e-09	1		R.LALPQVEDIVR.A
													650	346	356	1252.7256	1251.7183	1251.7187	-0.28	0	57	0.002	1		R.LALPQVEDIVR.A
													651	346	356	626.8679	1251.7212	1251.7187	2.06	0	97	1.7e-07	1		R.LALPQVEDIVR.A
													652	346	356	418.2477	1251.7214	1251.7187	2.20	0	77	1.8e-05	1		R.LALPQVEDIVR.A
													653	346	356	626.8684	1251.7223	1251.7187	2.89	0	107	1.6e-08	1		R.LALPQVEDIVR.A
													654	346	356	626.8691	1251.7237	1251.7187	4.05	0	106	1.6e-08	1		R.LALPQVEDIVR.A
													655	346	356	626.8692	1251.7238	1251.7187	4.07	0	100	7.9e-08	1		R.LALPQVEDIVR.A
													656	346	356	626.8695	1251.7244	1251.7187	4.58	0	110	7.2e-09	1		R.LALPQVEDIVR.A
													657	346	356	626.8695	1251.7245	1251.7187	4.66	0	110	6.6e-09	1		R.LALPQVEDIVR.A
													658	346	356	626.8702	1251.7258	1251.7187	5.68	0	110	6.6e-09	1		R.LALPQVEDIVR.A
													659	346	356	626.8703	1251.7261	1251.7187	5.91	0	94	2.8e-07	1		R.LALPQVEDIVR.A
													660	346	356	626.8704	1251.7262	1251.7187	6.03	0	103	3.7e-08	1		R.LALPQVEDIVR.A
													661	346	356	626.8704	1251.7262	1251.7187	6.05	0	52	0.004	1		R.LALPQVEDIVR.A
													662	346	356	626.8704	1251.7263	1251.7187	6.08	0	103	3.6e-08	1		R.LALPQVEDIVR.A
													663	346	356	626.8707	1251.7268	1251.7187	6.51	0	53	0.0035	1		R.LALPQVEDIVR.A
													664	346	356	626.8707	1251.7269	1251.7187	6.55	0	77	1.3e-05	1		R.LALPQVEDIVR.A
													666	346	356	626.8708	1251.7270	1251.7187	6.69	0	97	1.5e-07	1		R.LALPQVEDIVR.A
			2	pyruvate dehydrogenase E1 component subunit b-1, mitochondrial; Bol	XP_013622192.1	AT5G50850	39.804	5.67	1426	9.1	62	2(1)/146(14)																	1	MWGILRRSAV	DGGGFSASSL	RRTRFALVSA	RSYAAGSKEM	TVRDALNSAI
													1095	44	59	861.3791	1720.7436	1720.7461	-1.44	0	102	4.3e-08	1		R.DALNSAIDEEMSADPK.V + Oxidation (M)				51	DEEMSADPKV	FVMGEEVGQY	QGAYKITKGL	LEKYGPERVY	DTPITEAGFT
													1097	44	59	861.3811	1720.7477	1720.7461	0.93	0	103	3.5e-08	1		R.DALNSAIDEEMSADPK.V + Oxidation (M)				101	GIGVGAAYAG	LKPVVEFMTF	NFSMQAIDHI	INSAAKSNYM	SAGQINVPIV
													1098	44	59	574.5900	1720.7481	1720.7461	1.16	0	94	2.7e-07	1		R.DALNSAIDEEMSADPK.V + Oxidation (M)				151	FRGPNGAAAG	VGAQHSQCYA	AWYASVPGLK	VLAPYSAEDA	RGLLKAAIRD
													1099	44	59	574.5911	1720.7516	1720.7461	3.18	0	81	6.2e-06	1		R.DALNSAIDEEMSADPK.V + Oxidation (M)				201	PDPVVFLENE	LLYGESFPIS	EEALDSSFCL	PIGKAKIERE	GKDVTITTFS
													1100	44	59	861.3836	1720.7527	1720.7461	3.80	0	99	8.3e-08	1		R.DALNSAIDEEMSADPK.V + Oxidation (M)				251	KMVGFVLKAA	EKLAEEGISA	EVINLRSIRP	LDRATINASV	RKTSRLVTVE
													1101	44	59	861.3841	1720.7537	1720.7461	4.43	0	70	8.1e-05	1		R.DALNSAIDEEMSADPK.V + Oxidation (M)				301	EGFPQHGVCA	EICASVVEES	FSYLDAPVER	IAGADVPMPY	AANLERLALP
													1176	60	75	902.9336	1803.8527	1803.8502	1.38	0	99	2.2e-07	1		K.VFVMGEEVGQYQGAYK.I				351	QVEDIVRAAK	RACYRSK
													1177	60	75	902.9374	1803.8602	1803.8502	5.55	0	135	5.8e-11	1		K.VFVMGEEVGQYQGAYK.I
													1178	60	75	602.2940	1803.8603	1803.8502	5.61	0	81	1.5e-05	1		K.VFVMGEEVGQYQGAYK.I
													1185	60	75	910.9288	1819.8430	1819.8451	-1.16	0	102	9.4e-08	1		K.VFVMGEEVGQYQGAYK.I + Oxidation (M)
													1186	60	75	607.6226	1819.8459	1819.8451	0.42	0	47	0.033	1		K.VFVMGEEVGQYQGAYK.I + Oxidation (M)
													1189	60	75	910.9308	1819.8470	1819.8451	1.04	0	74	5.8e-05	1		K.VFVMGEEVGQYQGAYK.I + Oxidation (M)
													1190	60	75	910.9313	1819.8480	1819.8451	1.61	0	109	1.8e-08	1		K.VFVMGEEVGQYQGAYK.I + Oxidation (M)
													1191	60	75	910.9313	1819.8480	1819.8451	1.61	0	60	0.0017	1		K.VFVMGEEVGQYQGAYK.I + Oxidation (M)
													1192	60	75	910.9317	1819.8488	1819.8451	2.05	0	68	0.00023	1		K.VFVMGEEVGQYQGAYK.I + Oxidation (M)
													1193	60	75	910.9317	1819.8489	1819.8451	2.11	0	76	4.2e-05	1		K.VFVMGEEVGQYQGAYK.I + Oxidation (M)
													1194	60	75	910.9332	1819.8519	1819.8451	3.76	0	76	4e-05	1		K.VFVMGEEVGQYQGAYK.I + Oxidation (M)
													1195	60	75	910.9336	1819.8526	1819.8451	4.14	0	83	7.7e-06	1		K.VFVMGEEVGQYQGAYK.I + Oxidation (M)
													1197	60	75	607.6249	1819.8529	1819.8451	4.29	0	100	1.7e-07	1		K.VFVMGEEVGQYQGAYK.I + Oxidation (M)
													1198	60	75	910.9340	1819.8534	1819.8451	4.58	0	65	0.00055	1		K.VFVMGEEVGQYQGAYK.I + Oxidation (M)
													1199	60	75	910.9340	1819.8535	1819.8451	4.60	0	120	1.5e-09	1		K.VFVMGEEVGQYQGAYK.I + Oxidation (M)
													1200	60	75	607.6251	1819.8535	1819.8451	4.62	0	84	6e-06	1		K.VFVMGEEVGQYQGAYK.I + Oxidation (M)
													1201	60	75	607.6251	1819.8535	1819.8451	4.62	0	99	1.8e-07	1		K.VFVMGEEVGQYQGAYK.I + Oxidation (M)
													1202	60	75	910.9342	1819.8539	1819.8451	4.85	0	120	1.5e-09	1		K.VFVMGEEVGQYQGAYK.I + Oxidation (M)
													1203	60	75	910.9343	1819.8541	1819.8451	4.93	0	104	6.8e-08	1		K.VFVMGEEVGQYQGAYK.I + Oxidation (M)
													1204	60	75	910.9343	1819.8541	1819.8451	4.96	0	65	0.00051	1		K.VFVMGEEVGQYQGAYK.I + Oxidation (M)
													1206	60	75	910.9345	1819.8545	1819.8451	5.16	0	113	7.7e-09	1		K.VFVMGEEVGQYQGAYK.I + Oxidation (M)
													1207	60	75	910.9348	1819.8550	1819.8451	5.47	0	101	1.3e-07	1		K.VFVMGEEVGQYQGAYK.I + Oxidation (M)
													1208	60	75	910.9348	1819.8551	1819.8451	5.53	0	111	1.4e-08	1		K.VFVMGEEVGQYQGAYK.I + Oxidation (M)
													1209	60	75	910.9349	1819.8552	1819.8451	5.57	0	116	3.8e-09	1		K.VFVMGEEVGQYQGAYK.I + Oxidation (M)
													1210	60	75	910.9349	1819.8552	1819.8451	5.58	0	69	0.00019	1		K.VFVMGEEVGQYQGAYK.I + Oxidation (M)
													1211	60	75	910.9349	1819.8552	1819.8451	5.58	0	120	1.5e-09	1		K.VFVMGEEVGQYQGAYK.I + Oxidation (M)
													1212	60	75	607.6257	1819.8554	1819.8451	5.64	0	105	5.3e-08	1		K.VFVMGEEVGQYQGAYK.I + Oxidation (M)
													1213	60	75	910.9350	1819.8554	1819.8451	5.66	0	119	2.2e-09	1		K.VFVMGEEVGQYQGAYK.I + Oxidation (M)
													1214	60	75	607.6258	1819.8556	1819.8451	5.76	0	51	0.013	1		K.VFVMGEEVGQYQGAYK.I + Oxidation (M)
													1215	60	75	607.6258	1819.8556	1819.8451	5.77	0	100	1.8e-07	1		K.VFVMGEEVGQYQGAYK.I + Oxidation (M)
													1216	60	75	910.9354	1819.8562	1819.8451	6.13	0	107	3.1e-08	1		K.VFVMGEEVGQYQGAYK.I + Oxidation (M)
													1217	60	75	607.6262	1819.8567	1819.8451	6.35	0	107	2.9e-08	1		K.VFVMGEEVGQYQGAYK.I + Oxidation (M)
													1218	60	75	910.9361	1819.8575	1819.8451	6.84	0	62	0.00096	1		K.VFVMGEEVGQYQGAYK.I + Oxidation (M)
													1219	60	75	910.9375	1819.8604	1819.8451	8.43	0	60	0.0016	1		K.VFVMGEEVGQYQGAYK.I + Oxidation (M)
													1220	60	75	910.9379	1819.8613	1819.8451	8.89	0	79	2.1e-05	1		K.VFVMGEEVGQYQGAYK.I + Oxidation (M)
													1171	137	152	898.4684	1794.9222	1794.9087	7.55	0	118	2.7e-09	1		K.SNYMSAGQINVPIVFR.G
													1180	137	152	906.4624	1810.9102	1810.9036	3.67	0	125	5.6e-10	1		K.SNYMSAGQINVPIVFR.G + Oxidation (M)
													1181	137	152	604.6441	1810.9106	1810.9036	3.86	0	101	1.6e-07	1		K.SNYMSAGQINVPIVFR.G + Oxidation (M)
													1182	137	152	906.4633	1810.9120	1810.9036	4.62	0	120	2.1e-09	1		K.SNYMSAGQINVPIVFR.G + Oxidation (M)
													1184	137	152	906.4649	1810.9153	1810.9036	6.46	0	76	5.1e-05	1		K.SNYMSAGQINVPIVFR.G + Oxidation (M)
													1376	153	180	930.1190	2787.3353	2787.3187	5.94	0	105	4.9e-08	1		R.GPNGAAAGVGAQHSQCYAAWYASVPGLK.V
													553	181	191	596.2949	1190.5752	1190.5931	-15.1	0	48	0.04	1		K.VLAPYSAEDAR.G
													554	181	191	596.3008	1190.5871	1190.5931	-5.07	0	111	1.9e-08	1		K.VLAPYSAEDAR.G
													555	181	191	596.3046	1190.5947	1190.5931	1.35	0	111	2.1e-08	1		K.VLAPYSAEDAR.G
													556	181	191	596.3059	1190.5973	1190.5931	3.53	0	94	1.1e-06	1		K.VLAPYSAEDAR.G
													557	181	191	596.3064	1190.5983	1190.5931	4.34	0	98	4.5e-07	1		K.VLAPYSAEDAR.G
													558	181	191	596.3065	1190.5984	1190.5931	4.40	0	102	1.7e-07	1		K.VLAPYSAEDAR.G
													559	181	191	596.3066	1190.5987	1190.5931	4.71	0	88	4.5e-06	1		K.VLAPYSAEDAR.G
													560	181	191	596.3068	1190.5991	1190.5931	4.99	0	91	2.2e-06	1		K.VLAPYSAEDAR.G
													561	181	191	596.3069	1190.5992	1190.5931	5.14	0	91	2.1e-06	1		K.VLAPYSAEDAR.G
													562	181	191	596.3070	1190.5995	1190.5931	5.33	0	87	5.4e-06	1		K.VLAPYSAEDAR.G
													563	181	191	596.3071	1190.5997	1190.5931	5.53	0	93	1.2e-06	1		K.VLAPYSAEDAR.G
													564	181	191	596.3072	1190.5998	1190.5931	5.58	0	94	1.1e-06	1		K.VLAPYSAEDAR.G
													565	181	191	596.3072	1190.5998	1190.5931	5.63	0	87	5e-06	1		K.VLAPYSAEDAR.G
													566	181	191	596.3072	1190.5998	1190.5931	5.65	0	97	5.7e-07	1		K.VLAPYSAEDAR.G
													567	181	191	596.3074	1190.6002	1190.5931	5.97	0	83	1.3e-05	1		K.VLAPYSAEDAR.G
													568	181	191	596.3076	1190.6007	1190.5931	6.40	0	83	1.2e-05	1		K.VLAPYSAEDAR.G
													569	181	191	596.3077	1190.6009	1190.5931	6.54	0	90	2.5e-06	1		K.VLAPYSAEDAR.G
													570	181	191	596.3078	1190.6010	1190.5931	6.61	0	83	1.3e-05	1		K.VLAPYSAEDAR.G
													571	181	191	596.3080	1190.6015	1190.5931	7.03	0	83	1.4e-05	1		K.VLAPYSAEDAR.G
													572	181	191	596.3081	1190.6017	1190.5931	7.23	0	74	9.5e-05	1		K.VLAPYSAEDAR.G
													573	181	191	596.3084	1190.6023	1190.5931	7.70	0	88	4.3e-06	1		K.VLAPYSAEDAR.G
													575	181	191	596.3142	1190.6138	1190.5931	17.4	0	49	0.031	1		K.VLAPYSAEDAR.G
													1470	196	234	1446.7255	4337.1547	4337.1453	2.16	1	103	2.5e-08	1		K.AAIRDPDPVVFLENELLYGESFPISEEALDSSFCLPIGK.A
													1472	196	234	1085.3002	4337.1717	4337.1453	6.08	1	117	1e-09	1		K.AAIRDPDPVVFLENELLYGESFPISEEALDSSFCLPIGK.A
													769	240	251	442.5722	1324.6947	1324.6875	5.46	1	55	0.011	1		R.EGKDVTITTFSK.M
													770	240	251	663.3553	1324.6960	1324.6875	6.46	1	76	8e-05	1		R.EGKDVTITTFSK.M
													344	243	251	506.2692	1010.5238	1010.5284	-4.63	0	61	0.0016	1		K.DVTITTFSK.M
													64	252	258	397.2354	792.4562	792.4568	-0.76	0	56	0.0031	1	U	K.MVGFVLK.A
													88	252	258	405.2318	808.4490	808.4517	-3.29	0	47	0.03	1	U	K.MVGFVLK.A + Oxidation (M)
													902	263	276	505.2767	1512.8082	1512.8147	-4.31	0	61	0.0013	1		K.LAEEGISAEVINLR.S
													903	263	276	757.4146	1512.8146	1512.8147	-0.066	0	141	1.3e-11	1		K.LAEEGISAEVINLR.S
													904	263	276	505.2797	1512.8173	1512.8147	1.70	0	115	4.9e-09	1		K.LAEEGISAEVINLR.S
													905	263	276	757.4167	1512.8187	1512.8147	2.66	0	128	2.3e-10	1		K.LAEEGISAEVINLR.S
													906	263	276	757.4172	1512.8199	1512.8147	3.42	0	131	1e-10	1		K.LAEEGISAEVINLR.S
													907	263	276	757.4177	1512.8209	1512.8147	4.07	0	123	7.2e-10	1		K.LAEEGISAEVINLR.S
													908	263	276	757.4179	1512.8212	1512.8147	4.28	0	110	1.6e-08	1		K.LAEEGISAEVINLR.S
													909	263	276	757.4180	1512.8214	1512.8147	4.44	0	137	2.9e-11	1		K.LAEEGISAEVINLR.S
													910	263	276	757.4182	1512.8218	1512.8147	4.65	0	140	1.5e-11	1		K.LAEEGISAEVINLR.S
													911	263	276	757.4184	1512.8223	1512.8147	4.98	0	117	3.3e-09	1		K.LAEEGISAEVINLR.S
													912	263	276	757.4184	1512.8223	1512.8147	5.01	0	106	3.6e-08	1		K.LAEEGISAEVINLR.S
													913	263	276	757.4185	1512.8225	1512.8147	5.14	0	138	2.2e-11	1		K.LAEEGISAEVINLR.S
													914	263	276	757.4187	1512.8229	1512.8147	5.38	0	113	7e-09	1		K.LAEEGISAEVINLR.S
													915	263	276	757.4187	1512.8229	1512.8147	5.38	0	121	1.3e-09	1		K.LAEEGISAEVINLR.S
													917	263	276	505.2817	1512.8232	1512.8147	5.57	0	79	2.1e-05	1		K.LAEEGISAEVINLR.S
													919	263	276	757.4191	1512.8237	1512.8147	5.96	0	122	9.3e-10	1		K.LAEEGISAEVINLR.S
													920	263	276	505.2821	1512.8245	1512.8147	6.44	0	104	5.9e-08	1		K.LAEEGISAEVINLR.S
													921	263	276	757.4195	1512.8245	1512.8147	6.45	0	140	1.4e-11	1		K.LAEEGISAEVINLR.S
													922	263	276	757.4198	1512.8250	1512.8147	6.82	0	116	4e-09	1		K.LAEEGISAEVINLR.S
													120	284	291	416.2360	830.4575	830.4610	-4.20	0	56	0.0074	1		R.ATINASVR.K
													121	284	291	416.2362	830.4579	830.4610	-3.72	0	54	0.013	1		R.ATINASVR.K
													122	284	291	416.2384	830.4622	830.4610	1.43	0	61	0.0024	1		R.ATINASVR.K
													123	284	291	416.2388	830.4631	830.4610	2.49	0	54	0.014	1		R.ATINASVR.K
													124	284	291	416.2389	830.4633	830.4610	2.76	0	48	0.052	1		R.ATINASVR.K
													125	284	291	416.2390	830.4634	830.4610	2.88	0	49	0.043	1		R.ATINASVR.K
													126	284	291	416.2390	830.4635	830.4610	3.02	0	56	0.0082	1		R.ATINASVR.K
													127	284	291	416.2391	830.4637	830.4610	3.29	0	64	0.0013	1		R.ATINASVR.K
													128	284	291	416.2392	830.4639	830.4610	3.53	0	57	0.0075	1		R.ATINASVR.K
													129	284	291	416.2394	830.4642	830.4610	3.84	0	65	0.001	1		R.ATINASVR.K
													130	284	291	416.2395	830.4644	830.4610	4.06	0	59	0.0047	1		R.ATINASVR.K
													131	284	291	416.2395	830.4644	830.4610	4.10	0	50	0.034	1		R.ATINASVR.K
													132	284	291	416.2395	830.4645	830.4610	4.23	0	64	0.0014	1		R.ATINASVR.K
													134	284	291	416.2396	830.4646	830.4610	4.39	0	60	0.0034	1		R.ATINASVR.K
													135	284	291	416.2397	830.4648	830.4610	4.54	0	52	0.021	1		R.ATINASVR.K
													136	284	291	416.2397	830.4649	830.4610	4.71	0	55	0.012	1		R.ATINASVR.K
													137	284	291	416.2398	830.4649	830.4610	4.76	0	45	0.1	1		R.ATINASVR.K
													138	284	291	416.2398	830.4651	830.4610	4.97	0	68	0.00051	1		R.ATINASVR.K
													139	284	291	416.2399	830.4652	830.4610	5.02	0	53	0.019	1		R.ATINASVR.K
													140	284	291	416.2399	830.4652	830.4610	5.07	0	51	0.029	1		R.ATINASVR.K
													142	284	291	416.2400	830.4653	830.4610	5.24	0	51	0.03	1		R.ATINASVR.K
													144	284	291	416.2400	830.4654	830.4610	5.36	0	54	0.015	1		R.ATINASVR.K
													145	284	291	416.2400	830.4655	830.4610	5.48	0	47	0.068	1		R.ATINASVR.K
													146	284	291	416.2401	830.4657	830.4610	5.65	0	54	0.013	1		R.ATINASVR.K
													147	284	291	416.2402	830.4658	830.4610	5.79	0	50	0.035	1		R.ATINASVR.K
													148	284	291	416.2404	830.4662	830.4610	6.32	0	48	0.052	1		R.ATINASVR.K
													150	284	291	416.2407	830.4668	830.4610	7.04	0	59	0.0031	1		R.ATINASVR.K
													153	284	291	416.2413	830.4681	830.4610	8.54	0	48	0.041	1		R.ATINASVR.K
													1430	296	330	1308.6228	3922.8466	3922.8394	1.84	0	117	1.4e-09	1		R.LVTVEEGFPQHGVCAEICASVVEESFSYLDAPVER.I
													1431	296	330	981.7225	3922.8611	3922.8394	5.53	0	91	6.4e-07	1		R.LVTVEEGFPQHGVCAEICASVVEESFSYLDAPVER.I
													1432	296	330	1308.6291	3922.8655	3922.8394	6.65	0	82	4.2e-06	1		R.LVTVEEGFPQHGVCAEICASVVEESFSYLDAPVER.I
													1067	331	346	844.4324	1686.8502	1686.8399	6.10	0	100	1.9e-07	1		R.IAGADVPMPYAANLER.L
													1077	331	346	852.4252	1702.8358	1702.8348	0.60	0	80	1.9e-05	1		R.IAGADVPMPYAANLER.L + Oxidation (M)
													1078	331	346	568.6216	1702.8429	1702.8348	4.71	0	79	2.6e-05	1		R.IAGADVPMPYAANLER.L + Oxidation (M)
													649	347	357	626.8632	1251.7119	1251.7187	-5.41	0	110	8.9e-09	1		R.LALPQVEDIVR.A
													650	347	357	1252.7256	1251.7183	1251.7187	-0.28	0	57	0.002	1		R.LALPQVEDIVR.A
													651	347	357	626.8679	1251.7212	1251.7187	2.06	0	97	1.7e-07	1		R.LALPQVEDIVR.A
													652	347	357	418.2477	1251.7214	1251.7187	2.20	0	77	1.8e-05	1		R.LALPQVEDIVR.A
													653	347	357	626.8684	1251.7223	1251.7187	2.89	0	107	1.6e-08	1		R.LALPQVEDIVR.A
													654	347	357	626.8691	1251.7237	1251.7187	4.05	0	106	1.6e-08	1		R.LALPQVEDIVR.A				1	MAEETKNVVH	EQEVPKVTTE	ESSAEVTDRG	LFDFLGKKKE	ETKPEETIDS	22a
													655	347	357	626.8692	1251.7238	1251.7187	4.07	0	100	7.9e-08	1		R.LALPQVEDIVR.A				51	QFEHKVHISE	PVVPEVKHEE	EEKKHSLLEK	LHRSDSSSSS	SSEEEGEDGE
													656	347	357	626.8695	1251.7244	1251.7187	4.58	0	110	7.2e-09	1		R.LALPQVEDIVR.A				101	KRKKKKDKKK	TATTAEGEVK	TEEEKKGFMD	KLKEKLPGHG	KKPEDASPAA
													657	347	357	626.8695	1251.7245	1251.7187	4.66	0	110	6.6e-09	1		R.LALPQVEDIVR.A				151	PVVAPPVEEA	HPAEKKGILE	KIKEKLPGYH	PKTVDEVKKE	KETD
													658	347	357	626.8702	1251.7258	1251.7187	5.68	0	110	6.6e-09	1		R.LALPQVEDIVR.A				1	MAEETKNVVH	EQEVPKVTTE	ESSAEVTDRG	LFDFLGKKKE	ETKPEETIDS	22c
													659	347	357	626.8703	1251.7261	1251.7187	5.91	0	94	2.8e-07	1		R.LALPQVEDIVR.A				51	EFEHKVHISE	PVVPEVKHEK	EEKNHSLLEK	LHRSDSSSSS	SSEEEGEDGE
													660	347	357	626.8704	1251.7262	1251.7187	6.03	0	103	3.7e-08	1		R.LALPQVEDIVR.A				101	KRKKKKDKKK	TATTAEGEVK	TEEEKKGFMD	KLKEKLPGHG	KKPEDASPAA
													661	347	357	626.8704	1251.7262	1251.7187	6.05	0	52	0.004	1		R.LALPQVEDIVR.A				151	PVVAPPVKEA	HPAEKKGILE	KIKEKLPGYH	PKTVDEVKKE	KETD
													662	347	357	626.8704	1251.7263	1251.7187	6.08	0	103	3.6e-08	1		R.LALPQVEDIVR.A				1	MAEETKNVHE	HEVPKVATEE	SSTATGEVTD	RGLFDFLGKK	KDETKPEETI	43a
													663	347	357	626.8707	1251.7268	1251.7187	6.51	0	53	0.0035	1		R.LALPQVEDIVR.A				51	DSEFEQKVHI	SEPVPEVKHE	EEKEEKKHSL	LEKLHRSDSS	SSSSSEEEGE
													664	347	357	626.8707	1251.7269	1251.7187	6.55	0	77	1.3e-05	1		R.LALPQVEDIVR.A				101	DGVKRKKKKD	KKKVTTTEGE	VKTEEEKKGF	MDKLKEKLPG	HGKKPEEASP
													666	347	357	626.8708	1251.7270	1251.7187	6.69	0	97	1.5e-07	1		R.LALPQVEDIVR.A				151	APVVAPPVEE	AHPTEKKGIL	EKIKEKLPGY	HPKTVEEEKK	DKDDN
			22a	dehydrin ERD14-like; Bra	XP_009128158.1	AT1G76180	21.827	5.53	191	0.33	11	2(2)/2(2)																	1	MAEETKNVHE	HEAPKVATEE	SSTATGEVTD	RGLFDFLGKK	KDETKPEETI	43b
													845	17	29	712.3359	1422.6573	1422.6474	6.96	0	113	7.8e-09	1	U	K.VTTEESSAEVTDR.G				51	DSEFEQKVHI	SEPVPEVKHE	EEGEEKKHSL	LEKLHRSDSS	SSSSSEEEGE
													336	111	120	503.7595	1005.5044	1005.4978	6.54	0	78	5.2e-05	1	U	K.TATTAEGEVK.T				101	DGVKRKKKKD	KKKVTTTEGE	VKTEEEKKGF	MDKLKEKLPG	HGKKPEDASP
			22c	dehydrin ERD14-like; Bna	XP_013676750.1	AT1G76180	21.812	5.72	191	0.33	11	2(2)/2(2)																	151	APVVAPPVEE	AHPAEKKGIL	EKIKEKLPGY	HPKTVEEEKK	DKDDH
													845	17	29	712.3359	1422.6573	1422.6474	6.96	0	113	7.8e-09	1	U	K.VTTEESSAEVTDR.G				1	MADETKNVHE	HEAPKVATEE	PSTATGEVTD	RGLFDFLGKK	KDETKPEETI	43c
													336	111	120	503.7595	1005.5044	1005.4978	6.54	0	78	5.2e-05	1	U	K.TATTAEGEVK.T				51	DSEFEQKVHI	SEPVPEVKHE	EEKEEKKHSL	LEKLHRSDSS	SSSSSEEEGE
			43a	dehydrin ERD14; Bra	XP_009106273.1	AT1G76180	22.031	5.45	58	0.16	4	1(1)/1(1)																	101	DGVKRKKKKD	KKKVTTTEGE	VKTEEEKKGF	MDKLKEKLPG	HGKKPEEKPE
													284	114	122	482.2566	962.4987	962.4920	6.92	0	58	0.0038	1	U	K.VTTTEGEVK.T				151	DASPAPVVAP	PVEEAHPAEK	KGILEKIKEK	LPGYHPKTVE	EEKKNKDDH
			43b	dehydrin ERD14; Bol	XP_013592580.1	AT1G76180	21.911	5.43	58	0.16	4	1(1)/1(1)																	1	MADETKNVHE	HEAPKVATEE	PSTATGEVTD	RGLFDFLGKK	KDETKPEETI	43d
													284	114	122	482.2566	962.4987	962.4920	6.92	0	58	0.0038	1	U	K.VTTTEGEVK.T				51	DSEFEQKVHI	SEPVPEVKHE	EEKEEKKHSL	LEKLHRSDSS	SSSSSEEEGE
			43c	dehydrin ERD14-like isoform X1; Bna	XP_013701747.1	AT1G76180	22.460	5.51	58	0.16	4	1(1)/1(1)																	101	DGVKRKKKKD	KKKVTTTEGE	VKTEEEKKGF	MDKLKEKLPG	HGKKPEDASP
													284	114	122	482.2566	962.4987	962.4920	6.92	0	58	0.0038	1	U	K.VTTTEGEVK.T				151	APVVAPPVEE	AHPAEKKGIL	EKIKEKLPGY	HPKTVEEEKK	NKDDH
			43d	dehydrin ERD14-like isoform X2; Bna	XP_013701748.1	AT1G76180	21.977	5.49	58	0.16	4	1(1)/1(1)																	1	MADETKNVHE	HEAPKVATEE	SSTATGEVTD	RGLFDFLGKK	KDETKPEETI	43e
													284	114	122	482.2566	962.4987	962.4920	6.92	0	58	0.0038	1	U	K.VTTTEGEVK.T				51	DSEFEQKVHI	SEPVPEVKHE	EEKEEKKHSL	LEKLHRSDSS	SSSSSEEEGE
			44e	dehydrin ERD14-like; Bna	XP_013717955.1	AT1G76180	22.008	5.51	58	0.16	4	1(1)/1(1)																	101	DGVKRKKKKD	KKKVTTTEGE	VKTEEEKKGF	MDKLKEKLPG	HGKKPEEPSP
													284	114	122	482.2566	962.4987	962.4920	6.92	0	58	0.0038	1	U	K.VTTTEGEVK.T				151	APVVAPPVEE	AHPAEKKGIL	EKIKEKLPGY	HPKTVEEEKK	DKDDH
A2-5	42	5.5	1	pyruvate dehydrogenase E1 component subunit b-1, mitochondrial; Csa	XP_010442418.1	AT5G50850	39.587	5.67	1197	5.32	43	0(0)/76(11)																	1	MLGILRQRAI	DGGLAASTLR	RTRSALVSAR	SYAAGAKEMT	VRDALNSAID
													1322	43	58	569.2599	1704.7578	1704.7512	3.89	0	100	1e-07	1		R.DALNSAIDEEMSADPK.V				51	EEMSADPKVF	VMGEEVGQYQ	GAYKITKGLL	EKYGPERVYD	TPITEAGFTG
													1323	43	58	853.3869	1704.7592	1704.7512	4.68	0	108	1.7e-08	1		R.DALNSAIDEEMSADPK.V				101	IGVGAAYAGL	KPVVEFMTFN	FSMQAIDHII	NSAAKSNYMS	AGQINVPIVF
													1336	43	58	861.3829	1720.7513	1720.7461	3.00	0	105	2.1e-08	1		R.DALNSAIDEEMSADPK.V + Oxidation (M)				151	RGPNGAAAGV	GAQHSQCYAA	WYASVPGLKV	LAPYSAEDAR	GLLKAAIRDP
													1337	43	58	861.3843	1720.7541	1720.7461	4.62	0	75	2.3e-05	1		R.DALNSAIDEEMSADPK.V + Oxidation (M)				201	DPVVFLENEL	LYGESFPISE	EALDSSFCLP	IGKAKIEREG	KDVTIVTFSK
													1338	43	58	574.5920	1720.7542	1720.7461	4.71	0	97	1.6e-07	1		R.DALNSAIDEEMSADPK.V + Oxidation (M)				251	MVGFALKAAE	KLAEEGISAE	VINLRSIRPL	DRATINASVR	KTSRLVTVEE
													1403	59	74	902.9366	1803.8587	1803.8502	4.74	0	135	6.1e-11	1		K.VFVMGEEVGQYQGAYK.I				301	GFPQHGVCAE	ICASVVEESF	SYLDAPVERI	AGADVPMPYA	ANLERLALPQ
													1404	59	74	602.2942	1803.8608	1803.8502	5.91	0	105	5.2e-08	1		K.VFVMGEEVGQYQGAYK.I				351	VEDIVRAAKR	ACYRSK
													1405	59	74	902.9398	1803.8651	1803.8502	8.28	0	103	9.8e-08	1		K.VFVMGEEVGQYQGAYK.I
													1416	59	74	910.9181	1819.8216	1819.8451	-12.9	0	66	0.00027	1		K.VFVMGEEVGQYQGAYK.I + Oxidation (M)
													1417	59	74	910.9262	1819.8378	1819.8451	-4.03	0	48	0.021	1		K.VFVMGEEVGQYQGAYK.I + Oxidation (M)
													1420	59	74	910.9308	1819.8470	1819.8451	1.07	0	55	0.0051	1		K.VFVMGEEVGQYQGAYK.I + Oxidation (M)
													1423	59	74	910.9318	1819.8490	1819.8451	2.16	0	113	8e-09	1		K.VFVMGEEVGQYQGAYK.I + Oxidation (M)
													1424	59	74	910.9334	1819.8523	1819.8451	3.95	0	62	0.0011	1		K.VFVMGEEVGQYQGAYK.I + Oxidation (M)
													1425	59	74	910.9336	1819.8527	1819.8451	4.18	0	48	0.024	1		K.VFVMGEEVGQYQGAYK.I + Oxidation (M)
													1426	59	74	910.9337	1819.8528	1819.8451	4.26	0	65	0.00052	1		K.VFVMGEEVGQYQGAYK.I + Oxidation (M)
													1427	59	74	910.9340	1819.8534	1819.8451	4.58	0	120	1.5e-09	1		K.VFVMGEEVGQYQGAYK.I + Oxidation (M)
													1428	59	74	910.9349	1819.8552	1819.8451	5.56	0	59	0.002	1		K.VFVMGEEVGQYQGAYK.I + Oxidation (M)
													1429	59	74	910.9352	1819.8558	1819.8451	5.89	0	46	0.045	1		K.VFVMGEEVGQYQGAYK.I + Oxidation (M)
													1431	59	74	910.9357	1819.8568	1819.8451	6.44	0	93	8.3e-07	1		K.VFVMGEEVGQYQGAYK.I + Oxidation (M)
													1432	59	74	607.6262	1819.8569	1819.8451	6.48	0	111	1.4e-08	1		K.VFVMGEEVGQYQGAYK.I + Oxidation (M)
													1396	136	151	898.4675	1794.9205	1794.9087	6.57	0	137	3.7e-11	1		K.SNYMSAGQINVPIVFR.G
													1397	136	151	599.3145	1794.9217	1794.9087	7.26	0	116	4.1e-09	1		K.SNYMSAGQINVPIVFR.G
													1410	136	151	906.4616	1810.9086	1810.9036	2.75	0	125	5.3e-10	1		K.SNYMSAGQINVPIVFR.G + Oxidation (M)
													1411	136	151	604.6447	1810.9123	1810.9036	4.82	0	109	2.1e-08	1		K.SNYMSAGQINVPIVFR.G + Oxidation (M)
													708	180	190	596.3025	1190.5905	1190.5931	-2.21	0	111	1.9e-08	1		K.VLAPYSAEDAR.G
													719	180	190	596.3073	1190.6001	1190.5931	5.87	0	61	0.0019	1		K.VLAPYSAEDAR.G
													720	180	190	596.3074	1190.6002	1190.5931	5.95	0	49	0.036	1		K.VLAPYSAEDAR.G
													721	180	190	596.3078	1190.6009	1190.5931	6.57	0	46	0.076	1		K.VLAPYSAEDAR.G
													722	180	190	596.3078	1190.6010	1190.5931	6.66	0	92	1.6e-06	1		K.VLAPYSAEDAR.G
													723	180	190	596.3090	1190.6034	1190.5931	8.65	0	102	1.8e-07	1		K.VLAPYSAEDAR.G
													399	242	250	505.2805	1008.5464	1008.5492	-2.71	0	61	0.0013	1		K.DVTIVTFSK.M
													400	242	250	505.2848	1008.5550	1008.5492	5.74	0	71	0.00013	1		K.DVTIVTFSK.M
													53	251	257	383.2198	764.4251	764.4255	-0.53	0	61	0.0016	1		K.MVGFALK.A
													67	251	257	391.2166	780.4187	780.4204	-2.21	0	50	0.018	1		K.MVGFALK.A + Oxidation (M)
													1139	262	275	757.4136	1512.8127	1512.8147	-1.36	0	140	1.5e-11	1		K.LAEEGISAEVINLR.S
													1140	262	275	505.2789	1512.8149	1512.8147	0.12	0	114	5.8e-09	1		K.LAEEGISAEVINLR.S
													1141	262	275	757.4163	1512.8181	1512.8147	2.21	0	73	7.7e-05	1		K.LAEEGISAEVINLR.S
													1142	262	275	757.4165	1512.8184	1512.8147	2.42	0	60	0.0014	1		K.LAEEGISAEVINLR.S
													1143	262	275	757.4166	1512.8186	1512.8147	2.59	0	114	5.4e-09	1		K.LAEEGISAEVINLR.S
													1144	262	275	757.4168	1512.8191	1512.8147	2.88	0	50	0.016	1		K.LAEEGISAEVINLR.S
													1145	262	275	757.4171	1512.8197	1512.8147	3.29	0	63	0.00074	1		K.LAEEGISAEVINLR.S
													1146	262	275	757.4175	1512.8205	1512.8147	3.81	0	75	4.9e-05	1		K.LAEEGISAEVINLR.S
													1148	262	275	757.4177	1512.8208	1512.8147	4.03	0	50	0.015	1		K.LAEEGISAEVINLR.S
													1149	262	275	757.4178	1512.8211	1512.8147	4.19	0	92	8.6e-07	1		K.LAEEGISAEVINLR.S
													1150	262	275	757.4179	1512.8212	1512.8147	4.26	0	70	0.00016	1		K.LAEEGISAEVINLR.S
													1151	262	275	757.4187	1512.8228	1512.8147	5.35	0	91	1.2e-06	1		K.LAEEGISAEVINLR.S
													1152	262	275	757.4189	1512.8232	1512.8147	5.59	0	85	5.4e-06	1		K.LAEEGISAEVINLR.S
													1153	262	275	757.4190	1512.8235	1512.8147	5.78	0	139	2e-11	1		K.LAEEGISAEVINLR.S
													1154	262	275	757.4191	1512.8236	1512.8147	5.86	0	139	1.8e-11	1		K.LAEEGISAEVINLR.S
													1155	262	275	757.4191	1512.8237	1512.8147	5.91	0	55	0.0048	1		K.LAEEGISAEVINLR.S
													1156	262	275	757.4194	1512.8242	1512.8147	6.29	0	94	5.4e-07	1		K.LAEEGISAEVINLR.S
													1157	262	275	757.4194	1512.8243	1512.8147	6.31	0	131	1.2e-10	1		K.LAEEGISAEVINLR.S
													1158	262	275	757.4196	1512.8247	1512.8147	6.61	0	107	2.7e-08	1		K.LAEEGISAEVINLR.S
													1159	262	275	757.4197	1512.8248	1512.8147	6.64	0	106	3.5e-08	1		K.LAEEGISAEVINLR.S
													1160	262	275	757.4198	1512.8251	1512.8147	6.83	0	111	1.2e-08	1		K.LAEEGISAEVINLR.S
													1161	262	275	757.4202	1512.8258	1512.8147	7.34	0	68	0.00023	1		K.LAEEGISAEVINLR.S
													1162	262	275	757.4203	1512.8261	1512.8147	7.54	0	89	1.8e-06	1		K.LAEEGISAEVINLR.S
													1163	262	275	757.4205	1512.8264	1512.8147	7.73	0	74	5.2e-05	1		K.LAEEGISAEVINLR.S
													126	283	290	416.2361	830.4577	830.4610	-4.01	0	63	0.0016	1		R.ATINASVR.K
													130	283	290	416.2389	830.4633	830.4610	2.73	0	52	0.024	1		R.ATINASVR.K
													131	283	290	416.2390	830.4634	830.4610	2.88	0	46	0.084	1		R.ATINASVR.K
													132	283	290	416.2390	830.4634	830.4610	2.92	0	48	0.055	1		R.ATINASVR.K
													134	283	290	416.2392	830.4638	830.4610	3.43	0	62	0.0021	1		R.ATINASVR.K
													135	283	290	416.2392	830.4639	830.4610	3.45	0	52	0.02	1		R.ATINASVR.K
													136	283	290	416.2394	830.4643	830.4610	4.03	0	63	0.0016	1		R.ATINASVR.K
													137	283	290	416.2395	830.4644	830.4610	4.10	0	49	0.05	1		R.ATINASVR.K
													138	283	290	416.2395	830.4645	830.4610	4.18	0	47	0.065	1		R.ATINASVR.K
													140	283	290	416.2396	830.4647	830.4610	4.44	0	46	0.098	1		R.ATINASVR.K
													141	283	290	416.2399	830.4653	830.4610	5.14	0	54	0.015	1		R.ATINASVR.K					1	MAEETKNVVH	EQEVPKVTTE	ESSAEVTDRG	LFDFLGKKKE	ETKPEQTIDS	25a
													142	283	290	416.2400	830.4654	830.4610	5.26	0	68	0.00052	1		R.ATINASVR.K					51	EFEHKVHISE	PVVPEVKHEE	EEKKHSLLEK	LHRSDSSSSS	SSEEEGEDGV
													144	283	290	416.2409	830.4672	830.4610	7.52	0	55	0.0083	1		R.ATINASVR.K					101	KRKKKKDKKK	TTTTTVEGEV	KTDEEKKGFM	DKLKEKLPGH	GKKPEDASPA
													1578	295	329	1308.6218	3922.8436	3922.8394	1.07	0	83	3.4e-06	1		R.LVTVEEGFPQHGVCAEICASVVEESFSYLDAPVER.I					151	AAAPVVAPPV	EEAQPAEKKG	ILEKIKEKLP	GYHPKTADEV	KKEKESD
													1579	295	329	1308.6231	3922.8475	3922.8394	2.07	0	134	2.6e-11	1		R.LVTVEEGFPQHGVCAEICASVVEESFSYLDAPVER.I					1	MAEETKSVVH	EQEVPKVTTE	ESSAEVTDRG	LFDFLGKKKE	ETKPEETIDS	25b
													1313	330	345	844.4322	1686.8498	1686.8399	5.87	0	121	1.6e-09	1		R.IAGADVPMPYAANLER.L					51	EFEHKVHISE	PVVPEVKHEK	EEKKHSLLEK	LHRSDSSFSS	SSEEEGEDGE
													1321	330	345	852.4316	1702.8487	1702.8348	8.14	0	82	1.4e-05	1		R.IAGADVPMPYAANLER.L + Oxidation (M)					101	KRKKKKDKKK	TATTAEGEVK	TEEEKKGFMD	KLKEKLPGHG	KKPEDASPAA
													813	346	356	626.8698	1251.7250	1251.7187	5.08	0	110	6.6e-09	1		R.LALPQVEDIVR.A					151	PVVAPPVEEA	HPAEKKGILE	KIKEKLPGYH	PKTVDEVKKE	KETD
			25a	dehydrin; Bju	ABD95987.1	AT1G76180	22.033	5.44	71	0.15	6	1(1)/1(1)																		1	MAEETKNVVH	EQEVPKVTTE	ESSAEVTDRG	LFDFLGKKKE	ETKPEETIDS	25c
													1049	17	29	712.3351	1422.6557	1422.6474	5.85	0	71	0.00013	1	U	K.VTTEESSAEVTDR.G					51	QFEHKVHISE	PVVPEVKHEE	EEKKHSLLEK	LHRSDSSSSS	SSEEEGEDGE
			25b	dehydrin BnaAnng29030D; Bna	CDY68984.1	AT1G76180	21.860	5.62	71	0.15	6	1(1)/1(1)																		101	KRKKKKDKKK	TATTAEGEVK	TEEEKKGFMD	KLKEKLPGHG	KKPEDASPAA
													1049	17	29	712.3351	1422.6557	1422.6474	5.85	0	71	0.00013	1	U	K.VTTEESSAEVTDR.G					151	PVVAPPVEEA	HPAEKKGILE	KIKEKLPGYH	PKTVDEVKKE	KETD
			25c	dehydrin ERD14-like; Bra	XP_009128158.1	AT1G76180	21.827	5.53	71	0.15	6	1(1)/1(1)																		1	MAEETKNVVH	EQEVPKVTTE	ESSAEVTDRG	LFDFLGKKKE	ETKPEETIDS	25d
													1049	17	29	712.3351	1422.6557	1422.6474	5.85	0	71	0.00013	1	U	K.VTTEESSAEVTDR.G					51	EFEHKVHISE	PVVPEVKHEK	EEKNHSLLEK	LHRSDSSSSS	SSEEEGEDGE
			25d	dehydrin ERD14-like; Bna	XP_013676750.1	AT1G76180	21.812	5.72	71	0.15	6	1(1)/1(1)																		101	KRKKKKDKKK	TATTAEGEVK	TEEEKKGFMD	KLKEKLPGHG	KKPEDASPAA
													1049	17	29	712.3351	1422.6557	1422.6474	5.85	0	71	0.00013	1	U	K.VTTEESSAEVTDR.G					151	PVVAPPVKEA	HPAEKKGILE	KIKEKLPGYH	PKTVDEVKKE	KETD
A2-6	40	6	1	arginase 1, mitochondrial; Bol	XP_013622543.1	AT4G08900	37.452	6.17	1339	8.88	37	17(2)/65(18)																	1	MLKIGQRGIR	HLQRFSTASF	TTVSASSIEK	GQNRVVDASL	TLIRERAKLK
													513	35	44	543.8284	1085.6421	1085.6445	-2.13	0	86	3.5e-06	1	U	R.VVDASLTLIR.E				51	GELVRLLGGA	KASTSLLGVP	LGHNSSFLQG	PAFAPPRIRE	AIWCGSTNSS
													515	35	44	543.8307	1085.6468	1085.6445	2.17	0	51	0.0093	1	U	R.VVDASLTLIR.E				101	TEEGKELKDP	RVLTDVGDVP	VQEIRDCGVD	DDRLMNVISE	SVKVVMEEEP
													517	35	44	543.8310	1085.6475	1085.6445	2.81	0	63	0.00061	1	U	R.VVDASLTLIR.E				151	LRPLVLGGDH	SISYPVIRAV	SEKLGGPVDV	LHLDAHPDIY	DCFEGNKYSH
													518	35	44	543.8316	1085.6486	1085.6445	3.83	0	51	0.0086	1	U	R.VVDASLTLIR.E				201	ASSFARIMEG	GHARRLLQVG	IRSINKEGRE	QGKRFGVEQY	EMRTFSRDRE
													519	35	44	543.8318	1085.6491	1085.6445	4.29	0	58	0.0015	1	U	R.VVDASLTLIR.E				251	VLENLKLGEG	VKGVYISIDV	DCLDPAFAPG	VSHIEPGGLS	FRDVLNILHN
													520	35	44	543.8319	1085.6492	1085.6445	4.41	0	56	0.0022	1	U	R.VVDASLTLIR.E				301	LQGDVVGADV	VEFNPQRDTV	DGMTAMVAAK	LVRELAAKIS	K
													521	35	44	543.8320	1085.6494	1085.6445	4.58	0	66	0.00027	1	U	R.VVDASLTLIR.E
													522	35	44	543.8320	1085.6494	1085.6445	4.60	0	63	0.00054	1	U	R.VVDASLTLIR.E
													523	35	44	543.8324	1085.6503	1085.6445	5.41	0	49	0.013	1	U	R.VVDASLTLIR.E
													524	35	44	543.8325	1085.6505	1085.6445	5.58	0	79	1.1e-05	1	U	R.VVDASLTLIR.E
													525	35	44	543.8326	1085.6507	1085.6445	5.76	0	86	2.7e-06	1	U	R.VVDASLTLIR.E
													526	35	44	543.8327	1085.6508	1085.6445	5.85	0	49	0.011	1	U	R.VVDASLTLIR.E
													528	35	44	543.8328	1085.6510	1085.6445	6.05	0	77	1.9e-05	1	U	R.VVDASLTLIR.E
													530	35	44	543.8332	1085.6517	1085.6445	6.72	0	71	7.6e-05	1	U	R.VVDASLTLIR.E
													531	35	44	543.8335	1085.6524	1085.6445	7.36	0	69	0.00013	1	U	R.VVDASLTLIR.E
													532	35	44	543.8339	1085.6533	1085.6445	8.14	0	60	0.001	1	U	R.VVDASLTLIR.E
													121	49	55	407.7602	813.5059	813.5072	-1.58	1	63	0.00094	1		K.LKGELVR.L
													1345	90	105	878.3805	1754.7464	1754.7417	2.64	0	127	1.1e-10	1		R.EAIWCGSTNSSTEEGK.E
													1490	90	108	709.3332	2124.9777	2124.9633	6.78	1	82	8.5e-06	1	U	R.EAIWCGSTNSSTEEGKELK.D
													37	106	111	379.2155	756.4165	756.4130	4.69	1	58	0.0027	1		K.ELKDPR.V
													1151	112	125	770.4204	1538.8263	1538.8304	-2.67	0	136	3.8e-11	1		R.VLTDVGDVPVQEIR.D
													1152	112	125	770.4215	1538.8285	1538.8304	-1.26	0	55	0.0047	1		R.VLTDVGDVPVQEIR.D
													1153	112	125	770.4224	1538.8302	1538.8304	-0.14	0	67	0.00029	1		R.VLTDVGDVPVQEIR.D
													1154	112	125	770.4225	1538.8304	1538.8304	0.0026	0	80	1.5e-05	1		R.VLTDVGDVPVQEIR.D
													1155	112	125	770.4232	1538.8319	1538.8304	0.95	0	56	0.0035	1		R.VLTDVGDVPVQEIR.D
													1156	112	125	770.4234	1538.8322	1538.8304	1.12	0	55	0.0043	1		R.VLTDVGDVPVQEIR.D
													1157	112	125	770.4235	1538.8324	1538.8304	1.28	0	73	7.2e-05	1		R.VLTDVGDVPVQEIR.D
													1158	112	125	770.4247	1538.8349	1538.8304	2.89	0	75	3.8e-05	1		R.VLTDVGDVPVQEIR.D
													1159	112	125	513.9533	1538.8380	1538.8304	4.92	0	102	8.2e-08	1		R.VLTDVGDVPVQEIR.D
													1160	112	125	770.4264	1538.8383	1538.8304	5.11	0	70	0.00012	1		R.VLTDVGDVPVQEIR.D
													1161	112	125	770.4265	1538.8385	1538.8304	5.23	0	58	0.0019	1		R.VLTDVGDVPVQEIR.D
													1162	112	125	770.4266	1538.8385	1538.8304	5.27	0	70	0.00011	1		R.VLTDVGDVPVQEIR.D
													1163	112	125	770.4266	1538.8387	1538.8304	5.38	0	67	0.00027	1		R.VLTDVGDVPVQEIR.D
													1164	112	125	770.4267	1538.8389	1538.8304	5.50	0	83	6.1e-06	1		R.VLTDVGDVPVQEIR.D
													1165	112	125	770.4270	1538.8395	1538.8304	5.86	0	66	0.00033	1		R.VLTDVGDVPVQEIR.D
													1166	112	125	770.4275	1538.8405	1538.8304	6.55	0	125	3.9e-10	1		R.VLTDVGDVPVQEIR.D
													1167	112	125	770.4275	1538.8405	1538.8304	6.57	0	60	0.0012	1		R.VLTDVGDVPVQEIR.D
													1168	112	125	770.4276	1538.8406	1538.8304	6.58	0	64	0.00047	1		R.VLTDVGDVPVQEIR.D
													1169	112	125	770.4277	1538.8408	1538.8304	6.71	0	88	1.7e-06	1		R.VLTDVGDVPVQEIR.D
													1170	112	125	770.4277	1538.8408	1538.8304	6.72	0	80	1.1e-05	1		R.VLTDVGDVPVQEIR.D
													1171	112	125	770.4279	1538.8412	1538.8304	6.98	0	55	0.0037	1		R.VLTDVGDVPVQEIR.D
													1173	112	125	770.4301	1538.8457	1538.8304	9.91	0	67	0.00019	1		R.VLTDVGDVPVQEIR.D
													304	126	133	476.1788	950.3430	950.3400	3.17	0	68	5.4e-06	1		R.DCGVDDDR.L
													1462	126	143	684.6553	2050.9441	2050.9300	6.91	1	61	0.00096	1		R.DCGVDDDRLMNVISESVK.V
													1468	126	143	689.9862	2066.9368	2066.9249	5.75	1	47	0.023	1		R.DCGVDDDRLMNVISESVK.V + Oxidation (M)
													585	134	143	560.3057	1118.5969	1118.6005	-3.27	0	78	4.2e-05	1		R.LMNVISESVK.V
													586	134	143	560.3089	1118.6033	1118.6005	2.51	0	81	2e-05	1		R.LMNVISESVK.V
													616	134	143	568.3053	1134.5960	1134.5954	0.51	0	75	7.2e-05	1		R.LMNVISESVK.V + Oxidation (M)
													416	198	206	342.4974	1024.4705	1024.4726	-2.08	0	61	0.0012	1		K.YSHASSFAR.I
													417	198	206	513.2443	1024.4740	1024.4726	1.39	0	67	0.00031	1		K.YSHASSFAR.I
													208	207	214	435.7187	869.4228	869.4178	5.81	0	58	0.0025	1		R.IMEGGHAR.R
													312	215	222	477.8165	953.6185	953.6134	5.32	1	52	0.002	1		R.RLLQVGIR.S
													84	216	222	399.7618	797.5091	797.5123	-3.97	0	51	0.0061	1		R.LLQVGIR.S
													932	234	243	665.8187	1329.6228	1329.6136	6.93	1	52	0.01	1		K.RFGVEQYEMR.T + Oxidation (M)
													656	235	243	579.7677	1157.5209	1157.5175	2.92	0	78	1.5e-05	1		R.FGVEQYEMR.T
													677	235	243	587.7616	1173.5086	1173.5125	-3.29	0	71	5.6e-05	1		R.FGVEQYEMR.T + Oxidation (M)
													679	235	243	587.7679	1173.5212	1173.5125	7.45	0	53	0.0044	1		R.FGVEQYEMR.T + Oxidation (M)
													576	248	256	372.5394	1114.5964	1114.5982	-1.65	1	64	0.0011	1		R.DREVLENLK.L
													577	248	256	558.3060	1114.5974	1114.5982	-0.75	1	54	0.0094	1		R.DREVLENLK.L
													579	248	256	1115.6104	1114.6031	1114.5982	4.41	1	54	0.01	1		R.DREVLENLK.L
													179	250	256	422.7441	843.4737	843.4702	4.24	0	61	0.0026	1		R.EVLENLK.L
													896	318	330	655.3138	1308.6130	1308.6054	5.83	0	87	3.9e-06	1		R.DTVDGMTAMVAAK.L
													920	318	330	663.3111	1324.6076	1324.6003	5.52	0	91	1.4e-06	1		R.DTVDGMTAMVAAK.L + Oxidation (M)
													921	318	330	663.3114	1324.6082	1324.6003	5.94	0	96	3.7e-07	1		R.DTVDGMTAMVAAK.L + Oxidation (M)
													948	318	330	671.3043	1340.5941	1340.5952	-0.83	0	80	9.1e-06	1		R.DTVDGMTAMVAAK.L + 2 Oxidation (M)
			2	succinyl-CoA ligase [ADP-forming] subunit b, mitochondrial-like isoform X1; Bna	XP_013747772.1	AT2G20420	45.580	6.57	1325	3.04	40	1(1)/20(17)																	1	MRGLVNKLVS	RSLSVSGKWQ	HQQLRRLNIH	EYQGAELMGK	YGVNVPKGVA
													557	48	58	552.2976	1102.5807	1102.5870	-5.71	0	79	3.5e-05	1	U	K.GVAVSSLDEVK.N				51	VSSLDEVKNA	IQQVFPNETE	LVVKSQILAG	GRGLGTFKSG	LKGGVHIVNR
													1406	59	74	914.9998	1827.9850	1827.9731	6.56	0	66	0.00033	1		K.NAIQQVFPNETELVVK.S				101	DQVPDIAGKM	LGQVLVTKQT	GPQGKVVSKV	YLCEKLSLVN	EMYFSIILDR
													188	93	100	426.2483	850.4820	850.4773	5.46	0	51	0.0093	1		K.GGVHIVNR.D				151	KSAGPLIIAC	KKGGTSIEDL	AEKFPDMIIK	VPIDVFAGIT	DEDAAKVVDG
													294	101	109	471.7511	941.4876	941.4818	6.11	0	66	0.0004	1		R.DQVPDIAGK.M				201	LAPKAADRKD	SIEQVKKLYE	LFRKTDCTML	EINPLAETST	NQLVAADAKL
													354	110	118	494.7993	987.5840	987.5787	5.38	0	56	0.0029	1		K.MLGQVLVTK.Q				251	NFDDNAAFRQ	KDIFALRDPT	QEDPREVAAA	KVDLNYIGLD	GEIGCMVNGA
													376	110	118	502.7969	1003.5792	1003.5736	5.60	0	79	2e-05	1		K.MLGQVLVTK.Q + Oxidation (M)				301	GLAMATMDII	KLHGGTPANF	LDVGGNASEH	QVVEAFKILT	SDDKVKAILV
													584	163	173	560.2846	1118.5547	1118.5455	8.18	0	72	0.00019	1		K.GGTSIEDLAEK.F				351	NIFGGIMKCD	VIASGIVNAA	KEVSLKVPVV	VRLEGTNVEQ	GKRILKESGM
													231	174	180	440.2391	878.4636	878.4572	7.28	0	48	0.043	1		K.FPDMIIK.V + Oxidation (M)				401	KLITADDLDD	AAEKAVKALA	N
													1271	181	196	830.9306	1659.8467	1659.8356	6.69	0	159	2.6e-13	1		K.VPIDVFAGITDEDAAK.V
													1272	181	196	554.2896	1659.8470	1659.8356	6.90	0	76	5.3e-05	1		K.VPIDVFAGITDEDAAK.V
													83	197	204	399.7413	797.4681	797.4647	4.29	0	81	7.4e-06	1		K.VVDGLAPK.A
													300	210	217	473.7661	945.5176	945.5131	4.82	1	65	0.00089	1		K.DSIEQVKK.L
													332	217	223	484.7842	967.5539	967.5491	5.04	1	46	0.026	1		K.KLYELFR.K
													695	250	259	591.7840	1181.5534	1181.5465	5.81	0	82	1.3e-05	1		K.LNFDDNAAFR.Q
													316	268	275	479.2200	956.4255	956.4199	5.78	0	50	0.0083	1		R.DPTQEDPR.E
													398	338	346	340.1996	1017.5769	1017.5706	6.13	1	46	0.048	1		K.ILTSDDKVK.A
													399	338	346	509.7961	1017.5777	1017.5706	6.95	1	79	2.8e-05	1		K.ILTSDDKVK.A
													911	359	371	659.3474	1316.6802	1316.6758	3.33	0	106	6.9e-08	1		K.CDVIASGIVNAAK.E
													497	383	392	537.7785	1073.5423	1073.5353	6.57	0	78	4.4e-05	1		R.LEGTNVEQGK.R
													1017	402	414	695.3454	1388.6762	1388.6671	6.56	0	121	1.7e-09	1		K.LITADDLDDAAEK.A
			5	bifunctional L-3-cyanoalanine synthase/cysteine synthase C1, mitochondrial; Bol	XP_013631344.1	AT3G61440	40.137	7.68	1084	2.29	35	0(0)/17(13)																	1	MATVWRRLLK	TETIPCISQS	TRKLFSTDAS	SSFADRLRNL	PKDFPSTQAK
													372	51	59	500.8015	999.5885	999.5825	6.01	1	80	2.2e-05	1		K.RDASLLIGR.T				51	RDASLLIGRT	PLVFLNRVTE	GCEAYIAAKQ	EHFQPTCSVK	DRPALAMVED
													181	52	59	422.7496	843.4847	843.4814	3.87	0	77	7.1e-05	1		R.DASLLIGR.T				101	AEKKNLITPR	KTTLIEPTSG	NMGISMAFIA	ALKGYRIIMT	MPSYTSLERR
													322	60	67	480.2885	958.5625	958.5600	2.62	0	74	7.7e-05	1		R.TPLVFLNR.V				151	VTMRSFGAEL	VLTDPAKGMG	GTVKKAYDLL	ESTPDAHMLQ	QFANPANTQI
													899	68	79	656.3261	1310.6376	1310.6176	15.3	0	98	3e-07	1		R.VTEGCEAYIAAK.Q				201	HFDTTGPEIW	EDTLGNVDIF	VMGIGSGGTV	SGVGQYLKSK	NPNVKIYGVE
													976	80	90	454.2176	1359.6308	1359.6241	4.91	0	50	0.016	1		K.QEHFQPTCSVK.D				251	PAESNILNGG	KPGPHAITGN	GVGFKPDILD	MDVMESVLEV	SSEDAIKMAR
													1089	91	103	487.5763	1459.7070	1459.6977	6.41	0	64	0.00088	1		K.DRPALAMVEDAEK.K + Oxidation (M)				301	ELALKEGLMV	GISSGANTVA	AIRLAKMPEN	KGKLIVTIHA	SFGERYLSSV
													1090	91	103	730.8609	1459.7072	1459.6977	6.53	0	70	0.0002	1		K.DRPALAMVEDAEK.K + Oxidation (M)				351	LFDELRKEAE	AMKPVSVD
													1220	91	104	530.2747	1587.8022	1587.7926	6.06	1	59	0.0029	1		K.DRPALAMVEDAEKK.N + Oxidation (M)
													1509	112	133	766.7340	2297.1801	2297.1647	6.69	0	74	5.9e-05	1		K.TTLIEPTSGNMGISMAFIAALK.G + 2 Oxidation (M)
													1190	137	149	779.3896	1556.7646	1556.7578	4.33	0	78	2.8e-05	1		R.IIMTMPSYTSLER.R + Oxidation (M)
													1191	137	149	779.3917	1556.7687	1556.7578	7.01	0	88	3.4e-06	1		R.IIMTMPSYTSLER.R + Oxidation (M)
													1204	137	149	787.3888	1572.7631	1572.7527	6.60	0	68	0.00028	1		R.IIMTMPSYTSLER.R + 2 Oxidation (M)
													1205	137	149	787.3890	1572.7635	1572.7527	6.87	0	68	0.00027	1		R.IIMTMPSYTSLER.R + 2 Oxidation (M)
													961	155	167	674.3658	1346.7170	1346.7082	6.57	0	119	2.6e-09	1		R.SFGAELVLTDPAK.G
													1348	306	323	881.4676	1760.9207	1760.9091	6.62	0	133	8.4e-11	1		K.EGLMVGISSGANTVAAIR.L + Oxidation (M)
													954	346	356	671.3574	1340.7003	1340.6976	2.02	0	81	1.4e-05	1		R.YLSSVLFDELR.K
													1097	346	357	490.6079	1468.8018	1468.7926	6.28	1	81	1.2e-05	1		R.YLSSVLFDELRK.E
			7	elongation factor Tu, mitochondrial; Bra	XP_009134385.1	AT4G02930	49.400	6.11	1026	1.64	28	3(2)/15(12)																	1	MASVALRNPT	SKRLLPFSTQ	IYSRCGGSIS	SSPSISHSIG	GGDDLSPSSF
													1237	115	129	535.2858	1602.8356	1602.8253	6.44	0	60	0.002	1		R.GITIATAHVEYETAK.R				51	GASLWRSMAT	FTRNKPHVNV	GTIGHVDHGK	TTLTAAITKV	LAEEGKAKAI
													1238	115	129	802.4264	1602.8382	1602.8253	8.03	0	101	1.6e-07	1		R.GITIATAHVEYETAK.R				101	AFDEIDKAPE	EKKRGITIAT	AHVEYETAKR	HYAHVDCPGH	ADYVKNMITG
													189	173	179	426.2608	850.5071	850.5025	5.47	0	50	0.0062	1		K.EHILLAR.Q				151	AAQMDGGILV	VSGPDGPMPQ	TKEHILLARQ	VGVPSLVCFL	NKVDVVDDPE
													627	218	227	571.8174	1141.6202	1141.6132	6.17	0	89	2.4e-06	1		K.FPGDDIPIIR.G				201	LLELVEMELR	ELLSFYKFPG	DDIPIIRGSA	LCALQGTNDE	IGRQAILKLM
													1275	228	243	554.6050	1660.7933	1660.7839	5.67	0	56	0.0044	1	U	R.GSALCALQGTNDEIGR.Q				251	DAVDEYIPDP	VRVLDKAFLM	PIEDVFSIQG	RGTVATGRIE	QGVIKVGEEV
													1276	228	243	831.4047	1660.7949	1660.7839	6.64	0	135	5.7e-11	1	U	R.GSALCALQGTNDEIGR.Q				301	EILGLKDGPP	MKSTVTGVEM	FKKILDNGQA	GDNVGLLLRG	LKREDIQRGM
													1254	249	262	816.9062	1631.7978	1631.7865	6.91	0	87	3.7e-06	1		K.LMDAVDEYIPDPVR.V				351	VIAKPGSCKT	YKKFEAEIYV	LTKDEGGRHT	AFLSNYRPQF	YLRTADITGR
													1262	249	262	824.9036	1647.7926	1647.7814	6.77	0	110	2.2e-08	1		K.LMDAVDEYIPDPVR.V + Oxidation (M)				401	VELPDDVKMV	MPGDNVTAVF	ELIMPVPLEI	GQRFALREGG	RTVGAGVVSK
													66	289	295	393.7412	785.4679	785.4647	4.07	0	51	0.023	1		R.IEQGVIK.V				451	VMT
													700	296	306	593.3408	1184.6671	1184.6652	1.58	0	89	2e-06	1		K.VGEEVEILGLK.D
													800	313	323	414.8870	1241.6393	1241.6326	5.43	1	57	0.0042	1		K.STVTGVEMFKK.I + Oxidation (M)
													1283	324	339	834.4630	1666.9115	1666.9002	6.79	0	141	8.6e-12	1		K.ILDNGQAGDNVGLLLR.G
													22	394	400	367.1974	732.3803	732.3766	5.01	0	54	0.012	1		R.TADITGR.V
													266	401	408	457.7473	913.4800	913.4757	4.78	0	78	3e-05	1	U	R.VELPDDVK.M
													127	442	450	409.2439	816.4732	816.4705	3.30	0	70	0.00027	1		R.TVGAGVVSK.V
			13	elongation factor Ts, mitochondrial; Bra	XP_009108195.1	AT4G02930	43.218	8.27	893	1.09	32	4(4)/10(9)																	1	MAFARAARRP	LGVFVYSASR	RFSCGNEYST	TVASKFESLS	QYKSSVPSGY
													1329	94	108	578.6144	1732.8215	1732.8090	7.21	0	82	1.3e-05	2		K.ASLVECNWDIEAAQK.D				51	ANPVRGFGNF	MRSFSSEAPA	VVDQMSLIKQ	LRQRTSAPIK	DVKASLVECN
													1330	94	108	867.4182	1732.8219	1732.8090	7.43	0	101	1.3e-07	1		K.ASLVECNWDIEAAQK.D				101	WDIEAAQKDL	RKRGKVLASK	KSSRTAAEGM	LAVAQNEGKV	AVIELNCETD
													1125	125	139	753.3719	1504.7292	1504.7191	6.72	0	124	8.9e-10	1		R.TAAEGMLAVAQNEGK.V + Oxidation (M)				151	FVARNDIFQY	LALAMAKRAL	LVENSSQQVP	GVFPFGPELF	EELKLNLDHP
													1331	140	154	868.4430	1734.8714	1734.8611	5.96	0	94	7.8e-07	1		K.VAVIELNCETDFVAR.N				201	KVNGETTVSN	AATEVAAIMG	ENVKFRRGFL	MSKSSAGVLS	AYLHTSPQPG
													1512	202	224	774.3854	2320.1343	2320.1216	5.46	0	98	2.7e-07	1	U	K.VNGETTVSNAATEVAAIMGENVK.F + Oxidation (M)				251	LGRLAGIVSL	EVEGGNTQLE	AVQRVGSELA	MHVVAAKPLF	LSKDLVSSEA
													1448	234	253	666.6885	1997.0437	1997.0330	5.36	0	74	5.8e-05	1		K.SSAGVLSAYLHTSPQPGLGR.L				301	LANEREILKS	QAESTAKSQM	AVEKMVEGRL	RKYFEDVALM	EQKFIVNDSI
													885	294	305	652.3328	1302.6510	1302.6415	7.25	0	121	2.1e-09	1	U	K.DLVSSEALANER.E				351	NIKTLVDNLS	KEVGSPVKVV	DFLRVEVGEG	IERLEASDEP	VAQTA
													1015	333	343	694.8267	1387.6388	1387.6329	4.21	0	100	1.4e-07	1	U	K.YFEDVALMEQK.F + Oxidation (M)
													663	344	353	581.8309	1161.6473	1161.6394	6.86	0	92	1.1e-06	1	U	K.FIVNDSINIK.T
													350	375	383	494.2618	986.5090	986.5033	5.80	0	90	2.7e-06	1		R.VEVGEGIER.L
			14	hypothetical protein CICLE_v10021006mg; Ccl	XP_006445281.1	AT4G08900	37.135	5.89	809	2.92	28	1(1)/38(11)																	1	MSAMIGKRGV	HYLQKLKSAN	IPIAVIEKGQ	NRVIDASLTL	IRERAKLKGE
													121	47	53	407.7602	813.5059	813.5072	-1.58	1	63	0.00094	1		K.LKGELVR.A				51	LVRALGGAVA	STSLLGVPLG	HNSSFLQGPA	FAPPRIREAI	WCGSTNSTTE
													1362	88	103	885.3917	1768.7688	1768.7574	6.46	0	99	8.9e-08	1		R.EAIWCGSTNSTTEEGK.E				101	EGKELNDPRV	LTDVGDVPVQ	EIRDCGVDDD	RLMNVITESV	KLVMEEDPLH
													1151	110	123	770.4204	1538.8263	1538.8304	-2.67	0	136	3.8e-11	1		R.VLTDVGDVPVQEIR.D				151	PLVLGGDHSI	SFPVIRAVSE	KLGGPVDVLH	LDAHPDIYDA	FEGNKYSHAS
													1152	110	123	770.4215	1538.8285	1538.8304	-1.26	0	55	0.0047	1		R.VLTDVGDVPVQEIR.D				201	SFARIMEGGY	ARRLLQVGIR	SITKEGREQG	KRFGVEQYEM	RTFSRDRQFL
													1153	110	123	770.4224	1538.8302	1538.8304	-0.14	0	67	0.00029	1		R.VLTDVGDVPVQEIR.D				251	ENLKLGEGVK	GVYISVDVDC	LDPAFAPGVS	HIEPGGLSFR	DVLNILHNLQ
													1154	110	123	770.4225	1538.8304	1538.8304	0.0026	0	80	1.5e-05	1		R.VLTDVGDVPVQEIR.D				301	ADVVAADVVE	FNPQRDTVDG	MTAMVAAKLV	RELTAKISK
													1155	110	123	770.4232	1538.8319	1538.8304	0.95	0	56	0.0035	1		R.VLTDVGDVPVQEIR.D
													1156	110	123	770.4234	1538.8322	1538.8304	1.12	0	55	0.0043	1		R.VLTDVGDVPVQEIR.D
													1157	110	123	770.4235	1538.8324	1538.8304	1.28	0	73	7.2e-05	1		R.VLTDVGDVPVQEIR.D
													1158	110	123	770.4247	1538.8349	1538.8304	2.89	0	75	3.8e-05	1		R.VLTDVGDVPVQEIR.D
													1159	110	123	513.9533	1538.8380	1538.8304	4.92	0	102	8.2e-08	1		R.VLTDVGDVPVQEIR.D
													1160	110	123	770.4264	1538.8383	1538.8304	5.11	0	70	0.00012	1		R.VLTDVGDVPVQEIR.D
													1161	110	123	770.4265	1538.8385	1538.8304	5.23	0	58	0.0019	1		R.VLTDVGDVPVQEIR.D
													1162	110	123	770.4266	1538.8385	1538.8304	5.27	0	70	0.00011	1		R.VLTDVGDVPVQEIR.D
													1163	110	123	770.4266	1538.8387	1538.8304	5.38	0	67	0.00027	1		R.VLTDVGDVPVQEIR.D
													1164	110	123	770.4267	1538.8389	1538.8304	5.50	0	83	6.1e-06	1		R.VLTDVGDVPVQEIR.D
													1165	110	123	770.4270	1538.8395	1538.8304	5.86	0	66	0.00033	1		R.VLTDVGDVPVQEIR.D
													1166	110	123	770.4275	1538.8405	1538.8304	6.55	0	125	3.9e-10	1		R.VLTDVGDVPVQEIR.D
													1167	110	123	770.4275	1538.8405	1538.8304	6.57	0	60	0.0012	1		R.VLTDVGDVPVQEIR.D
													1168	110	123	770.4276	1538.8406	1538.8304	6.58	0	64	0.00047	1		R.VLTDVGDVPVQEIR.D
													1169	110	123	770.4277	1538.8408	1538.8304	6.71	0	88	1.7e-06	1		R.VLTDVGDVPVQEIR.D
													1170	110	123	770.4277	1538.8408	1538.8304	6.72	0	80	1.1e-05	1		R.VLTDVGDVPVQEIR.D
													1171	110	123	770.4279	1538.8412	1538.8304	6.98	0	55	0.0037	1		R.VLTDVGDVPVQEIR.D
													1173	110	123	770.4301	1538.8457	1538.8304	9.91	0	67	0.00019	1		R.VLTDVGDVPVQEIR.D
													304	124	131	476.1788	950.3430	950.3400	3.17	0	68	5.4e-06	1		R.DCGVDDDR.L
													637	132	141	575.3172	1148.6198	1148.6111	7.56	0	48	0.033	1	U	R.LMNVITESVK.L + Oxidation (M)
													416	196	204	342.4974	1024.4705	1024.4726	-2.08	0	61	0.0012	1		K.YSHASSFAR.I
													417	196	204	513.2443	1024.4740	1024.4726	1.39	0	67	0.00031	1		K.YSHASSFAR.I				1	MAEETKNVVH	EQEVPKVTTE	ESSAEVTDRG	LFDFLGKKKE	ETKPEQTIDS	83a
													312	213	220	477.8165	953.6185	953.6134	5.32	1	52	0.002	1		R.RLLQVGIR.S				51	EFEHKVHISE	PVVPEVKHEE	EEKKHSLLEK	LHRSDSSSSS	SSEEEGEDGV
													84	214	220	399.7618	797.5091	797.5123	-3.97	0	51	0.0061	1		R.LLQVGIR.S				101	KRKKKKDKKK	TTTTTVEGEV	KTDEEKKGFM	DKLKEKLPGH	GKKPEDASPA
													932	232	241	665.8187	1329.6228	1329.6136	6.93	1	52	0.01	1		K.RFGVEQYEMR.T + Oxidation (M)				151	AAAPVVAPPV	EEAQPAEKKG	ILEKIKEKLP	GYHPKTADEV	KKEKESD
													656	233	241	579.7677	1157.5209	1157.5175	2.92	0	78	1.5e-05	1		R.FGVEQYEMR.T
													677	233	241	587.7616	1173.5086	1173.5125	-3.29	0	71	5.6e-05	1		R.FGVEQYEMR.T + Oxidation (M)				1	MAEETKSVVH	EQEVPKVTTE	ESSAEVTDRG	LFDFLGKKKE	ETKPEETIDS	83b
													679	233	241	587.7679	1173.5212	1173.5125	7.45	0	53	0.0044	1		R.FGVEQYEMR.T + Oxidation (M)				51	EFEHKVHISE	PVVPEVKHEK	EEKKHSLLEK	LHRSDSSFSS	SSEEEGEDGE
													896	316	328	655.3138	1308.6130	1308.6054	5.83	0	87	3.9e-06	1		R.DTVDGMTAMVAAK.L				101	KRKKKKDKKK	TATTAEGEVK	TEEEKKGFMD	KLKEKLPGHG	KKPEDASPAA
													920	316	328	663.3111	1324.6076	1324.6003	5.52	0	91	1.4e-06	1		R.DTVDGMTAMVAAK.L + Oxidation (M)				151	PVVAPPVEEA	HPAEKKGILE	KIKEKLPGYH	PKTVDEVKKE	KETD
													921	316	328	663.3114	1324.6082	1324.6003	5.94	0	96	3.7e-07	1		R.DTVDGMTAMVAAK.L + Oxidation (M)
													948	316	328	671.3043	1340.5941	1340.5952	-0.83	0	80	9.1e-06	1		R.DTVDGMTAMVAAK.L + 2 Oxidation (M)				1	MAEETKNVVH	EQEVPKVTTE	ESSAEVTDRG	LFDFLGKKKE	ETKPEETIDS	83c
			83a	dehydrin; Bju	ABD95987.1	AT1G76180	22.033	5.55	88	0.15	6	1(1)/1(1)																	51	QFEHKVHISE	PVVPEVKHEE	EEKKHSLLEK	LHRSDSSSSS	SSEEEGEDGE
													1062	17	29	712.3349	1422.6553	1422.6474	5.51	0	88	2.2e-06	1	U	K.VTTEESSAEVTDR.G				101	KRKKKKDKKK	TATTAEGEVK	TEEEKKGFMD	KLKEKLPGHG	KKPEDASPAA
			83b	dehydrin BnaAnng29030D; Bna	CDY68984.1	AT1G76180	21.860	5.62	88	0.15	6	1(1)/1(1)																	151	PVVAPPVEEA	HPAEKKGILE	KIKEKLPGYH	PKTVDEVKKE	KETD
													1062	17	29	712.3349	1422.6553	1422.6474	5.51	0	88	2.2e-06	1	U	K.VTTEESSAEVTDR.G
			83c	dehydrin ERD14-like; Bra	XP_009128158.1	AT1G76180	21.827	5.53	88	0.15	6	1(1)/1(1)																	1	MAEETKNVVH	EQEVPKVTTE	ESSAEVTDRG	LFDFLGKKKE	ETKPEETIDS	83d
													1062	17	29	712.3349	1422.6553	1422.6474	5.51	0	88	2.2e-06	1	U	K.VTTEESSAEVTDR.G				51	EFEHKVHISE	PVVPEVKHEK	EEKNHSLLEK	LHRSDSSSSS	SSEEEGEDGE
			83d	dehydrin ERD14-like; Bna	XP_013676750.1	AT1G76180	21.812	5.72	88	0.15	6	1(1)/1(1)																	101	KRKKKKDKKK	TATTAEGEVK	TEEEKKGFMD	KLKEKLPGHG	KKPEDASPAA
													1062	17	29	712.3349	1422.6553	1422.6474	5.51	0	88	2.2e-06	1	U	K.VTTEESSAEVTDR.G				151	PVVAPPVKEA	HPAEKKGILE	KIKEKLPGYH	PKTVDEVKKE	KETD
C1-1	42	5.2	1	succinyl-CoA ligase [ADP-forming] subunit b, mitochondrial-like isoform X1; Bna	XP_013747772.1	AT2G20420	45.580	6.57	1230	2.28	34	6(6)/18(17)																	1	MRGLVNKLVS	RSLSVSGKWQ	HQQLRRLNIH	EYQGAELMGK	YGVNVPKGVA
													552	48	58	552.3039	1102.5933	1102.5870	5.73	0	82	1.8e-05	1	U	K.GVAVSSLDEVK.N				51	VSSLDEVKNA	IQQVFPNETE	LVVKSQILAG	GRGLGTFKSG	LKGGVHIVNR
													120	75	82	401.2345	800.4544	800.4504	4.91	0	48	0.055	1		K.SQILAGGR.G				101	DQVPDIAGKM	LGQVLVTKQT	GPQGKVVSKV	YLCEKLSLVN	EMYFSIILDR
													307	101	109	471.7513	941.4881	941.4818	6.67	0	74	6.2e-05	1	U	R.DQVPDIAGK.M				151	KSAGPLIIAC	KKGGTSIEDL	AEKFPDMIIK	VPIDVFAGIT	DEDAAKVVDG
													408	110	118	502.7969	1003.5792	1003.5736	5.62	0	78	2.1e-05	1	U	K.MLGQVLVTK.Q + Oxidation (M)				201	LAPKAADRKD	SIEQVKKLYE	LFRKTDCTML	EINPLAETST	NQLVAADAKL
													249	174	180	440.2383	878.4620	878.4572	5.53	0	49	0.035	1		K.FPDMIIK.V + Oxidation (M)				251	NFDDNAAFRQ	KDIFALRDPT	QEDPREVAAA	KVDLNYIGLD	GEIGCMVNGA
													1114	181	196	830.9316	1659.8486	1659.8356	7.88	0	144	8.3e-12	1	U	K.VPIDVFAGITDEDAAK.V				301	GLAMATMDII	KLHGGTPANF	LDVGGNASEH	QVVEAFKILT	SDDKVKAILV
													112	197	204	399.7416	797.4686	797.4647	4.87	0	81	7.5e-06	1		K.VVDGLAPK.A				351	NIFGGIMKCD	VIASGIVNAA	KEVSLKVPVV	VRLEGTNVEQ	GKRILKESGM
													147	210	216	409.7187	817.4228	817.4181	5.71	0	48	0.058	2		K.DSIEQVK.K				401	KLITADDLDD	AAEKAVKALA	N
													309	210	217	473.7676	945.5207	945.5131	8.05	1	46	0.084	1		K.DSIEQVKK.L
													179	218	223	420.7367	839.4589	839.4541	5.71	0	49	0.016	1	U	K.LYELFR.K
													682	250	259	591.7837	1181.5528	1181.5465	5.28	0	76	4.9e-05	1		K.LNFDDNAAFR.Q
													324	268	275	479.2202	956.4258	956.4199	6.16	0	54	0.0034	1		R.DPTQEDPR.E
													97	338	344	396.2128	790.4111	790.4072	4.92	0	54	0.013	1		K.ILTSDDK.V
													433	338	346	340.1997	1017.5774	1017.5706	6.66	1	49	0.024	1		K.ILTSDDKVK.A
													434	338	346	509.7960	1017.5775	1017.5706	6.77	1	52	0.012	1		K.ILTSDDKVK.A
													872	359	371	659.3487	1316.6829	1316.6758	5.41	0	100	2.7e-07	1		K.CDVIASGIVNAAK.E
													749	383	393	410.8889	1229.6450	1229.6364	6.99	1	79	2.9e-05	1		R.LEGTNVEQGKR.I
													942	402	414	695.3452	1388.6758	1388.6671	6.28	0	116	4.8e-09	1	U	K.LITADDLDDAAEK.A
			2	pyruvate dehydrogenase subunit b-1; Esa	XP_006402055.1	AT5G50850	39.684	5.67	1124	4.37	34	0(0)/37(11)
													1139	43	58	853.3882	1704.7619	1704.7512	6.27	0	103	4.6e-08	1		R.DALNSAIDEEMSADPK.V				1	MWGILRQRAV	DGGFSASSLR	RTRSALVSAR	SYAAGAKEMT	VRDALNSAID
													1150	43	58	861.3841	1720.7537	1720.7461	4.38	0	96	1.7e-07	1		R.DALNSAIDEEMSADPK.V + Oxidation (M)				51	EEMSADPKVF	VMGEEVGQYQ	GAYKITKGLL	EKYGPERVYD	TPITEAGFTG
													1151	43	58	574.5924	1720.7553	1720.7461	5.30	0	94	3.2e-07	1		R.DALNSAIDEEMSADPK.V + Oxidation (M)				101	IGVGAAYAGL	KPVVEFMTFN	FSMQAIDHII	NSAAKSNYMS	AGQINVPIVF
													1152	43	58	861.3856	1720.7567	1720.7461	6.13	0	94	3.3e-07	1		R.DALNSAIDEEMSADPK.V + Oxidation (M)				151	RGPNGAAAGV	GAQHSQCYAA	WYASVPGLKV	LAPYSAEDAR	GLLKAAIRDP
													1153	43	58	861.3862	1720.7578	1720.7461	6.77	0	92	4.6e-07	1		R.DALNSAIDEEMSADPK.V + Oxidation (M)				201	DPVVFLENEL	LYGESFPISE	EALDSSFCLP	IGKAKIEREG	KDVTITTFSK
													1214	59	74	602.2935	1803.8588	1803.8502	4.78	0	104	7.2e-08	1		K.VFVMGEEVGQYQGAYK.I				251	MVGFALKAAE	KLAEEGISAE	VINLRSIRPL	DRATINASVR	KTSRLVTVEE
													1215	59	74	902.9367	1803.8589	1803.8502	4.85	0	130	1.8e-10	1		K.VFVMGEEVGQYQGAYK.I				301	GFPQHGVCAE	ICASVVEESF	SYLDAPVERI	AGADVPMPYA	ANLERLALPQ
													1224	59	74	910.9316	1819.8486	1819.8451	1.95	0	97	3.1e-07	1		K.VFVMGEEVGQYQGAYK.I + Oxidation (M)				351	VEDIVRAAKR	ACYRSK
													1227	59	74	910.9330	1819.8515	1819.8451	3.50	0	51	0.011	1		K.VFVMGEEVGQYQGAYK.I + Oxidation (M)
													1228	59	74	910.9349	1819.8552	1819.8451	5.56	0	87	3.2e-06	1		K.VFVMGEEVGQYQGAYK.I + Oxidation (M)
													1229	59	74	910.9351	1819.8556	1819.8451	5.78	0	120	1.5e-09	1		K.VFVMGEEVGQYQGAYK.I + Oxidation (M)
													1231	59	74	607.6264	1819.8575	1819.8451	6.81	0	105	5.4e-08	1		K.VFVMGEEVGQYQGAYK.I + Oxidation (M)
													1232	59	74	910.9363	1819.8581	1819.8451	7.15	0	101	1.2e-07	1		K.VFVMGEEVGQYQGAYK.I + Oxidation (M)
													1234	59	74	910.9379	1819.8612	1819.8451	8.87	0	46	0.042	1		K.VFVMGEEVGQYQGAYK.I + Oxidation (M)
													1235	59	74	910.9419	1819.8692	1819.8451	13.3	0	55	0.0058	1		K.VFVMGEEVGQYQGAYK.I + Oxidation (M)
													1218	136	151	906.4647	1810.9149	1810.9036	6.24	0	129	2.4e-10	1		K.SNYMSAGQINVPIVFR.G + Oxidation (M)
													1219	136	151	604.6456	1810.9150	1810.9036	6.28	0	106	4.7e-08	1		K.SNYMSAGQINVPIVFR.G + Oxidation (M)
													694	180	190	596.3057	1190.5968	1190.5931	3.11	0	111	1.9e-08	1		K.VLAPYSAEDAR.G
													695	180	190	596.3058	1190.5970	1190.5931	3.28	0	86	6.5e-06	1		K.VLAPYSAEDAR.G
													697	180	190	596.3074	1190.6003	1190.5931	6.02	0	84	1.2e-05	1		K.VLAPYSAEDAR.G
													886	239	250	442.5729	1324.6967	1324.6875	7.00	1	58	0.0049	1		R.EGKDVTITTFSK.M
													887	239	250	663.3563	1324.6980	1324.6875	7.98	1	87	6.3e-06	1		R.EGKDVTITTFSK.M
													415	242	250	506.2707	1010.5269	1010.5284	-1.54	0	57	0.0039	1		K.DVTITTFSK.M
													416	242	250	506.2748	1010.5350	1010.5284	6.52	0	61	0.0019	1		K.DVTITTFSK.M
													70	251	257	383.2213	764.4280	764.4255	3.34	0	61	0.0018	1		K.MVGFALK.A
													86	251	257	391.2177	780.4208	780.4204	0.53	0	50	0.018	1		K.MVGFALK.A + Oxidation (M)
													1025	262	275	757.4168	1512.8190	1512.8147	2.80	0	134	5.8e-11	1		K.LAEEGISAEVINLR.S
													1026	262	275	757.4176	1512.8206	1512.8147	3.91	0	83	6.5e-06	1		K.LAEEGISAEVINLR.S
													1027	262	275	505.2808	1512.8207	1512.8147	3.94	0	107	3.1e-08	1		K.LAEEGISAEVINLR.S
													1028	262	275	757.4189	1512.8232	1512.8147	5.58	0	74	6.4e-05	1		K.LAEEGISAEVINLR.S
													1029	262	275	757.4221	1512.8296	1512.8147	9.81	0	77	3.1e-05	1		K.LAEEGISAEVINLR.S
													166	283	290	416.2402	830.4658	830.4610	5.77	0	62	0.0023	1		R.ATINASVR.K
													167	283	290	416.2404	830.4663	830.4610	6.39	0	57	0.0064	1		R.ATINASVR.K
													1127	330	345	844.4331	1686.8516	1686.8399	6.93	0	135	6.6e-11	1		R.IAGADVPMPYAANLER.L
													1136	330	345	852.4296	1702.8447	1702.8348	5.79	0	80	2.1e-05	1		R.IAGADVPMPYAANLER.L + Oxidation (M)
													775	346	356	626.8691	1251.7237	1251.7187	3.99	0	110	6.6e-09	1		R.LALPQVEDIVR.A
													776	346	356	626.8706	1251.7267	1251.7187	6.39	0	85	2e-06	1		R.LALPQVEDIVR.A
			6	ATP synthase subunit a, mitochondrial; Bna	P22201.1	ATMG01190	55.993	6.23	547	0.68	13	1(1)/9(8)																	1	MELSPRAAEL	TNLFESRIRN	FYANFQVDEI	GRVVSVGDGI	AQVYGLNEIQ
													45	1	6	374.6883	747.3621	747.3585	4.85	0	49	0.035	1		-.MELSPR.A + Oxidation (M)				51	AGEMVLFANG	VKGMALNLEN	ENVGIVVFGG	DTAIKEGDLV	KRTGSIVDVP
													772	7	17	625.8265	1249.6383	1249.6302	6.49	0	90	2.3e-06	1	U	R.AAELTNLFESR.I				101	AGKAMLGRVV	DAMGVPIDGR	GALSDHEQRR	VEVKAPGILE	RKSVHEPMQT
													464	93	103	522.2936	1042.5726	1042.5659	6.45	0	83	1.3e-05	1		R.TGSIVDVPAGK.A				151	GLKAVDSLVP	IGRGQRELLI	GDRQTGKTTI	AIDTILNQKQ	INSRATSESE
													417	121	129	338.1677	1011.4812	1011.4734	7.71	0	61	0.0011	1		R.GALSDHEQR.R				201	TMYCVYVAIG	QKRSTVGQLI	QTLEEANALE	YSILVAATAS	DPAPLQFLAP
													418	121	129	506.7480	1011.4815	1011.4734	8.04	0	71	0.00013	1		R.GALSDHEQR.R				251	YSGCAMGEYF	RDNGMHALII	YDDLSKQAVA	YRQMSLLLRR	PPGREAFPGD
													50	135	141	378.2265	754.4385	754.4337	6.30	0	62	0.00062	1		K.APGILER.K				301	VFYLHSRLLE	RAAKRSDQTG	AGSLTALPVI	ETQAGDVSAY	IPTNVISITD
													445	154	163	513.8042	1025.5939	1025.5869	6.75	0	76	2.3e-05	1		K.AVDSLVPIGR.G				351	GQICLETELF	YRGIRPAINV	GLSVSRVGSA	AQLKAMKQVC	GSSKLELAQY
													140	167	173	408.2373	814.4599	814.4548	6.26	0	55	0.009	1		R.ELLIGDR.Q				401	REVAAFAQFG	SDLDAATQAL	LNRGARLTEV	PKQPQYAPLP	IEKQILVIYA
													241	283	289	438.7545	875.4944	875.4899	5.25	0	61	0.0021	1		R.QMSLLLR.R + Oxidation (M)				451	AVNGFCDRMP	LDRISQYEKA	IPNSVKPELL	QALKGGLTNE	RKMEPDAFLK
			26a	dehydrin ERD14; Bra	XP_009106273.1	AT1G76180	22.031	5.45	170	0.33	12	2(2)/2(2)																	501	ERALRLI
													1112	16	31	826.8892	1651.7639	1651.7537	6.20	0	116	3.9e-09	1	U	K.VATEESSTATGEVTDR.G
													336	114	122	482.2570	962.4995	962.4920	7.79	0	54	0.012	1	U	K.VTTTEGEVK.T				1	MAEETKNVHE	HEVPKVATEE	SSTATGEVTD	RGLFDFLGKK	KDETKPEETI	26a	1	MAEETKNVHE	HEAPKVATEE	SSTATGEVTD	RGLFDFLGKK	KDETKPEETI	26b
			26b	dehydrin ERD14; Bol	XP_013592580.1	AT1G76180	21.911	5.43	170	0.33	12	2(2)/2(2)																	51	DSEFEQKVHI	SEPVPEVKHE	EEKEEKKHSL	LEKLHRSDSS	SSSSSEEEGE		51	DSEFEQKVHI	SEPVPEVKHE	EEGEEKKHSL	LEKLHRSDSS	SSSSSEEEGE
													1112	16	31	826.8892	1651.7639	1651.7537	6.20	0	116	3.9e-09	1	U	K.VATEESSTATGEVTDR.G				101	DGVKRKKKKD	KKKVTTTEGE	VKTEEEKKGF	MDKLKEKLPG	HGKKPEEASP		101	DGVKRKKKKD	KKKVTTTEGE	VKTEEEKKGF	MDKLKEKLPG	HGKKPEDASP
													336	114	122	482.2570	962.4995	962.4920	7.79	0	54	0.012	1	U	K.VTTTEGEVK.T				151	APVVAPPVEE	AHPTEKKGIL	EKIKEKLPGY	HPKTVEEEKK	DKDDN		151	APVVAPPVEE	AHPAEKKGIL	EKIKEKLPGY	HPKTVEEEKK	DKDDH
			26c	dehydrin ERD14-like; Bna	XP_013717955.1	AT1G76180	22.008	5.51	170	0.33	12	2(2)/2(2)																	1	MADETKNVHE	HEAPKVATEE	SSTATGEVTD	RGLFDFLGKK	KDETKPEETI	26c	1	MAEETKNVVH	EQEVPKVTTE	ESSAEVTDRG	LFDFLGKKKE	ETKPEQTIDS	44a
													1112	16	31	826.8892	1651.7639	1651.7537	6.20	0	116	3.9e-09	1	U	K.VATEESSTATGEVTDR.G				51	DSEFEQKVHI	SEPVPEVKHE	EEKEEKKHSL	LEKLHRSDSS	SSSSSEEEGE		51	EFEHKVHISE	PVVPEVKHEE	EEKKHSLLEK	LHRSDSSSSS	SSEEEGEDGV
													336	114	122	482.2570	962.4995	962.4920	7.79	0	54	0.012	1	U	K.VTTTEGEVK.T				101	DGVKRKKKKD	KKKVTTTEGE	VKTEEEKKGF	MDKLKEKLPG	HGKKPEEPSP		101	KRKKKKDKKK	TTTTTVEGEV	KTDEEKKGFM	DKLKEKLPGH	GKKPEDASPA
			44a	dehydrin; Bju	ABD95987.1	AT1G76180	22.033	5.55	85	0.15	6	1(1)/1(1)																	151	APVVAPPVEE	AHPAEKKGIL	EKIKEKLPGY	HPKTVEEEKK	DKDDH		151	AAAPVVAPPV	EEAQPAEKKG	ILEKIKEKLP	GYHPKTADEV	KKEKESD
													973	17	29	712.3368	1422.6591	1422.6474	8.18	0	85	5.8e-06	1	U	K.VTTEESSAEVTDR.G				1	MAEETKSVVH	EQEVPKVTTE	ESSAEVTDRG	LFDFLGKKKE	ETKPEETIDS	44b	1	MAEETKNVVH	EQEVPKVTTE	ESSAEVTDRG	LFDFLGKKKE	ETKPEETIDS	44c
			44b	BnaAnng29030D; Bna	CDY68984.1	AT1G76180	21.860	5.62	85	0.15	6	1(1)/1(1)																	51	EFEHKVHISE	PVVPEVKHEK	EEKKHSLLEK	LHRSDSSFSS	SSEEEGEDGE		51	QFEHKVHISE	PVVPEVKHEE	EEKKHSLLEK	LHRSDSSSSS	SSEEEGEDGE
													973	17	29	712.3368	1422.6591	1422.6474	8.18	0	85	5.8e-06	1	U	K.VTTEESSAEVTDR.G				101	KRKKKKDKKK	TATTAEGEVK	TEEEKKGFMD	KLKEKLPGHG	KKPEDASPAA		101	KRKKKKDKKK	TATTAEGEVK	TEEEKKGFMD	KLKEKLPGHG	KKPEDASPAA
			44c	dehydrin ERD14-like; Bra	XP_009128158.1	AT1G76180	21.827	5.43	85	0.15	6	1(1)/1(1)																	151	PVVAPPVEEA	HPAEKKGILE	KIKEKLPGYH	PKTVDEVKKE	KETD		151	PVVAPPVEEA	HPAEKKGILE	KIKEKLPGYH	PKTVDEVKKE	KETD
													973	17	29	712.3368	1422.6591	1422.6474	8.18	0	85	5.8e-06	1	U	K.VTTEESSAEVTDR.G				1	MAEETKNVVH	EQEVPKVTTE	ESSAEVTDRG	LFDFLGKKKE	ETKPEETIDS	44d
			44d	dehydrin ERD14-like; Bna	XP_013676750.1	AT1G76180	21.812	5.72	85	0.15	6	1(1)/1(1)																	51	EFEHKVHISE	PVVPEVKHEK	EEKNHSLLEK	LHRSDSSSSS	SSEEEGEDGE
													973	17	29	712.3368	1422.6591	1422.6474	8.18	0	85	5.8e-06	1	U	K.VTTEESSAEVTDR.G				101	KRKKKKDKKK	TATTAEGEVK	TEEEKKGFMD	KLKEKLPGHG	KKPEDASPAA
																													151	PVVAPPVKEA	HPAEKKGILE	KIKEKLPGYH	PKTVDEVKKE	KETD
C1-2	42	5.4	1	pyruvate dehydrogenase E1 component subunit b-1, mitochondrial; Bol	XP_013622192.1	AT5G50850	39.804	5.67	1054	3.93	43	2(1)/64(10)																	1	MWGILRRSAV	DGGGFSASSL	RRTRFALVSA	RSYAAGSKEM	TVRDALNSAI
													1235	44	59	569.2598	1704.7576	1704.7512	3.73	0	117	1.8e-09	1		R.DALNSAIDEEMSADPK.V				51	DEEMSADPKV	FVMGEEVGQY	QGAYKITKGL	LEKYGPERVY	DTPITEAGFT
													1236	44	59	853.3862	1704.7579	1704.7512	3.92	0	109	1.1e-08	1		R.DALNSAIDEEMSADPK.V				101	GIGVGAAYAG	LKPVVEFMTF	NFSMQAIDHI	INSAAKSNYM	SAGQINVPIV
													1253	44	59	861.3815	1720.7484	1720.7461	1.33	0	99	8.9e-08	1		R.DALNSAIDEEMSADPK.V + Oxidation (M)				151	FRGPNGAAAG	VGAQHSQCYA	AWYASVPGLK	VLAPYSAEDA	RGLLKAAIRD
													1255	44	59	574.5917	1720.7532	1720.7461	4.10	0	86	1.8e-06	1		R.DALNSAIDEEMSADPK.V + Oxidation (M)				201	PDPVVFLENE	LLYGESFPIS	EEALDSSFCL	PIGKAKIERE	GKDVTITTFS
													1257	44	59	861.3869	1720.7592	1720.7461	7.58	0	61	0.00067	1		R.DALNSAIDEEMSADPK.V + Oxidation (M)				251	KMVGFVLKAA	EKLAEEGISA	EVINLRSIRP	LDRATINASV	RKTSRLVTVE
													1350	60	75	910.9326	1819.8506	1819.8451	3.01	0	54	0.0063	1		K.VFVMGEEVGQYQGAYK.I + Oxidation (M)				301	EGFPQHGVCA	EICASVVEES	FSYLDAPVER	IAGADVPMPY	AANLERLALP
													1352	60	75	910.9340	1819.8534	1819.8451	4.58	0	120	1.5e-09	1		K.VFVMGEEVGQYQGAYK.I + Oxidation (M)				351	QVEDIVRAAK	RACYRSK
													1354	60	75	910.9345	1819.8544	1819.8451	5.12	0	78	2.7e-05	1		K.VFVMGEEVGQYQGAYK.I + Oxidation (M)
													1355	60	75	910.9356	1819.8566	1819.8451	6.35	0	74	7.3e-05	1		K.VFVMGEEVGQYQGAYK.I + Oxidation (M)
													1356	60	75	607.6265	1819.8576	1819.8451	6.88	0	86	4.2e-06	1		K.VFVMGEEVGQYQGAYK.I + Oxidation (M)
													1357	60	75	910.9405	1819.8664	1819.8451	11.7	0	64	0.00064	1		K.VFVMGEEVGQYQGAYK.I + Oxidation (M)
													1330	137	152	898.4647	1794.9149	1794.9087	3.49	0	108	2.6e-08	1		K.SNYMSAGQINVPIVFR.G
													1331	137	152	898.4662	1794.9178	1794.9087	5.07	0	142	1.2e-11	1		K.SNYMSAGQINVPIVFR.G
													1332	137	152	599.3139	1794.9198	1794.9087	6.20	0	104	7.3e-08	1		K.SNYMSAGQINVPIVFR.G
													1340	137	152	906.4535	1810.8925	1810.9036	-6.10	0	91	1.7e-06	1		K.SNYMSAGQINVPIVFR.G + Oxidation (M)
													1341	137	152	906.4597	1810.9048	1810.9036	0.65	0	107	3.5e-08	1		K.SNYMSAGQINVPIVFR.G + Oxidation (M)
													1342	137	152	906.4597	1810.9049	1810.9036	0.71	0	89	2.4e-06	1		K.SNYMSAGQINVPIVFR.G + Oxidation (M)
													1343	137	152	906.4617	1810.9089	1810.9036	2.91	0	122	1.1e-09	1		K.SNYMSAGQINVPIVFR.G + Oxidation (M)
													1344	137	152	604.6448	1810.9127	1810.9036	5.02	0	112	1.1e-08	1		K.SNYMSAGQINVPIVFR.G + Oxidation (M)
													1345	137	152	604.6459	1810.9159	1810.9036	6.80	0	56	0.0046	1		K.SNYMSAGQINVPIVFR.G + Oxidation (M)
													1346	137	152	906.4722	1810.9299	1810.9036	14.5	0	69	0.00023	1		K.SNYMSAGQINVPIVFR.G + Oxidation (M)
													654	181	191	596.3025	1190.5904	1190.5931	-2.28	0	111	1.9e-08	1		K.VLAPYSAEDAR.G
													655	181	191	596.3060	1190.5975	1190.5931	3.67	0	65	0.0008	1		K.VLAPYSAEDAR.G
													657	181	191	596.3065	1190.5985	1190.5931	4.54	0	47	0.057	1		K.VLAPYSAEDAR.G
													658	181	191	596.3067	1190.5988	1190.5931	4.74	0	60	0.0029	1		K.VLAPYSAEDAR.G
													659	181	191	596.3067	1190.5988	1190.5931	4.76	0	50	0.027	1		K.VLAPYSAEDAR.G
													661	181	191	596.3067	1190.5988	1190.5931	4.81	0	55	0.0084	1		K.VLAPYSAEDAR.G
													662	181	191	596.3071	1190.5997	1190.5931	5.53	0	105	8.7e-08	1		K.VLAPYSAEDAR.G
													663	181	191	596.3072	1190.5998	1190.5931	5.61	0	64	0.0011	1		K.VLAPYSAEDAR.G
													665	181	191	596.3075	1190.6004	1190.5931	6.10	0	61	0.0024	1		K.VLAPYSAEDAR.G
													666	181	191	596.3079	1190.6013	1190.5931	6.84	0	55	0.0094	1		K.VLAPYSAEDAR.G
													667	181	191	596.3079	1190.6013	1190.5931	6.86	0	68	0.00041	1		K.VLAPYSAEDAR.G
													669	181	191	596.3085	1190.6025	1190.5931	7.92	0	55	0.0083	1		K.VLAPYSAEDAR.G
													670	181	191	596.3087	1190.6028	1190.5931	8.15	0	94	9.6e-07	1		K.VLAPYSAEDAR.G
													673	181	191	596.3099	1190.6052	1190.5931	10.1	0	52	0.017	1		K.VLAPYSAEDAR.G
													372	243	251	506.2697	1010.5248	1010.5284	-3.58	0	61	0.0016	1		K.DVTITTFSK.M
													62	252	258	397.2351	792.4555	792.4568	-1.56	0	54	0.0054	1	U	K.MVGFVLK.A
													84	252	258	405.2343	808.4540	808.4517	2.82	0	47	0.025	1	U	K.MVGFVLK.A + Oxidation (M)
													1062	263	276	757.4077	1512.8008	1512.8147	-9.20	0	50	0.018	1		K.LAEEGISAEVINLR.S
													1063	263	276	757.4153	1512.8160	1512.8147	0.86	0	59	0.0022	1		K.LAEEGISAEVINLR.S
													1064	263	276	757.4164	1512.8182	1512.8147	2.30	0	143	7.4e-12	1		K.LAEEGISAEVINLR.S
													1065	263	276	505.2804	1512.8195	1512.8147	3.17	0	103	7e-08	1		K.LAEEGISAEVINLR.S
													1066	263	276	757.4177	1512.8209	1512.8147	4.07	0	75	5e-05	1		K.LAEEGISAEVINLR.S
													1067	263	276	757.4189	1512.8232	1512.8147	5.63	0	94	6.6e-07	1		K.LAEEGISAEVINLR.S
													115	284	291	416.2370	830.4595	830.4610	-1.82	0	65	0.0012	1		R.ATINASVR.K
													116	284	291	416.2377	830.4608	830.4610	-0.25	0	48	0.05	1		R.ATINASVR.K
													117	284	291	416.2387	830.4628	830.4610	2.18	0	62	0.0024	1		R.ATINASVR.K
													118	284	291	416.2390	830.4634	830.4610	2.90	0	50	0.034	1		R.ATINASVR.K
													119	284	291	416.2394	830.4642	830.4610	3.84	0	52	0.02	1		R.ATINASVR.K
													120	284	291	416.2394	830.4642	830.4610	3.86	0	52	0.021	1		R.ATINASVR.K
													122	284	291	416.2395	830.4644	830.4610	4.10	0	52	0.023	1		R.ATINASVR.K
													123	284	291	416.2396	830.4645	830.4610	4.27	0	56	0.008	1		R.ATINASVR.K
													124	284	291	416.2397	830.4648	830.4610	4.61	0	50	0.035	1		R.ATINASVR.K
													125	284	291	416.2398	830.4650	830.4610	4.78	0	60	0.0035	1		R.ATINASVR.K
													126	284	291	416.2398	830.4650	830.4610	4.88	0	48	0.05	1		R.ATINASVR.K
													127	284	291	416.2398	830.4651	830.4610	4.97	0	47	0.063	1		R.ATINASVR.K
													129	284	291	416.2399	830.4652	830.4610	5.07	0	62	0.002	1		R.ATINASVR.K
													130	284	291	416.2400	830.4653	830.4610	5.24	0	63	0.0019	1		R.ATINASVR.K
													131	284	291	416.2401	830.4656	830.4610	5.55	0	51	0.03	1		R.ATINASVR.K
													132	284	291	416.2402	830.4659	830.4610	5.86	0	49	0.043	1		R.ATINASVR.K				1	MTHSLQSPPS	AAALSASIQK	GRWKTVAAGF	SVAPPPPAVN	FTLRRSIPRI
													133	284	291	416.2402	830.4659	830.4610	5.94	0	47	0.065	1		R.ATINASVR.K				51	HASASSSSSS	SPSSPSLGAG	ENNELDAVSA	FSEIVPDTVV	FDDFERFPPT
													1222	331	346	844.4330	1686.8514	1686.8399	6.84	0	131	1.5e-10	1		R.IAGADVPMPYAANLER.L				101	AATVSSALLL	GICGLPDTIF	RNAVDMALAD	STCAGLDTTD	SKLSCFFDKA
													1232	331	346	852.4298	1702.8451	1702.8348	6.02	0	83	1.1e-05	1		R.IAGADVPMPYAANLER.L + Oxidation (M)				151	IVNVGGDLVK	LVPGRVSTEV	DARLAYDTNA	IIRKVHDLLR	LYNEIDVPHD
													766	347	357	626.8698	1251.7250	1251.7187	5.06	0	110	6.6e-09	1		R.LALPQVEDIVR.A				201	RLLFKIPATW	QGIEAAKLLE	SEGIQTHLTF	VYSFAQAAAA	AQAGASVIQI
			7	transaldolase; Bra	XP_009148608.1	AT1G12230	44.253	6.09	296	0.28	10	4(4)/4(4)																	251	FVGRLRDWAR	NHSGDTEIET	AVKSGEDPGL	ALVRRSYNYI	HKYGYKSKLM
													811	206	217	642.8531	1283.6917	1283.6874	3.37	0	96	4.2e-07	1	U	K.IPATWQGIEAAK.L				301	AAAVRNKQDL	FSLLGVDYVI	APLKVLQSLK	DSPAVPDDEK	YSFVRKLSPE
													947	261	273	467.5625	1399.6658	1399.6579	5.62	0	53	0.018	1	U	R.NHSGDTEIETAVK.S				351	TATHYNFTNK	ELIKWDQLSL	ASAMGPASVE	LLSAGVEGYA	NQAKRVEELF
													525	274	284	557.3012	1112.5879	1112.5826	4.79	0	98	2.4e-07	1	U	K.SGEDPGLALVR.R				401	GKIWPPPNV
													102	396	402	411.2256	820.4366	820.4331	4.37	0	48	0.035	1	U	R.VEELFGK.I
C1-3	34	5.6	1	L-ascorbate peroxidase S, chloroplastic/mitochondrial; Bol	XP_013606164.1	AT4G08390	38.876	7.70	1068	2.12	37	12(10)/15(13)																	1	MAERVSLALN	TTTTTMASSL	RTQVSASRLL	RFSSSGSKLS	IPSSSLSFTR
													11	98	103	359.2119	716.4093	716.4068	3.46	0	51	0.034	1	U	K.ELLNTK.F				51	SLVSSPLLSQ	KRCQAALVNR	SFSSAATTHC	TAATDPEQLK	SAREDIKELL
													798	112	122	421.2059	1260.5959	1260.5887	5.71	0	45	0.058	1		R.LGWHDAGTYNK.N				101	NTKFCHPILV	RLGWHDAGTY	NKNISGWPQR	GGANGSLRYE	IELKHAANAG
													333	123	130	479.2503	956.4860	956.4828	3.37	0	52	0.01	1	U	K.NISGWPQR.G				151	LVNALNLIKH	IKDMYSGISY	ADLFQLASAT	AIEEAGGPKI	PMKYGRVDTS
													88	139	144	397.7188	793.4231	793.4221	1.25	0	48	0.046	1	U	R.YEIELK.H				201	GPHECPEEGR	LPDAGPPSPA	NHLREVFYRM	GLDDKDIVAL	SGAHTLGRSR
													1092	145	159	506.9662	1517.8767	1517.8678	5.85	0	100	5.9e-08	1	U	K.HAANAGLVNALNLIK.H				251	PERSGWGKPE	TKYTKEGPGA	PGGQSWTPEW	LKFDNSYFTE	IKEKRDEDLL
													1093	145	159	759.9463	1517.8781	1517.8678	6.79	0	143	2.6e-12	1	U	K.HAANAGLVNALNLIK.H				301	VLPTDAAIFE	DPSFKVYAEK	YAADQDAFFK	DYAESHAKLS	NLGAKFNPPE
													1133	197	210	523.8950	1568.6631	1568.6525	6.72	0	71	4.3e-05	1	U	R.VDTSGPHECPEEGR.L				351	GISI
													864	236	248	655.3691	1308.7236	1308.7150	6.60	0	73	5.6e-05	1	U	K.DIVALSGAHTLGR.S
													865	236	248	655.3696	1308.7246	1308.7150	7.33	0	119	1.5e-09	1	U	K.DIVALSGAHTLGR.S
													398	254	262	495.2599	988.5052	988.4978	7.47	0	80	3.4e-05	1		R.SGWGKPETK.Y
													1249	266	282	898.9396	1795.8647	1795.8530	6.56	0	116	4.4e-09	1	U	K.EGPGAPGGQSWTPEWLK.F
													803	283	292	632.3001	1262.5856	1262.5819	2.96	0	65	0.00057	1	U	K.FDNSYFTEIK.E
													662	321	330	588.2738	1174.5331	1174.5295	3.05	0	94	4.9e-07	1	U	K.YAADQDAFFK.D
													1325	321	338	692.9864	2075.9374	2075.9225	7.21	1	112	6.4e-09	1	U	K.YAADQDAFFKDYAESHAK.L
													2	339	345	351.7130	701.4114	701.4072	6.02	0	73	0.00016	1		K.LSNLGAK.F
			2	cysteine synthase, mitochondrial; Bra	XP_009138900.1	AT3G59760	45.323	8.70	1036	1.66	35	5(5)/14(14)																	1	MAMLMASRFN	SEAKIASRFL	STLFRNQRVT	ASSSSSSSSL	LLNPLTSSTL
													371	88	95	487.7432	973.4719	973.4651	6.95	1	49	0.023	4	U	K.RDPCEAVK.R				51	RHFRSSPEIS	SLSFSASGFP	LAMKSQQQSR	SYGDVSKRDP	CEAVKRENGA
													133	89	95	409.6912	817.3678	817.3640	4.69	0	53	0.0042	1	U	R.DPCEAVK.R				101	DGLNIAENVS	QLIGKTPMVY	LNSMAKGCVA	NIAAKLEIME	PCCSVKDRIG
													813	116	126	635.8161	1269.6176	1269.6097	6.19	0	68	0.00031	1	U	K.TPMVYLNSMAK.G + Oxidation (M)				151	YSMVTDAEQK	GFISPGKSVL	VEPTSGNTGI	GLAFIAASRG	YRLILTMPSS
													263	127	135	452.2423	902.4700	902.4644	6.20	0	46	0.082	1		K.GCVANIAAK.L				201	MSMERRVLLK	AFGAELVLTD	PAKGMTGAVQ	KAEEILKSTP	DAYMLQQFDN
													964	136	146	691.3159	1380.6173	1380.6087	6.22	0	79	1.6e-05	1		K.LEIMEPCCSVK.D + Oxidation (M)				251	PANPKIHYET	TGPEIWEDTK	GKVDIFVAGI	GTGGTITGVG	RFIKEKNPKV
													936	149	160	679.3233	1356.6320	1356.6231	6.52	0	97	2.8e-07	1		R.IGYSMVTDAEQK.G + Oxidation (M)				301	QVIGVEPTES	DILSGGKPGP	HKIQGIGAGF	IPKNLDRAIM	DEVIAISSEE
													6	161	167	353.2021	704.3897	704.3857	5.65	0	47	0.051	1	U	K.GFISPGK.S				351	AIETAKQLAL	KEGLMVGISS	GAAAAAAIMV	AKRPENAGKL	IAVVFPSFGE
													1099	193	205	764.3692	1526.7239	1526.7142	6.33	0	55	0.0056	1		R.LILTMPSSMSMER.R + 2 Oxidation (M)				401	RYLSTPLFQS	IREEVEKMQP	EI
													898	211	223	666.3691	1330.7237	1330.7133	7.84	0	123	1.1e-09	1		K.AFGAELVLTDPAK.G
													1323	238	255	684.9869	2051.9388	2051.9258	6.34	0	59	0.0015	1	U	K.STPDAYMLQQFDNPANPK.I + Oxidation (M)
													1263	256	270	606.9605	1817.8596	1817.8472	6.85	0	92	1.1e-06	1		K.IHYETTGPEIWEDTK.G
													554	323	333	550.8296	1099.6446	1099.6390	5.12	0	78	2.8e-05	1		K.IQGIGAGFIPK.N
													901	390	401	667.8819	1333.7492	1333.7394	7.35	0	92	8.4e-07	1		K.LIAVVFPSFGER.Y
													889	402	412	662.8708	1323.7270	1323.7187	6.27	0	98	2.1e-07	1		R.YLSTPLFQSIR.E
			4	haloacid dehalogenase-like hydrolase domain-containing protein At3g48420; Bol	XP_013598280.1	AT3G48420	41.829	8.28	917	1.14	32	8(8)/10(10)																	1	MEIAACSILN	NLQLSSCTKS	PPFTRCSSSL	SSHDAGRRQR	RSSLAFLDCP
													725	171	180	609.2667	1216.5188	1216.5104	6.94	0	56	0.0016	1	U	K.NAMDEFLMSK.T + 2 Oxidation (M)				51	ERSQILGKCL	RLQRQRFSAR	CLSASQDDAN	PSEELAVILE	VDGVMIDTWS
													1149	186	199	800.8856	1599.7567	1599.7417	9.39	0	87	3.2e-06	1	U	R.SGVQEFIDNAYTEK.V				101	SNRQAFNVAF	KKLGLDCANW	PEPVYADLLR	KGAADEEKML	VLYFNQIGWP
													713	200	210	604.3622	1206.7098	1206.7012	7.08	0	106	1.2e-08	1	U	K.VPVAIVTAYFK.S				151	SSLPTNEKGT	FVKSVLREKK	NAMDEFLMSK	TLPLRSGVQE	FIDNAYTEKV
													1042	215	227	731.3905	1460.7664	1460.7545	8.20	0	100	2.6e-07	1	U	K.VALSIVEMLGEER.L + Oxidation (M)				201	PVAIVTAYFK	SGDKVALSIV	EMLGEERLPN	VKVIGDNEVE	ESMYGQLVLG
													819	252	263	638.3467	1274.6788	1274.6718	5.48	0	94	1e-06	1		K.GVSSSLEEQLVK.E				251	KGVSSSLEEQ	LVKEVKKAAS	AEKQRIAEEI	ASMLKLSVDI	DTSSSERLEK
													584	276	285	560.8036	1119.5927	1119.5845	7.28	0	77	5.2e-05	1	U	R.IAEEIASMLK.L + Oxidation (M)				301	IVVALRAAAE	YTGLPVRNCV	LVAGSQSGVS	AAKMIGMPCV	VMRSSLTARG
													861	286	297	654.8157	1307.6169	1307.6205	-2.70	0	95	6.9e-07	1	U	K.LSVDIDTSSSER.L				351	EFPSAKGVMD	GFGGADLTIQ	KLRHKIKS
													622	307	317	574.3133	1146.6119	1146.6033	7.54	0	80	2.3e-05	1	U	R.AAAEYTGLPVR.N
													1119	318	333	774.4015	1546.7885	1546.7773	7.23	0	113	1.3e-08	1		R.NCVLVAGSQSGVSAAK.M
													1095	357	371	762.8769	1523.7393	1523.7290	6.75	0	109	2.5e-08	1	U	K.GVMDGFGGADLTIQK.L + Oxidation (M)
			5	malate dehydrogenase 1, mitochondrial; Bna	CDY26002.1	AT1G53240	36.143	8.23	794	1.62	31	1(1)/13(10)																	1	MFRSVIVRSS	SSAKQSLLRR	SFSSSSSSVP	ERKVAILGAA	GGIGQPLALL
													1101	82	95	764.8512	1527.6878	1527.6763	7.56	0	118	1.9e-09	1	U	R.SEVVGYMGDDELAK.A + Oxidation (M)				51	MKLNPLVSSL	SLFDIANTPG	VAADVGHINT	RSEVVGYMGD	DELAKALEGA
													1143	96	111	530.9819	1589.9240	1589.9141	6.22	0	54	0.0016	1		K.ALEGADLVIIPAGVPR.K				101	DLVIIPAGVP	RKPGMTRDDL	FNINAGIVKN	LCSAIAKYCP	HALVNMISNP
													1144	96	111	795.9697	1589.9248	1589.9141	6.75	0	124	1.6e-10	1		K.ALEGADLVIIPAGVPR.K				151	VNSTVPIAAE	IFKKAGMYDE	KKLFGVTTLD	VVRAKTFYAG	KANVPVAEVN
													882	118	129	659.8557	1317.6968	1317.6929	3.03	0	68	0.00042	1		R.DDLFNINAGIVK.N				201	VPVIGGHAGV	TILPLFSQAT	PQANLSSDVL	TALTKRTQDG	GTEVVEAKAG
													883	118	129	659.8570	1317.6995	1317.6929	5.03	0	72	0.00013	1		R.DDLFNINAGIVK.N				251	KGSATLSMAY	AGALFADACL	KGLNGVPDVV	ECSYVQSTIT	ELPFFASKVR
													884	118	129	659.8576	1317.7007	1317.6929	5.94	0	81	1.8e-05	1		R.DDLFNINAGIVK.N				301	LGKNGVEEVL	DLGPLSDFEK	EGLEALKPEL	KSSIEKGVKF	ANQ
													238	130	137	438.7366	875.4587	875.4535	5.97	0	55	0.01	1		K.NLCSAIAK.Y
													123	165	171	407.1784	812.3422	812.3374	5.83	0	54	0.0025	1		K.AGMYDEK.K
													922	172	183	449.9403	1346.7990	1346.7922	5.08	1	52	0.0023	1		K.KLFGVTTLDVVR.A
													727	173	183	610.3596	1218.7047	1218.6972	6.14	0	92	4.7e-07	1		K.LFGVTTLDVVR.A
													749	237	248	617.3049	1232.5952	1232.5885	5.43	0	98	4.3e-07	1		R.TQDGGTEVVEAK.A
													1283	304	320	930.9696	1859.9245	1859.9153	4.99	0	49	0.023	1		K.NGVEEVLDLGPLSDFEK.E
													738	321	331	409.5736	1225.6988	1225.6918	5.76	0	72	7.3e-05	1		K.EGLEALKPELK.S
			11	enoyl-[acyl carrier-protein] reductase; Bna	CAC41369.1	AT2G05990	40.908	8.59	627	1.17	25	10(8)/10(8)																	1	MAATAAASSL	QMATTRPSIS	AASTKTRTYV	VGANPRNASW	DKIACTPHLS
													457	83	92	514.7938	1027.5731	1027.5662	6.73	0	79	2.2e-05	1	U	K.ASSGLPIDLR.G				51	NLGCLRNDSA	LPASKKSFSF	STKAMSESSE	SKASSGLPID	LRGKRAFIAG
													1276	96	113	926.9738	1851.9330	1851.9155	9.43	0	93	1e-06	1	U	R.AFIAGIADDNGYGWAIAK.S				101	IADDNGYGWA	IAKSLAAAGA	EILVGTWVPA	LNIFETSLRR	GKFDQSRVLP
													701	148	158	601.3176	1200.6206	1200.6424	-18.1	0	53	0.012	1	U	R.VLPDGSLMEIK.K				151	DGSLMEIKKV	YPLDAVFDNP	EDVPEDVKAN	KRYAGSSNWT	VQEAAECVRQ
													1299	183	199	643.2965	1926.8677	1926.8530	7.64	0	60	0.0011	1	U	R.YAGSSNWTVQEAAECVR.Q				201	DFGSIDILVH	SLANGPEVSK	PLLETSRKGY	LAAISASSYS	FVSLLSHFLP
													1300	183	199	964.4414	1926.8682	1926.8530	7.87	0	140	1e-11	1	U	R.YAGSSNWTVQEAAECVR.Q				251	IMNPGGASIS	LTYIASERII	PGYGGGMSSA	KAALESDTRV	LAFEAGRKQN
													755	269	281	619.3197	1236.6248	1236.6172	6.11	0	78	4.2e-05	1	U	R.IIPGYGGGMSSAK.A				301	IRVNTISAGP	LGSRAAKAIG	FIDTMIEYSY	NNAPIQKTLT	ADEVGNAAAF
													790	269	281	627.3168	1252.6190	1252.6122	5.43	0	57	0.0045	1	U	R.IIPGYGGGMSSAK.A + Oxidation (M)				351	LVSPLASAIT	GATIYVDNGL	NSMGVALDSP	VFKDLNK
													210	282	289	431.7193	861.4241	861.4192	5.69	0	64	0.0013	1	U	K.AALESDTR.V
													212	290	297	431.7445	861.4745	861.4708	4.26	0	56	0.0071	1	U	R.VLAFEAGR.K				1	MAEETKNVVH	EQEVPKVTTE	ESSAEVTDRG	LFDFLGKKKE	ETKPEQTIDS	57a	1	MAEETKNVHE	HEVPKVATEE	SSTATGEVTD	RGLFDFLGKK	KDETKPEETI	57b
													656	303	314	586.3254	1170.6362	1170.6357	0.45	0	64	0.00078	1	U	R.VNTISAGPLGSR.A				51	EFEHKVHISE	PVVPEVKHEE	EEKKHSLLEK	LHRSDSSSSS	SSEEEGEDGV		51	DSEFEQKVHI	SEPVPEVKHE	EEKEEKKHSL	LEKLHRSDSS	SSSSSEEEGE
			57a	dehydrin; Bju	ABD95987.1	AT1G76180	22.033	5.55	65	0.15	9	1(1)/1(1)																	101	KRKKKKDKKK	TTTTTVEGEV	KTDEEKKGFM	DKLKEKLPGH	GKKPEDASPA		101	DGVKRKKKKD	KKKVTTTEGE	VKTEEEKKGF	MDKLKEKLPG	HGKKPEEASP
													1307	84	102	653.6121	1957.8146	1957.7984	8.23	1	65	9.3e-05	1	U	R.SDSSSSSSSEEEGEDGVKR.K				151	AAAPVVAPPV	EEAQPAEKKG	ILEKIKEKLP	GYHPKTADEV	KKEKESD		151	APVVAPPVEE	AHPTEKKGIL	EKIKEKLPGY	HPKTVEEEKK	DKDDN
			57b	dehydrin ERD14; Bra	XP_009106273.1	AT1G76180	22.031	5.45	65	0.15	9	1(1)/1(1)
													1307	87	105	653.6121	1957.8146	1957.7984	8.23	1	65	9.3e-05	1	U	R.SDSSSSSSSEEEGEDGVKR.K				1	MAEETKNVHE	HEAPKVATEE	SSTATGEVTD	RGLFDFLGKK	KDETKPEETI	57c	1	MADETKNVHE	HEAPKVATEE	PSTATGEVTD	RGLFDFLGKK	KDETKPEETI	57d
			57c	dehydrin ERD14; Bol	XP_013592580.1	AT1G76180	21.911	5.43	65	0.15	9	1(1)/1(1)																	51	DSEFEQKVHI	SEPVPEVKHE	EEGEEKKHSL	LEKLHRSDSS	SSSSSEEEGE		51	DSEFEQKVHI	SEPVPEVKHE	EEKEEKKHSL	LEKLHRSDSS	SSSSSEEEGE
													1307	87	105	653.6121	1957.8146	1957.7984	8.23	1	65	9.3e-05	1	U	R.SDSSSSSSSEEEGEDGVKR.K				101	DGVKRKKKKD	KKKVTTTEGE	VKTEEEKKGF	MDKLKEKLPG	HGKKPEDASP		101	DGVKRKKKKD	KKKVTTTEGE	VKTEEEKKGF	MDKLKEKLPG	HGKKPEEKPE
			57d	dehydrin ERD14-like isoform X1; Bna	XP_013701747.1	AT1G76180	22.460	5.51	65	0.15	9	1(1)/1(1)																	151	APVVAPPVEE	AHPAEKKGIL	EKIKEKLPGY	HPKTVEEEKK	DKDDH		151	DASPAPVVAP	PVEEAHPAEK	KGILEKIKEK	LPGYHPKTVE	EEKKNKDDH
													1307	87	105	653.6121	1957.8146	1957.7984	8.23	1	65	9.3e-05	1	U	R.SDSSSSSSSEEEGEDGVKR.K
			57e	dehydrin ERD14-like isoform X2; Bna	XP_013701748.1	AT1G76180	21.977	5.59	65	0.15	9	1(1)/1(1)																	1	MADETKNVHE	HEAPKVATEE	PSTATGEVTD	RGLFDFLGKK	KDETKPEETI	57e	1	MADETKNVHE	HEAPKVATEE	SSTATGEVTD	RGLFDFLGKK	KDETKPEETI	57f
													1307	87	105	653.6121	1957.8146	1957.7984	8.23	1	65	9.3e-05	1	U	R.SDSSSSSSSEEEGEDGVKR.K				51	DSEFEQKVHI	SEPVPEVKHE	EEKEEKKHSL	LEKLHRSDSS	SSSSSEEEGE		51	DSEFEQKVHI	SEPVPEVKHE	EEKEEKKHSL	LEKLHRSDSS	SSSSSEEEGE
			57f	dehydrin ERD14-like; Bna	XP_013717955.1	AT1G76180	22.008	5.51	65	0.15	9	1(1)/1(1)																	101	DGVKRKKKKD	KKKVTTTEGE	VKTEEEKKGF	MDKLKEKLPG	HGKKPEDASP		101	DGVKRKKKKD	KKKVTTTEGE	VKTEEEKKGF	MDKLKEKLPG	HGKKPEEPSP
													1307	87	105	653.6121	1957.8146	1957.7984	8.23	1	65	9.3e-05	1	U	R.SDSSSSSSSEEEGEDGVKR.K				151	APVVAPPVEE	AHPAEKKGIL	EKIKEKLPGY	HPKTVEEEKK	NKDDH		151	APVVAPPVEE	AHPAEKKGIL	EKIKEKLPGY	HPKTVEEEKK	DKDDH
C1-4	36	5.7	1	cysteine synthase, mitochondrial; Bol	XP_013630943.1	AT3G59760	45.632	8.51	2151	16.53	62	37(7)/122(23)																	1	MPMLMTSRFN	SEAKIASRFL	STLLRNQRVT	ASSSSSVASA	SSSSALLLNP
													270	93	100	487.7413	973.4680	973.4651	3.03	1	59	0.0021	1	U	K.RDPCEAVK.L				51	LTSSTLRHFR	SSPEISSLSF	SASGFPLGMK	SQQSRSYGDV	SKRDPCEAVK
													272	93	100	487.7434	973.4722	973.4651	7.34	1	46	0.043	1	U	K.RDPCEAVK.L				101	LETGADGLNI	AQNVSQLIGK	TPMVYLNSMA	KGCVANIAAK	LEIMEPCCSV
													83	94	100	409.6893	817.3641	817.3640	0.16	0	53	0.0031	1	U	R.DPCEAVK.L				151	KDRIGYSMVT	DAEQKGFISP	GKSVLVEPTS	GNTGIGLAFI	AASRGYRLIL
													670	121	131	627.8181	1253.6216	1253.6148	5.44	0	93	1e-06	1	U	K.TPMVYLNSMAK.G				201	TMPSSMSMER	RVLLKAFGAE	LVLTDPAKGM	TGAVQKAEEI	LKSTPDAYML
													690	121	131	635.8129	1269.6113	1269.6097	1.24	0	62	0.0012	1	U	K.TPMVYLNSMAK.G + Oxidation (M)				251	QQFDNPANPK	IHYETTGPEI	WEDTKGKVDI	FVAGIGTGGT	ITGVGRFIKE
													724	121	131	643.8098	1285.6051	1285.6046	0.40	0	51	0.014	1	U	K.TPMVYLNSMAK.G + 2 Oxidation (M)				301	QNPKVQVIGV	EPTESDILSG	GKPGPHKIQG	IGAGFIPKNL	DRAIMDEVIA
													729	121	131	643.8122	1285.6098	1285.6046	4.04	0	60	0.0016	1	U	K.TPMVYLNSMAK.G + 2 Oxidation (M)				351	ISSEEAIETA	KQLALKEGLM	VGISSGAAAA	AAIMVAKRPE	NAGKLIAVVF
													730	121	131	643.8124	1285.6101	1285.6046	4.29	0	48	0.029	1	U	K.TPMVYLNSMAK.G + 2 Oxidation (M)				401	PSFGERYLST	PLFQSIREEV	EKMQPEI
													731	121	131	643.8124	1285.6102	1285.6046	4.34	0	54	0.0064	1	U	K.TPMVYLNSMAK.G + 2 Oxidation (M)
													733	121	131	643.8126	1285.6106	1285.6046	4.65	0	67	0.00033	1	U	K.TPMVYLNSMAK.G + 2 Oxidation (M)
													735	121	131	643.8136	1285.6126	1285.6046	6.22	0	64	0.00075	1	U	K.TPMVYLNSMAK.G + 2 Oxidation (M)
													736	121	131	643.8136	1285.6126	1285.6046	6.24	0	47	0.034	1	U	K.TPMVYLNSMAK.G + 2 Oxidation (M)
													737	121	131	643.8137	1285.6129	1285.6046	6.42	0	66	0.00042	1	U	K.TPMVYLNSMAK.G + 2 Oxidation (M)
													188	132	140	452.2382	902.4618	902.4644	-2.80	0	68	0.00047	1		K.GCVANIAAK.L
													926	141	151	683.3156	1364.6167	1364.6138	2.12	0	70	0.00014	1		K.LEIMEPCCSVK.D
													951	141	151	691.3134	1380.6123	1380.6087	2.57	0	73	5.2e-05	1		K.LEIMEPCCSVK.D + Oxidation (M)
													871	154	165	671.3202	1340.6259	1340.6282	-1.70	0	106	3.7e-08	1		R.IGYSMVTDAEQK.G
													872	154	165	671.3250	1340.6355	1340.6282	5.42	0	112	1.1e-08	1		R.IGYSMVTDAEQK.G
													873	154	165	671.3254	1340.6363	1340.6282	6.04	0	74	7.7e-05	1		R.IGYSMVTDAEQK.G
													903	154	165	679.3167	1356.6189	1356.6231	-3.08	0	98	2.2e-07	1		R.IGYSMVTDAEQK.G + Oxidation (M)
													904	154	165	679.3204	1356.6263	1356.6231	2.35	0	63	0.00076	1		R.IGYSMVTDAEQK.G + Oxidation (M)
													905	154	165	679.3210	1356.6274	1356.6231	3.17	0	75	4.5e-05	1		R.IGYSMVTDAEQK.G + Oxidation (M)
													906	154	165	679.3211	1356.6277	1356.6231	3.39	0	81	1.2e-05	1		R.IGYSMVTDAEQK.G + Oxidation (M)
													907	154	165	679.3213	1356.6281	1356.6231	3.67	0	58	0.0022	1		R.IGYSMVTDAEQK.G + Oxidation (M)
													908	154	165	679.3219	1356.6292	1356.6231	4.47	0	74	6.2e-05	1		R.IGYSMVTDAEQK.G + Oxidation (M)
													909	154	165	679.3221	1356.6297	1356.6231	4.88	0	72	0.0001	1		R.IGYSMVTDAEQK.G + Oxidation (M)
													910	154	165	679.3226	1356.6307	1356.6231	5.58	0	107	2.8e-08	1		R.IGYSMVTDAEQK.G + Oxidation (M)
													911	154	165	679.3228	1356.6311	1356.6231	5.87	0	52	0.0097	1		R.IGYSMVTDAEQK.G + Oxidation (M)
													912	154	165	679.3237	1356.6329	1356.6231	7.23	0	60	0.0016	1		R.IGYSMVTDAEQK.G + Oxidation (M)
													913	154	165	679.3238	1356.6329	1356.6231	7.24	0	97	2.9e-07	1		R.IGYSMVTDAEQK.G + Oxidation (M)
													914	154	165	679.3252	1356.6359	1356.6231	9.42	0	74	6.7e-05	1		R.IGYSMVTDAEQK.G + Oxidation (M)
													915	154	165	679.3262	1356.6378	1356.6231	10.8	0	51	0.014	1		R.IGYSMVTDAEQK.G + Oxidation (M)
													916	154	165	679.3286	1356.6426	1356.6231	14.4	0	67	0.00037	1		R.IGYSMVTDAEQK.G + Oxidation (M)
													917	154	165	679.3320	1356.6494	1356.6231	19.4	0	51	0.013	1		R.IGYSMVTDAEQK.G + Oxidation (M)
													5	166	172	353.1997	704.3849	704.3857	-1.22	0	47	0.052	1		K.GFISPGK.S
													1633	173	194	720.7309	2159.1709	2159.1586	5.67	0	57	0.0018	1		K.SVLVEPTSGNTGIGLAFIAASR.G
													1634	173	194	720.7309	2159.1709	2159.1586	5.68	0	127	1.7e-10	1		K.SVLVEPTSGNTGIGLAFIAASR.G
													1635	173	194	1080.5933	2159.1720	2159.1586	6.21	0	174	3.5e-15	1		K.SVLVEPTSGNTGIGLAFIAASR.G
													1636	173	194	720.7314	2159.1723	2159.1586	6.34	0	84	3.3e-06	1		K.SVLVEPTSGNTGIGLAFIAASR.G
													1093	198	210	748.3734	1494.7323	1494.7244	5.27	0	86	5.4e-06	1	U	R.LILTMPSSMSMER.R
													1115	198	210	756.3702	1510.7259	1510.7193	4.35	0	61	0.0015	1	U	R.LILTMPSSMSMER.R + Oxidation (M)
													1116	198	210	756.3703	1510.7260	1510.7193	4.42	0	71	0.00014	1	U	R.LILTMPSSMSMER.R + Oxidation (M)
													1117	198	210	756.3709	1510.7273	1510.7193	5.29	0	90	2.1e-06	1	U	R.LILTMPSSMSMER.R + Oxidation (M)
													1118	198	210	504.5835	1510.7286	1510.7193	6.10	0	72	0.00012	1	U	R.LILTMPSSMSMER.R + Oxidation (M)
													1138	198	210	764.3645	1526.7145	1526.7142	0.17	0	58	0.0027	1	U	R.LILTMPSSMSMER.R + 2 Oxidation (M)
													1139	198	210	764.3657	1526.7168	1526.7142	1.70	0	72	0.00011	1	U	R.LILTMPSSMSMER.R + 2 Oxidation (M)
													1142	198	210	509.9144	1526.7215	1526.7142	4.72	0	63	0.00083	1	U	R.LILTMPSSMSMER.R + 2 Oxidation (M)
													1143	198	210	764.3683	1526.7221	1526.7142	5.17	0	70	0.00016	1	U	R.LILTMPSSMSMER.R + 2 Oxidation (M)
													1168	198	210	515.2462	1542.7169	1542.7092	4.99	0	50	0.014	1	U	R.LILTMPSSMSMER.R + 3 Oxidation (M)
													1172	198	210	772.3663	1542.7180	1542.7092	5.74	0	47	0.027	1	U	R.LILTMPSSMSMER.R + 3 Oxidation (M)
													841	216	228	666.3624	1330.7102	1330.7133	-2.31	0	128	4.4e-10	1		K.AFGAELVLTDPAK.G
													842	216	228	666.3674	1330.7203	1330.7133	5.28	0	105	7.6e-08	1		K.AFGAELVLTDPAK.G
													843	216	228	666.3675	1330.7205	1330.7133	5.46	0	104	8.3e-08	1		K.AFGAELVLTDPAK.G
													844	216	228	666.3677	1330.7208	1330.7133	5.64	0	122	1.5e-09	1		K.AFGAELVLTDPAK.G
													845	216	228	666.3679	1330.7213	1330.7133	6.08	0	98	3.3e-07	1		K.AFGAELVLTDPAK.G
													846	216	228	666.3681	1330.7217	1330.7133	6.32	0	107	4e-08	1		K.AFGAELVLTDPAK.G
													847	216	228	666.3681	1330.7217	1330.7133	6.34	0	101	1.9e-07	1		K.AFGAELVLTDPAK.G
													848	216	228	666.3683	1330.7221	1330.7133	6.68	0	128	3.8e-10	1		K.AFGAELVLTDPAK.G
													60	229	236	396.2070	790.3995	790.4007	-1.59	0	52	0.024	1		K.GMTGAVQK.A
													2	237	242	351.7043	701.3941	701.3959	-2.53	0	49	0.061	1		K.AEEILK.S
													1551	243	260	1018.9779	2035.9412	2035.9309	5.07	0	109	1.8e-08	1	U	K.STPDAYMLQQFDNPANPK.I
													1569	243	260	1026.9660	2051.9174	2051.9258	-4.09	0	70	9e-05	1	U	K.STPDAYMLQQFDNPANPK.I + Oxidation (M)
													1571	243	260	1026.9700	2051.9254	2051.9258	-0.19	0	63	0.00055	1	U	K.STPDAYMLQQFDNPANPK.I + Oxidation (M)
													1573	243	260	684.9845	2051.9316	2051.9258	2.81	0	90	1.2e-06	1	U	K.STPDAYMLQQFDNPANPK.I + Oxidation (M)
													1574	243	260	1026.9731	2051.9316	2051.9258	2.83	0	111	8.9e-09	1	U	K.STPDAYMLQQFDNPANPK.I + Oxidation (M)
													1575	243	260	684.9868	2051.9386	2051.9258	6.22	0	48	0.018	1	U	K.STPDAYMLQQFDNPANPK.I + Oxidation (M)
													1402	261	275	606.9562	1817.8467	1817.8472	-0.24	0	92	9.4e-07	1		K.IHYETTGPEIWEDTK.G
													1404	261	275	606.9584	1817.8533	1817.8472	3.37	0	73	8.3e-05	1		K.IHYETTGPEIWEDTK.G
													1405	261	275	606.9584	1817.8535	1817.8472	3.47	0	49	0.02	1		K.IHYETTGPEIWEDTK.G
													1406	261	275	909.9347	1817.8548	1817.8472	4.21	0	106	4.7e-08	1		K.IHYETTGPEIWEDTK.G
													1512	276	296	988.0574	1974.1002	1974.0899	5.22	1	103	3.4e-08	1		K.GKVDIFVAGIGTGGTITGVGR.F
													1513	276	296	659.0412	1974.1017	1974.0899	6.01	1	48	0.0098	1		K.GKVDIFVAGIGTGGTITGVGR.F
													1514	276	296	659.0413	1974.1021	1974.0899	6.18	1	142	3.8e-12	1		K.GKVDIFVAGIGTGGTITGVGR.F
													1366	278	296	895.4951	1788.9756	1788.9734	1.18	0	106	3.3e-08	1		K.VDIFVAGIGTGGTITGVGR.F
													1367	278	296	895.4972	1788.9798	1788.9734	3.58	0	142	8.5e-12	1		K.VDIFVAGIGTGGTITGVGR.F
													1370	278	296	895.4986	1788.9826	1788.9734	5.12	0	52	0.0071	1		K.VDIFVAGIGTGGTITGVGR.F
													1371	278	296	895.4987	1788.9829	1788.9734	5.28	0	48	0.02	1		K.VDIFVAGIGTGGTITGVGR.F
													1372	278	296	895.4990	1788.9834	1788.9734	5.54	0	59	0.0016	1		K.VDIFVAGIGTGGTITGVGR.F
													1373	278	296	597.3351	1788.9834	1788.9734	5.59	0	128	1.9e-10	1		K.VDIFVAGIGTGGTITGVGR.F
													1374	278	296	895.4991	1788.9837	1788.9734	5.72	0	86	2.9e-06	1		K.VDIFVAGIGTGGTITGVGR.F
													1375	278	296	895.4993	1788.9841	1788.9734	5.97	0	49	0.014	1		K.VDIFVAGIGTGGTITGVGR.F
													1377	278	296	895.4996	1788.9846	1788.9734	6.24	0	83	5.9e-06	1		K.VDIFVAGIGTGGTITGVGR.F
													1379	278	296	895.4998	1788.9851	1788.9734	6.51	0	62	0.00066	1		K.VDIFVAGIGTGGTITGVGR.F
													1380	278	296	895.4999	1788.9852	1788.9734	6.58	0	49	0.015	1		K.VDIFVAGIGTGGTITGVGR.F
													1381	278	296	895.5016	1788.9886	1788.9734	8.48	0	46	0.025	1		K.VDIFVAGIGTGGTITGVGR.F
													307	297	304	335.1930	1002.5573	1002.5498	7.47	1	55	0.0072	1	U	R.FIKEQNPK.V
													1660	305	327	586.8212	2343.2558	2343.2434	5.26	0	71	7e-05	1		K.VQVIGVEPTESDILSGGKPGPHK.I
													1661	305	327	782.0927	2343.2563	2343.2434	5.48	0	127	1.9e-10	1		K.VQVIGVEPTESDILSGGKPGPHK.I
													439	328	338	550.8240	1099.6334	1099.6390	-5.03	0	76	4.3e-05	1		K.IQGIGAGFIPK.N
													440	328	338	550.8268	1099.6390	1099.6390	0.046	0	61	0.0014	1		K.IQGIGAGFIPK.N
													441	328	338	550.8273	1099.6400	1099.6390	0.96	0	75	5.7e-05	1		K.IQGIGAGFIPK.N
													442	328	338	550.8279	1099.6412	1099.6390	1.99	0	64	0.00066	1		K.IQGIGAGFIPK.N
													443	328	338	550.8289	1099.6433	1099.6390	3.92	0	78	2.5e-05	1		K.IQGIGAGFIPK.N
													444	328	338	550.8296	1099.6446	1099.6390	5.16	0	55	0.0054	1		K.IQGIGAGFIPK.N
													445	328	338	550.8297	1099.6447	1099.6390	5.25	0	72	0.00011	1		K.IQGIGAGFIPK.N
													446	328	338	550.8297	1099.6448	1099.6390	5.34	0	48	0.028	1		K.IQGIGAGFIPK.N
													448	328	338	550.8300	1099.6454	1099.6390	5.83	0	70	0.00017	1		K.IQGIGAGFIPK.N
													449	328	338	550.8308	1099.6470	1099.6390	7.30	0	63	0.00069	1		K.IQGIGAGFIPK.N
													1543	343	361	1018.4926	2034.9706	2035.0031	-15.9	0	54	0.0075	2	U	R.AIMDEVIAISSEEAIETAK.Q + Oxidation (M)
													1544	343	361	679.3430	2035.0072	2035.0031	2.02	0	128	3.3e-10	1	U	R.AIMDEVIAISSEEAIETAK.Q + Oxidation (M)
													1545	343	361	1018.5145	2035.0144	2035.0031	5.60	0	138	3.5e-11	1	U	R.AIMDEVIAISSEEAIETAK.Q + Oxidation (M)
													1546	343	361	1018.5159	2035.0172	2035.0031	6.98	0	85	5.9e-06	1	U	R.AIMDEVIAISSEEAIETAK.Q + Oxidation (M)
													1547	343	361	679.3467	2035.0182	2035.0031	7.45	0	112	1.1e-08	1	U	R.AIMDEVIAISSEEAIETAK.Q + Oxidation (M)
													1548	343	361	679.3468	2035.0185	2035.0031	7.61	0	61	0.0014	1	U	R.AIMDEVIAISSEEAIETAK.Q + Oxidation (M)
													44	388	394	386.2113	770.4080	770.4035	5.91	0	52	0.0083	1		K.RPENAGK.L
													853	395	406	667.8782	1333.7417	1333.7394	1.74	0	104	5.4e-08	1		K.LIAVVFPSFGER.Y
													854	395	406	667.8799	1333.7452	1333.7394	4.32	0	59	0.0018	1		K.LIAVVFPSFGER.Y
													856	395	406	667.8800	1333.7455	1333.7394	4.53	0	47	0.026	1		K.LIAVVFPSFGER.Y
													859	395	406	667.8813	1333.7481	1333.7394	6.48	0	47	0.028	1		K.LIAVVFPSFGER.Y
													816	407	417	662.8643	1323.7141	1323.7187	-3.46	0	98	2.3e-07	1		R.YLSTPLFQSIR.E
													817	407	417	662.8669	1323.7193	1323.7187	0.51	0	52	0.0092	1		R.YLSTPLFQSIR.E
													819	407	417	662.8692	1323.7238	1323.7187	3.91	0	92	9.1e-07	1		R.YLSTPLFQSIR.E
													820	407	417	662.8693	1323.7241	1323.7187	4.12	0	87	2.8e-06	1		R.YLSTPLFQSIR.E
													821	407	417	662.8695	1323.7244	1323.7187	4.36	0	58	0.0018	1		R.YLSTPLFQSIR.E
													824	407	417	662.8698	1323.7250	1323.7187	4.75	0	87	2.9e-06	1		R.YLSTPLFQSIR.E
													826	407	417	662.8702	1323.7259	1323.7187	5.48	0	90	1.2e-06	1		R.YLSTPLFQSIR.E
													827	407	417	662.8703	1323.7260	1323.7187	5.51	0	90	1.3e-06	1		R.YLSTPLFQSIR.E
													828	407	417	662.8705	1323.7265	1323.7187	5.89	0	66	0.00038	1		R.YLSTPLFQSIR.E
													829	407	417	662.8705	1323.7265	1323.7187	5.89	0	63	0.00072	1		R.YLSTPLFQSIR.E
													830	407	417	662.8708	1323.7269	1323.7187	6.25	0	80	1.5e-05	1		R.YLSTPLFQSIR.E
													831	407	417	662.8708	1323.7269	1323.7187	6.25	0	83	6.2e-06	1		R.YLSTPLFQSIR.E
													832	407	417	662.8709	1323.7271	1323.7187	6.40	0	99	1.6e-07	1		R.YLSTPLFQSIR.E
			4	elongation factor Ts, mitochondrial-like; Bna	XP_013736633.1	AT4G11120	43.177	7.66	1005	2.77	36	8(6)/18(13)																	1	MAFAREARRP	LGVFVYSASR	RFGCGNEYST	TVASKWESMS	QYRSSVPSGY
													249	85	93	479.7845	957.5544	957.5495	5.14	1	86	6.3e-06	1		R.TSAPIKDVK.A				51	ANPVRGFGNL	LRSFSSEAPA	VVDQMSLIKQ	LRQRTSAPIK	DVKASLVECN
													250	85	93	320.1923	957.5552	957.5495	5.93	1	58	0.0034	1		R.TSAPIKDVK.A				101	WDIEAAQKDL	RKRGKVLASK	KSSRTAAEGM	LAVAQNEGKV	AVIELNCETD
													1346	94	108	578.6138	1732.8195	1732.8090	6.05	0	76	4.1e-05	1	U	K.ASLVECNWDIEAAQK.D				151	FVARNDIFQY	LALAMARRAL	LVENSSQQVS	GVFPFGPDLF	EELKLNLDHP
													1347	94	108	867.4171	1732.8196	1732.8090	6.10	0	101	1.3e-07	1	U	K.ASLVECNWDIEAAQK.D				201	KVNGETTVSN	AATEVAAIMG	ENVKFRRGFL	MSKSSAGVLS	AYLHTSPQPG
													1084	125	139	497.2504	1488.7293	1488.7242	3.38	0	71	0.00018	1		R.TAAEGMLAVAQNEGK.V				251	LGRIAGIVSL	EVEGGNTQLE	AVQRVGSELA	MHVVAAKPLF	LSKDLVSSEA
													1085	125	139	745.3735	1488.7324	1488.7242	5.53	0	110	2.2e-08	1		R.TAAEGMLAVAQNEGK.V				301	LANEREILKS	QAESTAKSQM	AVEKMVEGRL	RKYFEDVALM	EQKFIVNDSI
													1110	125	139	753.3704	1504.7262	1504.7191	4.68	0	132	1.4e-10	1		R.TAAEGMLAVAQNEGK.V + Oxidation (M)				351	NIKTLVDSLS	KEVGSPVKVA	DFLRVEVGEG	IERLEASDEP	VAQTA
													108	195	201	418.7366	835.4586	835.4552	4.05	0	47	0.053	1		K.LNLDHPK.V
													1657	202	224	774.3863	2320.1370	2320.1216	6.64	0	92	1.1e-06	1	U	K.VNGETTVSNAATEVAAIMGENVK.F + Oxidation (M)
													1528	234	253	666.6892	1997.0457	1997.0330	6.36	0	71	0.00012	1		K.SSAGVLSAYLHTSPQPGLGR.I
													1127	332	343	506.2525	1515.7356	1515.7279	5.08	1	66	0.00052	1	U	R.KYFEDVALMEQK.F + Oxidation (M)
													934	333	343	686.8315	1371.6485	1371.6380	7.67	0	90	1.6e-06	1	U	K.YFEDVALMEQK.F
													967	333	343	694.8280	1387.6415	1387.6329	6.14	0	95	4.1e-07	1	U	K.YFEDVALMEQK.F + Oxidation (M)
													153	354	361	431.7480	861.4814	861.4807	0.82	0	61	0.0021	1	U	K.TLVDSLSK.E
													8	362	368	358.2045	714.3944	714.3912	4.46	0	59	0.003	1		K.EVGSPVK.V
													11	369	374	360.7071	719.3996	719.3966	4.15	0	51	0.018	1	U	K.VADFLR.V
													291	375	383	494.2609	986.5072	986.5033	4.02	0	87	5.2e-06	1		R.VEVGEGIER.L
													621	384	395	615.7995	1229.5844	1229.5775	5.60	0	58	0.0025	1		R.LEASDEPVAQTA.-
			5	malate dehydrogenase 1, mitochondrial-like; Bol	XP_013592792.1	AT1G53240	36.054	8.29	861	2.72	24	4(1)/24(9)																	1	MFRSVIVRSS	SSAKQSLLRR	SFSSSSSSVP	ERKVAILGAA	GGIGQPLALL
													1119	82	95	756.8511	1511.6877	1511.6814	4.18	0	109	1.6e-08	1	U	R.SEVVGYMGDDELAK.A				51	MKLNPLVSSL	SLFDIANTPG	VAADVGHINT	RSEVVGYMGD	DELAKALEGA
													1147	82	95	764.8483	1527.6820	1527.6763	3.72	0	118	1.6e-09	1	U	R.SEVVGYMGDDELAK.A + Oxidation (M)				101	DLVIIPAGVP	RKPGMTRDDL	FNINAGIVKN	LSSAIAKYCP	HALVNMISNP
													1148	82	95	764.8498	1527.6850	1527.6763	5.72	0	75	4e-05	1	U	R.SEVVGYMGDDELAK.A + Oxidation (M)				151	VNSTVPIAAE	IFKKAGMYDE	KKLFGVTTLD	VVRAKTFYAG	KANVPVAEVN
													1149	82	95	764.8501	1527.6856	1527.6763	6.10	0	95	3.8e-07	1	U	R.SEVVGYMGDDELAK.A + Oxidation (M)				201	VPVIGGHAGV	TILPLFSQAT	PQANLSADVL	TALTKRTQDG	GTEVVEAKAG
													1252	96	111	795.9652	1589.9159	1589.9141	1.14	0	59	0.00057	1		K.ALEGADLVIIPAGVPR.K				251	KGSATLSMAY	AGALFADACL	KGLNGVPDVV	ECSYVQSTIT	ELPFFASKVR
													1253	96	111	795.9657	1589.9168	1589.9141	1.69	0	139	6.1e-12	1		K.ALEGADLVIIPAGVPR.K				301	LGKNGVEEVL	DLGPLSDFEK	EGLEALKPEL	KSSIEKGVKF	ANQ
													1254	96	111	530.9809	1589.9208	1589.9141	4.24	0	73	2.2e-05	1		K.ALEGADLVIIPAGVPR.K
													1255	96	111	795.9699	1589.9252	1589.9141	6.98	0	60	0.00037	1		K.ALEGADLVIIPAGVPR.K
													1256	96	111	795.9704	1589.9263	1589.9141	7.69	0	85	1.2e-06	1		K.ALEGADLVIIPAGVPR.K
													1257	96	111	795.9714	1589.9282	1589.9141	8.87	0	55	0.001	1		K.ALEGADLVIIPAGVPR.K
													1258	96	111	795.9719	1589.9292	1589.9141	9.53	0	110	3.4e-09	1		K.ALEGADLVIIPAGVPR.K
													1259	96	111	795.9778	1589.9411	1589.9141	17.0	0	91	2.1e-07	1		K.ALEGADLVIIPAGVPR.K
													811	118	129	659.8551	1317.6957	1317.6929	2.18	0	58	0.0035	1		R.DDLFNINAGIVK.N
													79	165	171	407.1777	812.3408	812.3374	4.20	0	65	0.00019	1		K.AGMYDEK.K
													95	165	171	415.1760	828.3375	828.3324	6.22	0	54	0.00099	1		K.AGMYDEK.K + Oxidation (M)
													886	172	183	674.4040	1346.7934	1346.7922	0.92	1	81	3.9e-06	1		K.KLFGVTTLDVVR.A
													887	172	183	449.9395	1346.7966	1346.7922	3.27	1	71	3.3e-05	1		K.KLFGVTTLDVVR.A
													601	173	183	610.3569	1218.6993	1218.6972	1.71	0	91	7.4e-07	1		K.LFGVTTLDVVR.A
													602	173	183	610.3592	1218.7038	1218.6972	5.38	0	101	7.2e-08	1		K.LFGVTTLDVVR.A
													971	236	248	695.3545	1388.6944	1388.6896	3.47	1	111	1.7e-08	1		K.RTQDGGTEVVEAK.A
													972	236	248	463.9054	1388.6944	1388.6896	3.50	1	74	9.5e-05	1		K.RTQDGGTEVVEAK.A
													628	237	248	617.3025	1232.5904	1232.5885	1.59	0	94	7.8e-07	1		R.TQDGGTEVVEAK.A
													616	321	331	409.5710	1225.6913	1225.6918	-0.40	0	72	7.9e-05	1		K.EGLEALKPELK.S
													617	321	331	613.8551	1225.6956	1225.6918	3.14	0	92	6.4e-07	1		K.EGLEALKPELK.S
C1-5	36	5.9	1	cysteine synthase, mitochondrial; Bra	XP_009138900.1	AT3G59760	45.323	8.70	1292	3.04	45	18(12)/21(14)																	1	MAMLMASRFN	SEAKIASRFL	STLFRNQRVT	ASSSSSSSSL	LLNPLTSSTL
													825	116	126	635.8140	1269.6134	1269.6097	2.88	0	76	4.3e-05	1	U	K.TPMVYLNSMAK.G + Oxidation (M)					RHFRSSPEIS	SLSFSASGFP	LAMKSQQQSR	SYGDVSKRDP	CEAVKRENGA
													847	116	126	643.8139	1285.6132	1285.6046	6.69	0	62	0.0011	1	U	K.TPMVYLNSMAK.G + 2 Oxidation (M)					DGLNIAENVS	QLIGKTPMVY	LNSMAKGCVA	NIAAKLEIME	PCCSVKDRIG
													256	127	135	452.2418	902.4690	902.4644	5.09	0	66	0.00077	1	U	K.GCVANIAAK.L					YSMVTDAEQK	GFISPGKSVL	VEPTSGNTGI	GLAFIAASRG	YRLILTMPSS
													972	136	146	683.3187	1364.6228	1364.6138	6.56	0	51	0.013	1		K.LEIMEPCCSVK.D					MSMERRVLLK	AFGAELVLTD	PAKGMTGAVQ	KAEEILKSTP	DAYMLQQFDN
													992	136	146	691.3161	1380.6175	1380.6087	6.38	0	79	1.6e-05	1		K.LEIMEPCCSVK.D + Oxidation (M)					PANPKIHYET	TGPEIWEDTK	GKVDIFVAGI	GTGGTITGVG	RFIKEKNPKV
													959	149	160	679.3234	1356.6323	1356.6231	6.74	0	99	1.8e-07	1	U	R.IGYSMVTDAEQK.G + Oxidation (M)					QVIGVEPTES	DILSGGKPGP	HKIQGIGAGF	IPKNLDRAIM	DEVIAISSEE
													960	149	160	679.3239	1356.6333	1356.6231	7.54	0	60	0.0014	1	U	R.IGYSMVTDAEQK.G + Oxidation (M)					AIETAKQLAL	KEGLMVGISS	GAAAAAAIMV	AKRPENAGKL	IAVVFPSFGE
													8	161	167	353.2018	704.3890	704.3857	4.63	0	47	0.058	1	U	K.GFISPGK.S					RYLSTPLFQS	IREEVEKMQP	EI
													1397	168	189	1080.5873	2159.1600	2159.1586	0.66	0	86	2.4e-06	1	U	K.SVLVEPTSGNTGIGLAFIAASR.G
													1398	168	189	720.7317	2159.1732	2159.1586	6.77	0	87	1.5e-06	1	U	K.SVLVEPTSGNTGIGLAFIAASR.G
													924	211	223	666.3686	1330.7227	1330.7133	7.09	0	133	1e-10	1		K.AFGAELVLTDPAK.G
													1383	238	255	684.9870	2051.9392	2051.9258	6.53	0	69	0.00016	1	U	K.STPDAYMLQQFDNPANPK.I + Oxidation (M)
													1384	238	255	1026.9772	2051.9398	2051.9258	6.83	0	116	3.2e-09	1	U	K.STPDAYMLQQFDNPANPK.I + Oxidation (M)
													1327	256	270	606.9606	1817.8599	1817.8472	6.99	0	85	5.2e-06	1	U	K.IHYETTGPEIWEDTK.G
													1328	256	270	909.9378	1817.8610	1817.8472	7.62	0	88	2.8e-06	1	U	K.IHYETTGPEIWEDTK.G
													1318	273	291	895.5009	1788.9873	1788.9734	7.76	0	123	6e-10	1	U	K.VDIFVAGIGTGGTITGVGR.F
													543	323	333	550.8290	1099.6434	1099.6390	4.05	0	82	1e-05	1	U	K.IQGIGAGFIPK.N
													1379	338	356	679.3466	2035.0181	2035.0031	7.41	0	101	1.5e-07	1	U	R.AIMDEVIAISSEEAIETAK.Q + Oxidation (M)
													1380	338	356	1018.5176	2035.0206	2035.0031	8.65	0	62	0.0014	1	U	R.AIMDEVIAISSEEAIETAK.Q + Oxidation (M)
													928	390	401	667.8810	1333.7474	1333.7394	5.95	0	97	3e-07	1	U	K.LIAVVFPSFGER.Y
													909	402	412	662.8712	1323.7279	1323.7187	6.95	0	98	2.3e-07	1	U	R.YLSTPLFQSIR.E
			2	malate dehydrogenase 1, mitochondrial; Bna	CDY26002.1	AT1G53240	36.143	8.23	1111	3.06	37	3(1)/29(13)																	1	MFRSVIVRSS	SSAKQSLLRR	SFSSSSSSVP	ERKVAILGAA	GGIGQPLALL
													1324	34	52	905.0427	1808.0708	1808.0594	6.33	0	108	3.6e-09	1		K.VAILGAAGGIGQPLALLMK.L + Oxidation (M)				51	MKLNPLVSSL	SLFDIANTPG	VAADVGHINT	RSEVVGYMGD	DELAKALEGA
													1151	82	95	764.8452	1527.6759	1527.6763	-0.27	0	118	1.5e-09	1	U	R.SEVVGYMGDDELAK.A + Oxidation (M)				101	DLVIIPAGVP	RKPGMTRDDL	FNINAGIVKN	LCSAIAKYCP	HALVNMISNP
													1152	82	95	764.8489	1527.6833	1527.6763	4.58	0	70	0.00012	1	U	R.SEVVGYMGDDELAK.A + Oxidation (M)				151	VNSTVPIAAE	IFKKAGMYDE	KKLFGVTTLD	VVRAKTFYAG	KANVPVAEVN
													1153	82	95	764.8493	1527.6840	1527.6763	5.04	0	88	1.7e-06	1	U	R.SEVVGYMGDDELAK.A + Oxidation (M)				201	VPVIGGHAGV	TILPLFSQAT	PQANLSSDVL	TALTKRTQDG	GTEVVEAKAG
													1213	96	111	795.9604	1589.9062	1589.9141	-4.96	0	87	1.4e-06	1		K.ALEGADLVIIPAGVPR.K				251	KGSATLSMAY	AGALFADACL	KGLNGVPDVV	ECSYVQSTIT	ELPFFASKVR
													1214	96	111	795.9664	1589.9183	1589.9141	2.66	0	125	1.3e-10	1		K.ALEGADLVIIPAGVPR.K				301	LGKNGVEEVL	DLGPLSDFEK	EGLEALKPEL	KSSIEKGVKF	ANQ
													1215	96	111	530.9821	1589.9244	1589.9141	6.50	0	84	1.7e-06	1		K.ALEGADLVIIPAGVPR.K
													1216	96	111	795.9700	1589.9255	1589.9141	7.20	0	118	5.9e-10	1		K.ALEGADLVIIPAGVPR.K
													901	118	129	659.8555	1317.6965	1317.6929	2.77	0	81	2e-05	1		R.DDLFNINAGIVK.N
													902	118	129	659.8576	1317.7007	1317.6929	5.93	0	67	0.00044	1		R.DDLFNINAGIVK.N
													903	118	129	659.8590	1317.7033	1317.6929	7.96	0	89	3e-06	1		R.DDLFNINAGIVK.N
													226	130	137	438.7339	875.4533	875.4535	-0.22	0	53	0.015	1		K.NLCSAIAK.Y
													227	130	137	438.7359	875.4573	875.4535	4.37	0	50	0.031	1		K.NLCSAIAK.Y
													228	130	137	438.7361	875.4577	875.4535	4.85	0	50	0.027	1		K.NLCSAIAK.Y
													327	164	171	479.2238	956.4331	956.4273	6.09	1	54	0.0032	1		K.KAGMYDEK.K + Oxidation (M)
													111	165	171	407.1782	812.3418	812.3374	5.36	0	57	0.0012	1		K.AGMYDEK.K
													143	165	171	415.1761	828.3377	828.3324	6.47	0	60	0.00027	1		K.AGMYDEK.K + Oxidation (M)
													945	172	183	449.9407	1346.8002	1346.7922	5.90	1	48	0.0053	1		K.KLFGVTTLDVVR.A
													729	173	183	610.3599	1218.7052	1218.6972	6.53	0	95	2.5e-07	1		K.LFGVTTLDVVR.A
													730	173	183	610.3603	1218.7060	1218.6972	7.20	0	92	5.2e-07	1		K.LFGVTTLDVVR.A
													1002	236	248	463.9060	1388.6961	1388.6896	4.71	1	69	0.00031	1		K.RTQDGGTEVVEAK.A
													753	237	248	617.2997	1232.5848	1232.5885	-2.99	0	92	1.4e-06	1		R.TQDGGTEVVEAK.A
													754	237	248	617.3052	1232.5958	1232.5885	5.95	0	72	0.00014	1		R.TQDGGTEVVEAK.A
													755	237	248	617.3063	1232.5981	1232.5885	7.84	0	79	3e-05	1		R.TQDGGTEVVEAK.A
													1343	304	320	930.9663	1859.9180	1859.9153	1.46	0	116	4.9e-09	1		K.NGVEEVLDLGPLSDFEK.E
													738	321	331	409.5705	1225.6897	1225.6918	-1.68	0	72	7.7e-05	1		K.EGLEALKPELK.S
													739	321	331	613.8549	1225.6952	1225.6918	2.78	0	84	4.7e-06	1		K.EGLEALKPELK.S
													740	321	331	409.5734	1225.6983	1225.6918	5.32	0	64	0.00047	1		K.EGLEALKPELK.S
													741	321	331	613.8577	1225.7009	1225.6918	7.48	0	73	6.2e-05	1		K.EGLEALKPELK.S
			5	elongation factor Ts, mitochondrial-like; Bna	XP_013736633.1	AT4G11120	43.177	7.66	1034	2.02	29	6(6)/16(12)																	1	MAFAREARRP	LGVFVYSASR	RFGCGNEYST	TVASKWESMS	QYRSSVPSGY
													331	85	93	479.7845	957.5544	957.5495	5.18	1	82	1.7e-05	1		R.TSAPIKDVK.A				51	ANPVRGFGNL	LRSFSSEAPA	VVDQMSLIKQ	LRQRTSAPIK	DVKASLVECN
													332	85	93	320.1925	957.5558	957.5495	6.59	1	58	0.0033	1		R.TSAPIKDVK.A				101	WDIEAAQKDL	RKRGKVLASK	KSSRTAAEGM	LAVAQNEGKV	AVIELNCETD
													1294	94	108	867.4182	1732.8218	1732.8090	7.39	0	91	1.3e-06	1		K.ASLVECNWDIEAAQK.D				151	FVARNDIFQY	LALAMARRAL	LVENSSQQVS	GVFPFGPDLF	EELKLNLDHP
													1116	125	139	497.2497	1488.7274	1488.7242	2.14	0	57	0.0045	1		R.TAAEGMLAVAQNEGK.V				201	KVNGETTVSN	AATEVAAIMG	ENVKFRRGFL	MSKSSAGVLS	AYLHTSPQPG
													1117	125	139	745.3730	1488.7314	1488.7242	4.85	0	84	9.9e-06	1		R.TAAEGMLAVAQNEGK.V				251	LGRIAGIVSL	EVEGGNTQLE	AVQRVGSELA	MHVVAAKPLF	LSKDLVSSEA
													1132	125	139	753.3718	1504.7291	1504.7191	6.62	0	133	1.2e-10	1		R.TAAEGMLAVAQNEGK.V + Oxidation (M)				301	LANEREILKS	QAESTAKSQM	AVEKMVEGRL	RKYFEDVALM	EQKFIVNDSI
													1133	125	139	753.3726	1504.7306	1504.7191	7.61	0	53	0.012	1		R.TAAEGMLAVAQNEGK.V + Oxidation (M)				351	NIKTLVDSLS	KEVGSPVKVA	DFLRVEVGEG	IERLEASDEP	VAQTA
													876	294	305	652.3324	1302.6502	1302.6415	6.67	0	110	2.3e-08	1	U	K.DLVSSEALANER.E
													1141	332	343	506.2532	1515.7376	1515.7279	6.41	1	92	1.3e-06	1	U	R.KYFEDVALMEQK.F + Oxidation (M)
													1001	333	343	694.8285	1387.6424	1387.6329	6.83	0	97	3e-07	1	U	K.YFEDVALMEQK.F + Oxidation (M)
													642	344	353	581.8305	1161.6463	1161.6394	6.02	0	92	1.1e-06	1	U	K.FIVNDSINIK.T
													212	354	361	431.7481	861.4816	861.4807	0.96	0	63	0.0014	1	U	K.TLVDSLSK.E
													11	362	368	358.2049	714.3953	714.3912	5.80	0	54	0.0081	1		K.EVGSPVK.V
													16	369	374	360.7074	719.4002	719.3966	5.04	0	51	0.016	1	U	K.VADFLR.V
													383	375	383	494.2612	986.5078	986.5033	4.56	0	90	2.5e-06	1		R.VEVGEGIER.L
													746	384	395	615.8002	1229.5859	1229.5775	6.77	0	80	1.7e-05	1		R.LEASDEPVAQTA.-
C1-6	34	6.1	1	L-ascorbate peroxidase S, chloroplastic/mitochondrial; Bol	XP_013606164.1	AT4G08390	38.876	7.70	1378	4.08	44	16(10)/27(16)																	1	MAERVSLALN	TTTTTMASSL	RTQVSASRLL	RFSSSGSKLS	IPSSSLSFTR
													730	94	103	401.5607	1201.6601	1201.6554	3.95	1	61	0.0017	1	U	R.EDIKELLNTK.F				51	SLVSSPLLSQ	KRCQAALVNR	SFSSAATTHC	TAATDPEQLK	SAREDIKELL
													731	94	103	601.8385	1201.6624	1201.6554	5.88	1	107	4.8e-08	1	U	R.EDIKELLNTK.F				101	NTKFCHPILV	RLGWHDAGTY	NKNISGWPQR	GGANGSLRYE	IELKHAANAG
													13	98	103	359.2116	716.4086	716.4068	2.54	0	51	0.034	1	U	K.ELLNTK.F				151	LVNALNLIKH	IKDMYSGISY	ADLFQLASAT	AIEEAGGPKI	PMKYGRVDTS
													457	104	111	521.2884	1040.5623	1040.5590	3.22	0	51	0.012	1		K.FCHPILVR.L				201	GPHECPEEGR	LPDAGPPSPA	NHLREVFYRM	GLDDKDIVAL	SGAHTLGRSR
													849	112	122	421.2040	1260.5901	1260.5887	1.05	0	52	0.01	1		R.LGWHDAGTYNK.N				251	PERSGWGKPE	TKYTKEGPGA	PGGQSWTPEW	LKFDNSYFTE	IKEKRDEDLL
													850	112	122	421.2055	1260.5946	1260.5887	4.69	0	49	0.022	1		R.LGWHDAGTYNK.N				301	VLPTDAAIFE	DPSFKVYAEK	YAADQDAFFK	DYAESHAKLS	NLGAKFNPPE
													851	112	122	631.3048	1260.5950	1260.5887	4.96	0	80	1.8e-05	1		R.LGWHDAGTYNK.N				351	GISI
													317	123	130	479.2488	956.4830	956.4828	0.26	0	51	0.01	1	U	K.NISGWPQR.G
													93	139	144	397.7173	793.4201	793.4221	-2.55	0	48	0.045	1	U	R.YEIELK.H
													1185	145	159	506.9648	1517.8727	1517.8678	3.24	0	94	2.8e-07	1	U	K.HAANAGLVNALNLIK.H
													1186	145	159	759.9456	1517.8767	1517.8678	5.89	0	152	3.4e-13	1	U	K.HAANAGLVNALNLIK.H
													1235	197	210	785.3393	1568.6640	1568.6525	7.30	0	80	5e-06	1	U	R.VDTSGPHECPEEGR.L
													1121	211	224	481.2586	1440.7540	1440.7473	4.62	0	67	0.00033	1		R.LPDAGPPSPANHLR.E
													1407	230	248	662.3463	1984.0170	1984.0048	6.14	1	121	1.3e-09	1		R.MGLDDKDIVALSGAHTLGR.S + Oxidation (M)
													942	236	248	437.2467	1308.7183	1308.7150	2.55	0	87	2.8e-06	1		K.DIVALSGAHTLGR.S
													943	236	248	655.3673	1308.7200	1308.7150	3.83	0	123	6.1e-10	1		K.DIVALSGAHTLGR.S
													944	236	248	437.2480	1308.7223	1308.7150	5.60	0	86	3.2e-06	1		K.DIVALSGAHTLGR.S
													945	236	248	655.3697	1308.7248	1308.7150	7.53	0	100	1e-07	1		K.DIVALSGAHTLGR.S
													383	254	262	495.2584	988.5023	988.4978	4.55	0	78	5.3e-05	1		R.SGWGKPETK.Y
													1332	266	282	898.9389	1795.8633	1795.8530	5.74	0	100	1.8e-07	1	U	K.EGPGAPGGQSWTPEWLK.F
													856	283	292	632.2971	1262.5796	1262.5819	-1.81	0	64	0.00063	1	U	K.FDNSYFTEIK.E
													857	283	292	632.3020	1262.5894	1262.5819	5.97	0	60	0.002	1	U	K.FDNSYFTEIK.E
													858	283	292	632.3025	1262.5904	1262.5819	6.73	0	61	0.0013	1	U	K.FDNSYFTEIK.E
													859	283	292	632.3026	1262.5906	1262.5819	6.92	0	61	0.0016	1	U	K.FDNSYFTEIK.E
													682	321	330	588.2724	1174.5303	1174.5295	0.67	0	94	4.5e-07	1	U	K.YAADQDAFFK.D
													683	321	330	588.2755	1174.5364	1174.5295	5.92	0	90	1.2e-06	1	U	K.YAADQDAFFK.D
													1419	321	338	692.9843	2075.9310	2075.9225	4.09	1	110	9.2e-09	1	U	K.YAADQDAFFKDYAESHAK.L
			2	malate dehydrogenase 1, mitochondrial; Bna	CDY26002.1	AT1G53240	36.143	8.23	1125	3.44	37	4(1)/25(12)																	1	MFRSVIVRSS	SSAKQSLLRR	SFSSSSSSVP	ERKVAILGAA	GGIGQPLALL
													1341	34	52	905.0443	1808.0739	1808.0594	8.07	0	106	5.5e-09	1		K.VAILGAAGGIGQPLALLMK.L + Oxidation (M)				51	MKLNPLVSSL	SLFDIANTPG	VAADVGHINT	RSEVVGYMGD	DELAKALEGA
													1197	82	95	764.8446	1527.6746	1527.6763	-1.07	0	118	1.4e-09	1	U	R.SEVVGYMGDDELAK.A + Oxidation (M)				101	DLVIIPAGVP	RKPGMTRDDL	FNINAGIVKN	LCSAIAKYCP	HALVNMISNP
													1198	82	95	764.8500	1527.6855	1527.6763	6.01	0	109	1.4e-08	1	U	R.SEVVGYMGDDELAK.A + Oxidation (M)				151	VNSTVPIAAE	IFKKAGMYDE	KKLFGVTTLD	VVRAKTFYAG	KANVPVAEVN
													1199	82	95	764.8507	1527.6868	1527.6763	6.90	0	118	1.8e-09	1	U	R.SEVVGYMGDDELAK.A + Oxidation (M)				201	VPVIGGHAGV	TILPLFSQAT	PQANLSSDVL	TALTKRTQDG	GTEVVEAKAG
													1200	82	95	764.8512	1527.6878	1527.6763	7.52	0	60	0.0012	1	U	R.SEVVGYMGDDELAK.A + Oxidation (M)				251	KGSATLSMAY	AGALFADACL	KGLNGVPDVV	ECSYVQSTIT	ELPFFASKVR
													1247	96	111	795.9683	1589.9220	1589.9141	4.96	0	137	8.1e-12	1		K.ALEGADLVIIPAGVPR.K				301	LGKNGVEEVL	DLGPLSDFEK	EGLEALKPEL	KSSIEKGVKF	ANQ
													1248	96	111	530.9814	1589.9225	1589.9141	5.31	0	77	8.8e-06	1		K.ALEGADLVIIPAGVPR.K
													965	118	129	659.8543	1317.6940	1317.6929	0.84	0	81	2.1e-05	1		R.DDLFNINAGIVK.N
													966	118	129	659.8576	1317.7006	1317.6929	5.87	0	61	0.002	1		R.DDLFNINAGIVK.N
													970	118	129	659.8608	1317.7070	1317.6929	10.8	0	46	0.059	1		R.DDLFNINAGIVK.N
													209	130	137	438.7341	875.4537	875.4535	0.24	0	55	0.0079	1		K.NLCSAIAK.Y
													114	165	171	407.1777	812.3409	812.3374	4.28	0	62	0.00036	1		K.AGMYDEK.K
													138	165	171	415.1760	828.3375	828.3324	6.18	0	50	0.0027	1		K.AGMYDEK.K + Oxidation (M)
													1004	172	183	449.9399	1346.7980	1346.7922	4.27	1	68	6.4e-05	1		K.KLFGVTTLDVVR.A
													1005	172	183	674.4075	1346.8004	1346.7922	6.08	1	88	5.3e-07	1		K.KLFGVTTLDVVR.A
													761	173	183	610.3550	1218.6955	1218.6972	-1.43	0	100	1.4e-07	1		K.LFGVTTLDVVR.A
													762	173	183	610.3602	1218.7058	1218.6972	6.99	0	93	4.5e-07	1		K.LFGVTTLDVVR.A
													763	173	183	610.3602	1218.7058	1218.6972	7.01	0	54	0.0032	1		K.LFGVTTLDVVR.A
													1063	236	248	463.9042	1388.6909	1388.6896	0.97	1	88	4.1e-06	1		K.RTQDGGTEVVEAK.A
													1064	236	248	695.3556	1388.6966	1388.6896	5.05	1	92	1.6e-06	1		K.RTQDGGTEVVEAK.A
													793	237	248	617.3004	1232.5863	1232.5885	-1.74	0	89	2.6e-06	1		R.TQDGGTEVVEAK.A
													1370	304	320	930.9680	1859.9215	1859.9153	3.33	0	111	1.8e-08	1		K.NGVEEVLDLGPLSDFEK.E
													774	321	331	409.5706	1225.6899	1225.6918	-1.55	0	73	7e-05	1		K.EGLEALKPELK.S
													775	321	331	613.8552	1225.6959	1225.6918	3.35	0	86	2.9e-06	1		K.EGLEALKPELK.S
													776	321	331	409.5732	1225.6977	1225.6918	4.81	0	76	2.8e-05	1		K.EGLEALKPELK.S
			6	g carbonic anhydrase 2, mitochondrial; Bol	XP_013599787.1	AT1G47260	30.058	6.07	761	2.52	37	3(2)/12(10)																	1	MGTLGRVIYT	VGNWIRGSGQ	ALDRVGSILQ	GSHRLEEHLS	RHRTLMSVFD
													765	7	16	610.8466	1219.6787	1219.6713	6.07	0	59	0.0024	1	U	R.VIYTVGNWIR.G				51	KSPLVDKDVF	VAPSASVIGD	VQIGKGSSIW	YGCVLRGDVN	NISVGSGTNI
													299	44	51	470.7459	939.4772	939.4736	3.84	0	64	0.00064	1	U	R.TLMSVFDK.S				101	QDNSLVHVAK	TNLSGKVLPT	TIGDNVTVGH	SAVIHGCTVE	DEAFVGMGAT
													316	44	51	478.7444	955.4743	955.4685	6.13	0	69	0.00021	1	U	R.TLMSVFDK.S + Oxidation (M)				151	LLDGVVVEKH	AMVAAGSLVR	ENTRIPSGEV	WGGNPAKFMR	KLTDEEIAYI
													923	76	86	649.3261	1296.6377	1296.6285	7.11	0	76	5.3e-05	1		K.GSSIWYGCVLR.G				201	SKSAENYINL	AHIHAAENSK	SFEEIEVERA	LRKKYARKDE	DYDSMLGIVR
													601	160	170	564.3069	1126.5992	1126.5917	6.66	0	69	0.00021	1		K.HAMVAAGSLVR.E + Oxidation (M)				251	ETPAELILPD	NVLPEKTTTR	VPTTHY
													950	175	187	656.3425	1310.6704	1310.6619	6.51	0	112	1.3e-08	1		R.IPSGEVWGGNPAK.F
													1088	191	202	470.5913	1408.7519	1408.7449	4.97	1	79	2.3e-05	1		R.KLTDEEIAYISK.S
													1089	191	202	705.3838	1408.7530	1408.7449	5.74	1	93	7.5e-07	1		R.KLTDEEIAYISK.S
													893	192	202	641.3369	1280.6593	1280.6500	7.30	0	82	1.4e-05	1		K.LTDEEIAYISK.S
													609	221	229	569.2781	1136.5417	1136.5349	5.99	0	87	4e-06	1		K.SFEEIEVER.A
													1224	238	250	778.8700	1555.7254	1555.7188	4.21	1	46	0.061	1		R.KDEDYDSMLGIVR.E + Oxidation (M)
													1324	251	266	889.4908	1776.9671	1776.9509	9.10	0	69	0.00016	1		R.ETPAELILPDNVLPEK.T
C1-7	35	7	1	g carbonic anhydrase 2, mitochondrial; Bol	XP_013599787.1	AT1G47260	30.058	6.07	1275	6.34	54	2(1)/20(14)																	1	MGTLGRVIYT	VGNWIRGSGQ	ALDRVGSILQ	GSHRLEEHLS	RHRTLMSVFD
													761	7	16	610.8466	1219.6786	1219.6713	5.97	0	78	2.9e-05	1		R.VIYTVGNWIR.G				51	KSPLVDKDVF	VAPSASVIGD	VQIGKGSSIW	YGCVLRGDVN	NISVGSGTNI
													493	25	34	351.8650	1052.5732	1052.5727	0.46	0	66	0.00034	1	U	R.VGSILQGSHR.L				101	QDNSLVHVAK	TNLSGKVLPT	TIGDNVTVGH	SAVIHGCTVE	DEAFVGMGAT
													494	25	34	527.2957	1052.5769	1052.5727	3.99	0	84	6.1e-06	1	U	R.VGSILQGSHR.L				151	LLDGVVVEKH	AMVAAGSLVR	ENTRIPSGEV	WGGNPAKFMR	KLTDEEIAYI
													245	35	41	442.2373	882.4601	882.4559	4.81	0	58	0.0021	1		R.LEEHLSR.H				201	SKSAENYINL	AHIHAAENSK	SFEEIEVERA	LRKKYARKDE	DYDSMLGIVR
													320	44	51	470.7457	939.4769	939.4736	3.57	0	62	0.001	1		R.TLMSVFDK.S				251	ETPAELILPD	NVLPEKTTTR	VPTTHY
													345	44	51	478.7438	955.4731	955.4685	4.83	0	77	3.7e-05	1		R.TLMSVFDK.S + Oxidation (M)
													1587	52	75	814.4531	2440.3374	2440.3214	6.58	1	104	2.4e-08	1		K.SPLVDKDVFVAPSASVIGDVQIGK.G
													1446	58	75	901.4931	1800.9716	1800.9622	5.23	0	99	1.8e-07	1		K.DVFVAPSASVIGDVQIGK.G
													898	76	86	649.3222	1296.6299	1296.6285	1.09	0	78	3e-05	1		K.GSSIWYGCVLR.G
													926	175	187	656.3411	1310.6677	1310.6619	4.46	0	104	7.6e-08	1		R.IPSGEVWGGNPAK.F
													1087	191	202	470.5897	1408.7474	1408.7449	1.78	1	78	2.9e-05	1		R.KLTDEEIAYISK.S
													1088	191	202	705.3826	1408.7506	1408.7449	4.02	1	99	2e-07	1		R.KLTDEEIAYISK.S
													879	192	202	641.3345	1280.6545	1280.6500	3.52	0	85	6.8e-06	1		K.LTDEEIAYISK.S
													1513	203	220	496.2500	1980.9711	1980.9653	2.91	0	58	0.0028	1		K.SAENYINLAHIHAAENSK.S
													1514	203	220	661.3314	1980.9722	1980.9653	3.50	0	100	2e-07	1		K.SAENYINLAHIHAAENSK.S
													619	221	229	569.2757	1136.5369	1136.5349	1.73	0	87	3.9e-06	1		K.SFEEIEVER.A
													1262	238	250	519.5810	1555.7211	1555.7188	1.50	1	72	0.00016	1		R.KDEDYDSMLGIVR.E + Oxidation (M)
													1263	238	250	778.8705	1555.7264	1555.7188	4.86	1	99	3.1e-07	1		R.KDEDYDSMLGIVR.E + Oxidation (M)
													1437	251	266	889.4858	1776.9570	1776.9509	3.45	0	123	6.4e-10	1		R.ETPAELILPDNVLPEK.T
													1438	251	266	889.4880	1776.9614	1776.9509	5.92	0	104	5.6e-08	1		R.ETPAELILPDNVLPEK.T
			3	malate dehydrogenase 1, mitochondrial ; Bol	XP_013622211.1	AT1G53240	35.880	8.53	1059	4.34	37	2(1)/63(12)																	1	MFRSALVRSS	ASAKQSLLRR	SFSSGSVPER	KVAILGAAGG	IGQPLALLMK
													1447	32	50	603.6958	1808.0655	1808.0594	3.40	0	84	1.1e-06	1		K.VAILGAAGGIGQPLALLMK.L + Oxidation (M)				51	LNPLVSSLSL	YDIANTPGVA	ADVGHINTRS	QVVGYMGDDE	LAKALEGADL
													1448	32	50	905.0410	1808.0674	1808.0594	4.47	0	109	3e-09	1		K.VAILGAAGGIGQPLALLMK.L + Oxidation (M)				101	VIIPAGVPRK	PGMTRDDLFN	INAGIVKNLC	SAIAKYCPHA	LVNMISNPVN
													1199	80	93	756.3587	1510.7029	1510.6974	3.70	0	102	1e-07	1	U	R.SQVVGYMGDDELAK.A				151	STVPIAAEIF	KKAGMYDEKK	LFGVTTLDVV	RAKTFYAGKA	NVPVAEVNVP
													1220	80	93	764.3531	1526.6916	1526.6923	-0.42	0	110	1.3e-08	1	U	R.SQVVGYMGDDELAK.A + Oxidation (M)				201	VIGGHAGVTI	LPLFSQATPQ	ANLSGDVLTA	LTKRTQDGGT	EVVEAKAGKG
													1298	94	109	795.9657	1589.9168	1589.9141	1.74	0	74	1.9e-05	1		K.ALEGADLVIIPAGVPR.K				251	SATLSMAYAG	ALFADACLKG	LNGVPDVVEC	SYVQSTITEL	PFFASKVRLG
													1299	94	109	795.9659	1589.9172	1589.9141	1.98	0	80	4.6e-06	1		K.ALEGADLVIIPAGVPR.K				301	KNGVEEVLDL	GPLSDFEKEG	LEALKPELKS	SIEKGVKFAN	Q
													1300	94	109	795.9671	1589.9197	1589.9141	3.54	0	72	3.1e-05	1		K.ALEGADLVIIPAGVPR.K
													1301	94	109	795.9672	1589.9198	1589.9141	3.59	0	103	2.4e-08	1		K.ALEGADLVIIPAGVPR.K
													1302	94	109	795.9674	1589.9203	1589.9141	3.94	0	64	0.00017	1		K.ALEGADLVIIPAGVPR.K
													1303	94	109	795.9675	1589.9205	1589.9141	4.07	0	99	5.6e-08	1		K.ALEGADLVIIPAGVPR.K
													1304	94	109	795.9676	1589.9207	1589.9141	4.17	0	76	1.2e-05	1		K.ALEGADLVIIPAGVPR.K
													1305	94	109	795.9677	1589.9209	1589.9141	4.27	0	137	8.3e-12	1		K.ALEGADLVIIPAGVPR.K
													1306	94	109	795.9677	1589.9209	1589.9141	4.30	0	89	5.7e-07	1		K.ALEGADLVIIPAGVPR.K
													1307	94	109	795.9678	1589.9210	1589.9141	4.33	0	136	1.1e-11	1		K.ALEGADLVIIPAGVPR.K
													1308	94	109	795.9678	1589.9210	1589.9141	4.33	0	89	5.2e-07	1		K.ALEGADLVIIPAGVPR.K
													1309	94	109	530.9811	1589.9214	1589.9141	4.61	0	86	9.3e-07	1		K.ALEGADLVIIPAGVPR.K
													1310	94	109	795.9682	1589.9217	1589.9141	4.82	0	77	7.9e-06	1		K.ALEGADLVIIPAGVPR.K
													1311	94	109	795.9683	1589.9220	1589.9141	4.98	0	62	0.00026	1		K.ALEGADLVIIPAGVPR.K
													1312	94	109	795.9683	1589.9220	1589.9141	5.01	0	68	6e-05	1		K.ALEGADLVIIPAGVPR.K
													1313	94	109	795.9683	1589.9221	1589.9141	5.03	0	64	0.00017	1		K.ALEGADLVIIPAGVPR.K
													1314	94	109	795.9686	1589.9226	1589.9141	5.34	0	90	4e-07	1		K.ALEGADLVIIPAGVPR.K
													1315	94	109	795.9691	1589.9237	1589.9141	6.04	0	122	2.7e-10	1		K.ALEGADLVIIPAGVPR.K
													1316	94	109	795.9694	1589.9242	1589.9141	6.35	0	57	0.00077	1		K.ALEGADLVIIPAGVPR.K
													1317	94	109	795.9694	1589.9242	1589.9141	6.37	0	65	0.00014	1		K.ALEGADLVIIPAGVPR.K
													1318	94	109	795.9694	1589.9242	1589.9141	6.37	0	67	7.7e-05	1		K.ALEGADLVIIPAGVPR.K
													1319	94	109	795.9699	1589.9252	1589.9141	7.00	0	64	0.00013	1		K.ALEGADLVIIPAGVPR.K
													1321	94	109	795.9704	1589.9262	1589.9141	7.63	0	55	0.0011	1		K.ALEGADLVIIPAGVPR.K
													1322	94	109	795.9716	1589.9286	1589.9141	9.11	0	47	0.0061	1		K.ALEGADLVIIPAGVPR.K
													1323	94	109	795.9717	1589.9289	1589.9141	9.33	0	86	7.7e-07	1		K.ALEGADLVIIPAGVPR.K
													1324	94	109	795.9729	1589.9313	1589.9141	10.8	0	70	3.7e-05	1		K.ALEGADLVIIPAGVPR.K
													939	116	127	659.8537	1317.6929	1317.6929	0.0091	0	72	0.00017	1		R.DDLFNINAGIVK.N
													940	116	127	659.8549	1317.6952	1317.6929	1.82	0	50	0.026	1		R.DDLFNINAGIVK.N
													942	116	127	659.8556	1317.6966	1317.6929	2.83	0	58	0.0042	1		R.DDLFNINAGIVK.N
													947	116	127	659.8561	1317.6977	1317.6929	3.70	0	53	0.011	1		R.DDLFNINAGIVK.N
													948	116	127	659.8562	1317.6978	1317.6929	3.73	0	74	8.6e-05	1		R.DDLFNINAGIVK.N
													951	116	127	659.8567	1317.6988	1317.6929	4.50	0	83	1e-05	1		R.DDLFNINAGIVK.N
													953	116	127	659.8567	1317.6989	1317.6929	4.56	0	70	0.00024	1		R.DDLFNINAGIVK.N
													954	116	127	659.8568	1317.6991	1317.6929	4.76	0	68	0.00033	1		R.DDLFNINAGIVK.N
													958	116	127	659.8583	1317.7021	1317.6929	7.02	0	83	1.1e-05	1		R.DDLFNINAGIVK.N
													959	116	127	659.8584	1317.7023	1317.6929	7.14	0	47	0.042	1		R.DDLFNINAGIVK.N
													960	116	127	659.8586	1317.7026	1317.6929	7.40	0	60	0.0022	1		R.DDLFNINAGIVK.N
													961	116	127	659.8590	1317.7034	1317.6929	7.99	0	56	0.0053	1		R.DDLFNINAGIVK.N
													962	116	127	659.8596	1317.7047	1317.6929	8.96	0	52	0.013	1		R.DDLFNINAGIVK.N
													231	128	135	438.7329	875.4513	875.4535	-2.50	0	54	0.013	1		K.NLCSAIAK.Y
													232	128	135	438.7351	875.4556	875.4535	2.45	0	50	0.033	1		K.NLCSAIAK.Y
													233	128	135	438.7360	875.4575	875.4535	4.67	0	51	0.023	1		K.NLCSAIAK.Y
													112	163	169	407.1769	812.3393	812.3374	2.28	0	62	0.00036	1		K.AGMYDEK.K
													137	163	169	415.1758	828.3370	828.3324	5.57	0	60	0.00027	1		K.AGMYDEK.K + Oxidation (M)
													1007	170	181	674.3974	1346.7803	1346.7922	-8.85	1	69	9.5e-05	1		K.KLFGVTTLDVVR.A
													1008	170	181	449.9383	1346.7931	1346.7922	0.67	1	62	0.00031	1		K.KLFGVTTLDVVR.A
													757	171	181	610.3589	1218.7033	1218.6972	4.94	0	102	6.5e-08	1		K.LFGVTTLDVVR.A
													758	171	181	610.3590	1218.7034	1218.6972	5.02	0	78	1.5e-05	1		K.LFGVTTLDVVR.A
													1059	234	246	463.9031	1388.6876	1388.6896	-1.45	1	82	1.3e-05	1		K.RTQDGGTEVVEAK.A
													1060	234	246	695.3539	1388.6933	1388.6896	2.70	1	103	1.3e-07	1		K.RTQDGGTEVVEAK.A
													1061	234	246	695.3563	1388.6980	1388.6896	6.07	1	56	0.0055	1		K.RTQDGGTEVVEAK.A
													788	235	246	617.2909	1232.5672	1232.5885	-17.2	0	72	9.4e-05	1		R.TQDGGTEVVEAK.A
													789	235	246	617.2999	1232.5853	1232.5885	-2.55	0	89	2.6e-06	1		R.TQDGGTEVVEAK.A
													790	235	246	617.3051	1232.5957	1232.5885	5.86	0	78	3.8e-05	1		R.TQDGGTEVVEAK.A
													1472	302	318	620.9827	1859.9263	1859.9153	5.93	0	53	0.011	1		K.NGVEEVLDLGPLSDFEK.E
													772	319	329	409.5699	1225.6878	1225.6918	-3.19	0	72	7.9e-05	1		K.EGLEALKPELK.S
													773	319	329	613.8539	1225.6932	1225.6918	1.22	0	89	1.3e-06	1		K.EGLEALKPELK.S
													774	319	329	409.5732	1225.6977	1225.6918	4.83	0	76	3.2e-05	1		K.EGLEALKPELK.S
													775	319	329	613.8572	1225.6999	1225.6918	6.65	0	80	1.1e-05	1		K.EGLEALKPELK.S
			6	thioredoxin-disulfide reductase 2-like; Bna	XP_013661441.1	AT2G17420	39.582	6.97	922	1.41	27	0(0)/10(9)																	1	MCWISVSQLK	SLLNRAGGFL	LGSALNAPSL	TSSASSSSPA	AMETHKTKVC
													336	125	132	476.2622	950.5097	950.5073	2.58	0	52	0.014	1		K.IFTETVNK.V				51	IVGSGPAAHT	AAIYAARADL	KPLLFEGWMA	NDIAPGGQLT	TTTDVENFPG
													21	142	147	369.6943	737.3740	737.3708	4.40	0	50	0.02	1		K.LFTDSR.T				101	FPEGILGIDI	VEKFRKQSER	FGTKIFTETV	NKVDFSSKPF	KLFTDSRTVL
													1225	148	163	764.9542	1527.8938	1527.8872	4.33	0	145	1.6e-12	1		R.TVLADAVIISTGAVAK.R				151	ADAVIISTGA	VAKRLSFAGS	GEGAGGFWNR	GISACAVCDG	AAPIFRNKPL
													1226	148	163	510.3059	1527.8960	1527.8872	5.75	0	48	0.0072	1		R.TVLADAVIISTGAVAK.R				201	VVIGGGDSAM	EEANFLTKYG	SKVYIIHRRD	TFRASKIMQQ	RALSNPKIEV
													1337	165	180	806.8835	1611.7525	1611.7430	5.87	0	142	1.1e-11	1		R.LSFAGSGEGAGGFWNR.G				251	IWNSSVVEAY	GDENGKGVLG	GLKVKNVVTG	DVSDLKVSGL	FFAIGHEPAT
													1384	181	196	832.9024	1663.7902	1663.7811	5.49	0	115	5.5e-09	1		R.GISACAVCDGAAPIFR.N				301	KFLDGQLEVD	EDGYVVTKPG	TTKTSVVGVF	AAGDVQDKKY	RQAITAAGTG
													640	276	286	573.8062	1145.5979	1145.5928	4.45	0	78	4.9e-05	1		K.NVVTGDVSDLK.V				351	CMAALDAEHY	LQEIGSQEGK	SD
													1286	287	301	525.2874	1572.8403	1572.8300	6.52	0	83	8.3e-06	1		K.VSGLFFAIGHEPATK.F
													1181	324	338	746.8904	1491.7662	1491.7570	6.23	0	137	4.2e-11	1		K.TSVVGVFAAGDVQDK.K
													1351	324	339	540.9606	1619.8601	1619.8519	5.07	1	120	1.7e-09	1		K.TSVVGVFAAGDVQDKK.Y
			9	uncharacterized protein LOC106343639; Bol	XP_013638360.1	AT1G07040	42.813	8.89	846	1.26	33	11(10)/11(10)																	1	MSSFIVLKAF	RRKNQGISST	MLSLYSSSTI	KASFHSSFPP	LRSPPPPLSV
													1369	77	91	550.9252	1649.7537	1649.7434	6.21	0	72	8.4e-05	1	U	R.DSHGSSSQVAEPFFR.S				51	GSHIRLVKRD	HSVPAASGGV	SMSTNRDSHG	SSSQVAEPFF	RSVLGQMETV
													1197	92	104	755.3950	1508.7754	1508.7657	6.43	0	95	6.6e-07	1	U	R.SVLGQMETVYLNR.N				101	YLNRNPTPRS	VLELVRSVDD	EQLCYDHLAF	RTFGIGGYGI	DSLASFFLDY
													1215	92	104	763.3922	1524.7699	1524.7606	6.08	0	100	2.4e-07	1	U	R.SVLGQMETVYLNR.N + Oxidation (M)				151	GYTQMDELRF	PAKKLRALWF	APPHASAVPG	GSGVDGPLPR	VFISELLVEQ
													116	110	116	408.2549	814.4953	814.4912	4.99	0	71	0.00016	1	U	R.SVLELVR.S				201	MSTQTQDVIR	KYTETSPNGR	KYAALSSALG	SLPWEKPLSS	EFEQLARESE
													1474	117	131	623.2846	1866.8320	1866.8207	6.09	0	87	1.9e-06	1	U	R.SVDDEQLCYDHLAFR.T				251	YAAWTLANGY	ALNHVTISVH	RLKSHLNKIK	KLNQFLEEKG	FRLNSEGGVL
													287	293	301	458.7604	915.5063	915.5025	4.17	0	72	0.0002	1	U	R.LNSEGGVLK.V				301	KVSPDGGLLQ	SSTVADSISF	RFSDGVTKSI	PCSYIEFAER	LVLPQYQNIP
													1531	302	321	1018.5246	2035.0346	2035.0222	6.11	0	86	4.7e-06	1	U	K.VSPDGGLLQSSTVADSISFR.F				351	ESEIKEFHRR	DGFEVGNADK	IFESTNQEQL	SRRTG
													1156	329	340	736.3549	1470.6952	1470.6813	9.45	0	79	1.9e-05	1	U	K.SIPCSYIEFAER.L
													1435	341	355	885.9925	1769.9704	1769.9563	7.95	0	95	3.3e-07	1	U	R.LVLPQYQNIPESEIK.E
													490	361	370	526.2409	1050.4671	1050.4618	5.08	0	76	3.7e-05	1	U	R.DGFEVGNADK.I
													1139	371	382	726.3650	1450.7154	1450.7052	7.04	0	109	3.3e-08	1	U	K.IFESTNQEQLSR.R
C1-8	35	7.1	1	bifunctional L-3-cyanoalanine synthase/cysteine synthase C1, mitochondrial; Bol	XP_013604593.1	AT3G61440	40.000	8.84	1204	6.3	38	15(7)/29(14)																	1	MATIWRRLLK	TETIPRISQS	TRKLFSTDGS	SSFAERLRNL	PKEFPATQAK
													381	51	59	500.8008	999.5870	999.5825	4.53	1	80	1.8e-05	1		K.RDASLLIGR.T				51	RDASLLIGRT	PLVFLNRVTE	GCGAYIAAKQ	EHFQPTCSVK	DRPALAMVAD
													382	51	59	334.2035	999.5888	999.5825	6.26	1	67	0.00045	1		K.RDASLLIGR.T				101	AEKKNLITPG	KTTLIEPTSG	NMGISMAFMA	AMKGYKIIMT	MPSYTSLERR
													164	52	59	422.7476	843.4807	843.4814	-0.80	0	77	7.2e-05	1		R.DASLLIGR.T				151	VTMRSFGAEL	VLTDPTKGMG	GTVKKAYDLL	ESTPAAHMLQ	QFANPANTQI
													165	52	59	422.7496	843.4846	843.4814	3.80	0	67	0.00072	1		R.DASLLIGR.T				201	HYDTTGPEIW	EDTLGNVDIF	VMGIGSGGTV	SGVGQYLKFK	NPNVKIYGVE
													319	60	67	480.2858	958.5571	958.5600	-3.06	0	55	0.0065	1		R.TPLVFLNR.V				251	PAESNILNGG	KPGPHAITGN	GVGFKPDILD	MDVMESVLEV	SSEDAIKMAR
													320	60	67	480.2872	958.5598	958.5600	-0.22	0	74	6.8e-05	1		R.TPLVFLNR.V				301	ELALKEGLMV	GISSGANTVA	AIRLAKMPEN	KGKLIVTIHA	SFGERYLSSI
													770	68	79	620.3069	1238.5992	1238.5965	2.18	0	92	1.3e-06	1		R.VTEGCGAYIAAK.Q				351	LFDELRKEAE	AMKPVSVD
													984	80	90	454.2169	1359.6290	1359.6241	3.54	0	46	0.035	1	U	K.QEHFQPTCSVK.D
													985	80	90	680.8233	1359.6320	1359.6241	5.80	0	68	0.00022	1	U	K.QEHFQPTCSVK.D
													1033	91	103	468.2403	1401.6989	1401.6922	4.81	0	72	0.00014	1	U	K.DRPALAMVADAEK.K + Oxidation (M)
													1034	91	103	701.8579	1401.7013	1401.6922	6.54	0	90	2.4e-06	1	U	K.DRPALAMVADAEK.K + Oxidation (M)
													1186	91	104	510.9395	1529.7967	1529.7871	6.25	1	84	8.2e-06	1	U	K.DRPALAMVADAEKK.N + Oxidation (M)
													1528	112	133	784.0376	2349.0909	2349.0724	7.83	0	60	0.0012	1		K.TTLIEPTSGNMGISMAFMAAMK.G + 3 Oxidation (M)
													1532	112	133	789.3685	2365.0838	2365.0674	6.93	0	91	9.9e-07	1		K.TTLIEPTSGNMGISMAFMAAMK.G + 4 Oxidation (M)
													1196	137	149	771.3935	1540.7725	1540.7629	6.24	0	94	7.2e-07	1	U	K.IIMTMPSYTSLER.R
													1222	137	149	779.3907	1556.7667	1556.7578	5.73	0	88	2.9e-06	1	U	K.IIMTMPSYTSLER.R + Oxidation (M)
													1223	137	149	779.3914	1556.7682	1556.7578	6.64	0	84	7.7e-06	1	U	K.IIMTMPSYTSLER.R + Oxidation (M)
													1238	137	149	525.2605	1572.7597	1572.7527	4.42	0	53	0.009	1	U	K.IIMTMPSYTSLER.R + 2 Oxidation (M)
													1008	155	167	689.3701	1376.7257	1376.7188	5.08	0	123	1.1e-09	1		R.SFGAELVLTDPTK.G
													1009	155	167	689.3729	1376.7312	1376.7188	9.02	0	105	6.5e-08	1		R.SFGAELVLTDPTK.G
													1374	306	323	873.4685	1744.9225	1744.9142	4.76	0	48	0.026	1		K.EGLMVGISSGANTVAAIR.L
													1380	306	323	881.4680	1760.9215	1760.9091	7.07	0	130	1.7e-10	1		K.EGLMVGISSGANTVAAIR.L + Oxidation (M)
													1381	306	323	587.9815	1760.9226	1760.9091	7.65	0	85	5.3e-06	1		K.EGLMVGISSGANTVAAIR.L + Oxidation (M)
													1128	346	357	495.2799	1482.8179	1482.8082	6.55	1	89	1.4e-06	1	U	R.YLSSILFDELRK.E
													1129	346	357	742.4178	1482.8210	1482.8082	8.61	1	76	2.6e-05	1	U	R.YLSSILFDELRK.E
													917	357	368	440.5579	1318.6520	1318.6438	6.18	1	53	0.013	1	U	R.KEAEAMKPVSVD.- + Oxidation (M)
													918	357	368	660.3342	1318.6539	1318.6438	7.66	1	56	0.0064	1	U	R.KEAEAMKPVSVD.- + Oxidation (M)
													645	358	368	588.2877	1174.5608	1174.5540	5.80	0	54	0.0074	1	U	K.EAEAMKPVSVD.-
													667	358	368	596.2826	1190.5507	1190.5489	1.49	0	55	0.0057	1	U	K.EAEAMKPVSVD.- + Oxidation (M)
			2	g carbonic anhydrase 2, mitochondrial; Bol	XP_013599787.1	AT1G47260	30.058	6.07	1171	5.61	51	2(1)/19(13)																	1	MGTLGRVIYT	VGNWIRGSGQ	ALDRVGSILQ	GSHRLEEHLS	RHRTLMSVFD
													97	17	24	402.2065	802.3984	802.3933	6.36	0	50	0.02	1		R.GSGQALDR.V				51	KSPLVDKDVF	VAPSASVIGD	VQIGKGSSIW	YGCVLRGDVN	NISVGSGTNI
													437	25	34	351.8660	1052.5761	1052.5727	3.19	0	64	0.00051	1	U	R.VGSILQGSHR.L				101	QDNSLVHVAK	TNLSGKVLPT	TIGDNVTVGH	SAVIHGCTVE	DEAFVGMGAT
													438	25	34	527.2967	1052.5788	1052.5727	5.85	0	86	3.8e-06	1	U	R.VGSILQGSHR.L				151	LLDGVVVEKH	AMVAAGSLVR	ENTRIPSGEV	WGGNPAKFMR	KLTDEEIAYI
													224	35	41	442.2380	882.4614	882.4559	6.26	0	62	0.0011	1		R.LEEHLSR.H				201	SKSAENYINL	AHIHAAENSK	SFEEIEVERA	LRKKYARKDE	DYDSMLGIVR
													313	44	51	478.7445	955.4744	955.4685	6.21	0	72	9.2e-05	1		R.TLMSVFDK.S + Oxidation (M)				251	ETPAELILPD	NVLPEKTTTR	VPTTHY
													862	76	86	649.3251	1296.6356	1296.6285	5.50	0	75	6.9e-05	1		K.GSSIWYGCVLR.G
													1541	87	110	813.4191	2437.2354	2437.2197	6.43	0	150	1.5e-12	1		R.GDVNNISVGSGTNIQDNSLVHVAK.T
													551	160	170	376.5401	1126.5985	1126.5917	6.01	0	56	0.004	1		K.HAMVAAGSLVR.E + Oxidation (M)
													552	160	170	564.3074	1126.6003	1126.5917	7.62	0	76	3.9e-05	1		K.HAMVAAGSLVR.E + Oxidation (M)
													888	175	187	656.3419	1310.6693	1310.6619	5.67	0	107	4.2e-08	1		R.IPSGEVWGGNPAK.F
													1049	191	202	470.5908	1408.7507	1408.7449	4.08	1	76	4e-05	1		R.KLTDEEIAYISK.S
													1050	191	202	705.3841	1408.7536	1408.7449	6.20	1	104	6.1e-08	1		R.KLTDEEIAYISK.S
													845	192	202	641.3356	1280.6566	1280.6500	5.16	0	85	6.4e-06	1		K.LTDEEIAYISK.S
													574	221	229	569.2767	1136.5389	1136.5349	3.51	0	87	4.2e-06	1		K.SFEEIEVER.A
													1193	238	250	514.2524	1539.7354	1539.7239	7.46	1	94	1.2e-06	1		R.KDEDYDSMLGIVR.E
													1219	238	250	519.5826	1555.7260	1555.7188	4.64	1	83	1.1e-05	1		R.KDEDYDSMLGIVR.E + Oxidation (M)
													1220	238	250	778.8710	1555.7274	1555.7188	5.50	1	100	2.5e-07	1		R.KDEDYDSMLGIVR.E + Oxidation (M)
													1390	251	266	889.4883	1776.9621	1776.9509	6.30	0	117	2.4e-09	1		R.ETPAELILPDNVLPEK.T
													1391	251	266	889.4894	1776.9642	1776.9509	7.47	0	86	2.8e-06	1		R.ETPAELILPDNVLPEK.T
			4	malate dehydrogenase 1, mitochondrial-like; Bol	XP_013587918.1	AT1G53240	36.010	8.48	1048	4.34	37	5(1)/57(12)																	1	MFRCMLVRSS	SSAKQSLMRR	NLSSGSVPER	KVAILGAAGG	IGQPLALLMK
													1404	32	50	603.6973	1808.0701	1808.0594	5.93	0	96	5.1e-08	1		K.VAILGAAGGIGQPLALLMK.L + Oxidation (M)				51	LNPLVSSLSL	YDIANTPGVA	ADVGHINTRS	EVVGYMGDDN	LAKALEGADL
													1405	32	50	905.0428	1808.0710	1808.0594	6.45	0	84	7.8e-07	1		K.VAILGAAGGIGQPLALLMK.L + Oxidation (M)				101	VIIPAGVPRK	PGMTRDDLFN	INAGIVKNLC	SAIAKFCPHA	LVNMISNPVN
													1145	80	93	749.3511	1496.6876	1496.6817	3.93	0	113	8.3e-09	1	U	R.SEVVGYMGDDNLAK.A				151	STVPIAAEIF	KKAGMYDEKK	LFGVTTLDVV	RAKTFYAGKA	NVPVAEVNVP
													1160	80	93	757.3474	1512.6803	1512.6766	2.44	0	95	3.6e-07	1	U	R.SEVVGYMGDDNLAK.A + Oxidation (M)				201	VIGGHAGVTI	LPLFSQATPQ	ANLSGDVLTA	LTKRTQDGGT	EVVEAKAGKG
													1161	80	93	757.3485	1512.6824	1512.6766	3.83	0	107	2.4e-08	1	U	R.SEVVGYMGDDNLAK.A + Oxidation (M)				251	SATLSMAYAG	ALFADACLKG	LNGVPDVVEC	SYVQSTITEL	PFFASKVRLG
													1162	80	93	757.3488	1512.6830	1512.6766	4.22	0	101	8.5e-08	1	U	R.SEVVGYMGDDNLAK.A + Oxidation (M)				301	KNGVEEVLDL	GPLSDFEKEG	LEALKPELKS	SIEKGVKFAN	Q
													1163	80	93	1513.6906	1512.6833	1512.6766	4.43	0	87	2.5e-06	1	U	R.SEVVGYMGDDNLAK.A + Oxidation (M)
													1251	94	109	795.9664	1589.9182	1589.9141	2.62	0	72	3.1e-05	1		K.ALEGADLVIIPAGVPR.K
													1252	94	109	795.9666	1589.9186	1589.9141	2.86	0	96	1.1e-07	1		K.ALEGADLVIIPAGVPR.K
													1253	94	109	795.9669	1589.9192	1589.9141	3.21	0	126	1.1e-10	1		K.ALEGADLVIIPAGVPR.K
													1254	94	109	795.9669	1589.9193	1589.9141	3.29	0	102	3.1e-08	1		K.ALEGADLVIIPAGVPR.K
													1255	94	109	795.9674	1589.9201	1589.9141	3.82	0	90	4.8e-07	1		K.ALEGADLVIIPAGVPR.K
													1256	94	109	795.9675	1589.9205	1589.9141	4.06	0	109	6.5e-09	1		K.ALEGADLVIIPAGVPR.K
													1257	94	109	795.9676	1589.9207	1589.9141	4.17	0	60	0.00041	1		K.ALEGADLVIIPAGVPR.K
													1258	94	109	795.9677	1589.9209	1589.9141	4.31	0	92	2.7e-07	1		K.ALEGADLVIIPAGVPR.K
													1260	94	109	795.9684	1589.9222	1589.9141	5.11	0	96	1e-07	1		K.ALEGADLVIIPAGVPR.K
													1261	94	109	795.9686	1589.9226	1589.9141	5.34	0	85	1.2e-06	1		K.ALEGADLVIIPAGVPR.K
													1262	94	109	795.9686	1589.9226	1589.9141	5.35	0	102	2.8e-08	1		K.ALEGADLVIIPAGVPR.K
													1263	94	109	795.9686	1589.9226	1589.9141	5.38	0	84	1.4e-06	1		K.ALEGADLVIIPAGVPR.K
													1264	94	109	795.9692	1589.9238	1589.9141	6.11	0	122	2.5e-10	1		K.ALEGADLVIIPAGVPR.K
													1265	94	109	530.9821	1589.9244	1589.9141	6.46	0	83	1.8e-06	1		K.ALEGADLVIIPAGVPR.K
													1266	94	109	795.9697	1589.9248	1589.9141	6.75	0	74	1.5e-05	1		K.ALEGADLVIIPAGVPR.K
													1267	94	109	795.9699	1589.9253	1589.9141	7.05	0	52	0.0024	1		K.ALEGADLVIIPAGVPR.K
													1268	94	109	795.9705	1589.9264	1589.9141	7.78	0	47	0.0071	1		K.ALEGADLVIIPAGVPR.K
													1269	94	109	795.9709	1589.9271	1589.9141	8.22	0	50	0.0038	1		K.ALEGADLVIIPAGVPR.K
													1270	94	109	795.9709	1589.9272	1589.9141	8.28	0	63	0.00018	1		K.ALEGADLVIIPAGVPR.K
													904	116	127	659.8539	1317.6932	1317.6929	0.24	0	58	0.0041	1		R.DDLFNINAGIVK.N
													906	116	127	659.8542	1317.6939	1317.6929	0.81	0	83	1.4e-05	1		R.DDLFNINAGIVK.N
													907	116	127	659.8553	1317.6960	1317.6929	2.38	0	58	0.0036	1		R.DDLFNINAGIVK.N
													909	116	127	659.8559	1317.6973	1317.6929	3.36	0	55	0.0078	1		R.DDLFNINAGIVK.N
													911	116	127	659.8569	1317.6991	1317.6929	4.78	0	80	2.2e-05	1		R.DDLFNINAGIVK.N
													912	116	127	659.8571	1317.6996	1317.6929	5.12	0	68	0.00034	1		R.DDLFNINAGIVK.N
													913	116	127	440.2406	1317.7000	1317.6929	5.40	0	57	0.0041	1		R.DDLFNINAGIVK.N
													914	116	127	659.8576	1317.7007	1317.6929	5.96	0	58	0.0034	1		R.DDLFNINAGIVK.N
													212	128	135	438.7328	875.4509	875.4535	-2.87	0	53	0.017	1		K.NLCSAIAK.Y
													216	128	135	438.7373	875.4599	875.4535	7.41	0	51	0.021	1		K.NLCSAIAK.Y
													125	163	169	415.1760	828.3375	828.3324	6.27	0	60	0.00027	1		K.AGMYDEK.K + Oxidation (M)
													966	170	181	674.3931	1346.7716	1346.7922	-15.3	1	68	0.00014	1		K.KLFGVTTLDVVR.A
													967	170	181	449.9392	1346.7957	1346.7922	2.58	1	68	6.5e-05	1		K.KLFGVTTLDVVR.A
													715	171	181	610.3565	1218.6984	1218.6972	0.95	0	59	0.0014	1		K.LFGVTTLDVVR.A
													716	171	181	610.3586	1218.7026	1218.6972	4.43	0	87	1.7e-06	1		K.LFGVTTLDVVR.A
													717	171	181	610.3592	1218.7038	1218.6972	5.35	0	75	3.2e-05	1		K.LFGVTTLDVVR.A
													718	171	181	610.3594	1218.7043	1218.6972	5.78	0	74	3e-05	1		K.LFGVTTLDVVR.A
													719	171	181	610.3596	1218.7047	1218.6972	6.14	0	99	9.9e-08	1		K.LFGVTTLDVVR.A
													720	171	181	610.3599	1218.7053	1218.6972	6.58	0	60	0.00092	1		K.LFGVTTLDVVR.A
													721	171	181	610.3605	1218.7064	1218.6972	7.48	0	59	0.0011	1		K.LFGVTTLDVVR.A
													722	171	181	610.3608	1218.7071	1218.6972	8.09	0	61	0.00059	1		K.LFGVTTLDVVR.A
													1021	234	246	695.3556	1388.6966	1388.6896	5.08	1	52	0.016	1		K.RTQDGGTEVVEAK.A
													753	235	246	617.2992	1232.5839	1232.5885	-3.72	0	92	1.4e-06	1		R.TQDGGTEVVEAK.A
													754	235	246	617.2993	1232.5841	1232.5885	-3.52	0	75	6.7e-05	1		R.TQDGGTEVVEAK.A
													756	235	246	617.3017	1232.5888	1232.5885	0.27	0	68	0.0003	1		R.TQDGGTEVVEAK.A
													1428	302	318	930.9655	1859.9165	1859.9153	0.66	0	116	5e-09	1		K.NGVEEVLDLGPLSDFEK.E
													731	319	329	409.5707	1225.6902	1225.6918	-1.24	0	69	0.00016	1		K.EGLEALKPELK.S
													732	319	329	613.8547	1225.6948	1225.6918	2.46	0	89	1.4e-06	1		K.EGLEALKPELK.S
													734	319	329	409.5734	1225.6984	1225.6918	5.45	0	76	3.2e-05	1		K.EGLEALKPELK.S
													735	319	329	409.5736	1225.6990	1225.6918	5.89	0	63	0.00056	1		K.EGLEALKPELK.S
													737	319	329	613.8576	1225.7006	1225.6918	7.19	0	69	0.00013	1		K.EGLEALKPELK.S
C2-1	42	5.3	1	mercapto-pyruvate sulfurtransferase 1; Cmo	ACO57704.1	AT1G79230	41.714	5.89	1120	3.96	38	0(0)/76(12)																		1	MASTLFSRTF	LAATHRLITP	SLLPQKPLHL	ASFLTRRGFF	SQLGSYSTAY
													727	96	108	805.3751	1608.7356	1608.7242	7.09	0	131	1.1e-10	1		K.VLDASWYMPDEQR.N					51	RSARAMASAG	IGARAGYSTS	SSVATNEPVV	SVDWLHSNLR	EPDLKVLDAS
													728	96	108	537.2527	1608.7362	1608.7242	7.43	0	55	0.0047	1		K.VLDASWYMPDEQR.N					101	WYMPDEQRNP	IQEYQVAHIP	GALFFDLDGI	SDRSTSLPHM	LPSEEAFAAG
													738	96	108	813.3719	1624.7292	1624.7191	6.17	0	97	2.4e-07	1		K.VLDASWYMPDEQR.N + Oxidation (M)					151	CSALGIENKD	GVVVYDAKGV	FSAARVWWTL	RVFGHDKVWV	LDGGLPRWRA
													739	96	108	813.3724	1624.7302	1624.7191	6.80	0	58	0.002	1		K.VLDASWYMPDEQR.N + Oxidation (M)					201	SGYDVESSAS	GDAILKASAA	SEAIEKIYQG	HSVSPITFQT	KFQPHLVWTL
													740	96	108	813.3726	1624.7307	1624.7191	7.10	0	66	0.00034	1		K.VLDASWYMPDEQR.N + Oxidation (M)					251	DQVKNNMEDQ	TYQHVDARSK	ARFDGTAPEP	RKGIRSGHIP	GSKCVPYPQL
													741	96	108	542.5847	1624.7322	1624.7191	8.04	0	79	1.6e-05	1		K.VLDASWYMPDEQR.N + Oxidation (M)					301	FDSASQTLLP	AEDLKKRFEQ	EEISLDKPIL	ASCGTGVTAC	ILAMGLHRVG
													1050	134	159	911.7739	2732.2998	2732.2785	7.77	0	52	0.0082	1		R.STSLPHMLPSEEAFAAGCSALGIENK.D + Oxidation (M)					351	KTDVPVYDGS	WTEWATQPDL	PMEGEDSSS
													242	160	168	483.2505	964.4865	964.4866	-0.046	0	83	1.3e-05	1		K.DGVVVYDAK.G
													243	160	168	483.2513	964.4880	964.4866	1.53	0	46	0.06	1		K.DGVVVYDAK.G
													244	160	168	483.2523	964.4901	964.4866	3.67	0	94	1.3e-06	1		K.DGVVVYDAK.G
													245	160	168	483.2533	964.4921	964.4866	5.70	0	69	0.00035	1		K.DGVVVYDAK.G
													247	160	168	483.2539	964.4932	964.4866	6.90	0	75	9e-05	1		K.DGVVVYDAK.G
													449	188	197	556.3173	1110.6201	1110.6186	1.38	0	89	1.6e-06	1		K.VWVLDGGLPR.W
													450	188	197	556.3201	1110.6255	1110.6186	6.26	0	75	4e-05	1		K.VWVLDGGLPR.W
													451	188	197	556.3204	1110.6262	1110.6186	6.86	0	65	0.00033	1		K.VWVLDGGLPR.W
													452	188	197	556.3207	1110.6268	1110.6186	7.40	0	87	2.4e-06	1		K.VWVLDGGLPR.W
													453	188	197	556.3211	1110.6277	1110.6186	8.24	0	63	0.0005	1		K.VWVLDGGLPR.W
													798	200	216	835.3958	1668.7769	1668.7842	-4.37	0	69	0.00017	1		R.ASGYDVESSASGDAILK.A
													799	200	216	835.3962	1668.7779	1668.7842	-3.78	0	80	1.6e-05	1		R.ASGYDVESSASGDAILK.A
													800	200	216	835.4009	1668.7873	1668.7842	1.85	0	102	1.1e-07	1		R.ASGYDVESSASGDAILK.A
													801	200	216	835.4021	1668.7896	1668.7842	3.22	0	59	0.0021	1		R.ASGYDVESSASGDAILK.A
													802	200	216	835.4030	1668.7914	1668.7842	4.27	0	96	4.9e-07	1		R.ASGYDVESSASGDAILK.A
													806	200	216	835.4044	1668.7943	1668.7842	6.03	0	102	1.1e-07	1		R.ASGYDVESSASGDAILK.A
													807	200	216	835.4045	1668.7945	1668.7842	6.14	0	89	2.1e-06	1		R.ASGYDVESSASGDAILK.A
													808	200	216	835.4048	1668.7950	1668.7842	6.44	0	113	8.5e-09	1		R.ASGYDVESSASGDAILK.A
													809	200	216	835.4050	1668.7955	1668.7842	6.73	0	93	9e-07	1		R.ASGYDVESSASGDAILK.A
													810	200	216	835.4051	1668.7957	1668.7842	6.87	0	99	2.3e-07	1		R.ASGYDVESSASGDAILK.A
													811	200	216	835.4053	1668.7961	1668.7842	7.14	0	106	4.7e-08	1		R.ASGYDVESSASGDAILK.A
													812	200	216	835.4054	1668.7963	1668.7842	7.25	0	78	2.9e-05	1		R.ASGYDVESSASGDAILK.A
													813	200	216	835.4055	1668.7964	1668.7842	7.30	0	81	1.6e-05	1		R.ASGYDVESSASGDAILK.A
													814	200	216	835.4055	1668.7964	1668.7842	7.31	0	101	1.4e-07	1		R.ASGYDVESSASGDAILK.A
													815	200	216	835.4056	1668.7966	1668.7842	7.40	0	114	7.8e-09	1		R.ASGYDVESSASGDAILK.A
													816	200	216	835.4056	1668.7967	1668.7842	7.48	0	115	5.9e-09	1		R.ASGYDVESSASGDAILK.A
													817	200	216	835.4059	1668.7972	1668.7842	7.75	0	104	6.9e-08	1		R.ASGYDVESSASGDAILK.A
													818	200	216	835.4059	1668.7973	1668.7842	7.81	0	90	1.7e-06	1		R.ASGYDVESSASGDAILK.A
													820	200	216	557.2731	1668.7975	1668.7842	7.93	0	84	7e-06	1		R.ASGYDVESSASGDAILK.A
													821	200	216	835.4061	1668.7977	1668.7842	8.07	0	99	2.3e-07	1		R.ASGYDVESSASGDAILK.A
													822	200	216	557.2733	1668.7980	1668.7842	8.23	0	109	2.4e-08	1		R.ASGYDVESSASGDAILK.A
													823	200	216	835.4064	1668.7982	1668.7842	8.35	0	101	1.3e-07	1		R.ASGYDVESSASGDAILK.A
													824	200	216	835.4066	1668.7987	1668.7842	8.68	0	76	4.6e-05	1		R.ASGYDVESSASGDAILK.A
													825	200	216	835.4069	1668.7993	1668.7842	9.04	0	94	7.7e-07	1		R.ASGYDVESSASGDAILK.A
													826	200	216	835.4069	1668.7993	1668.7842	9.04	0	112	1.3e-08	1		R.ASGYDVESSASGDAILK.A
													827	200	216	835.4071	1668.7997	1668.7842	9.28	0	97	3.9e-07	1		R.ASGYDVESSASGDAILK.A
													828	200	216	835.4072	1668.7999	1668.7842	9.38	0	79	2.2e-05	1		R.ASGYDVESSASGDAILK.A
													829	200	216	835.4076	1668.8007	1668.7842	9.84	0	84	8.1e-06	1		R.ASGYDVESSASGDAILK.A
													830	200	216	835.4077	1668.8009	1668.7842	9.96	0	77	4e-05	1		R.ASGYDVESSASGDAILK.A
													831	200	216	835.4077	1668.8009	1668.7842	9.98	0	74	8.1e-05	1		R.ASGYDVESSASGDAILK.A
													832	200	216	835.4078	1668.8011	1668.7842	10.1	0	79	2.4e-05	1		R.ASGYDVESSASGDAILK.A
													833	200	216	835.4081	1668.8016	1668.7842	10.4	0	90	1.8e-06	1		R.ASGYDVESSASGDAILK.A
													834	200	216	835.4102	1668.8059	1668.7842	13.0	0	90	2.1e-06	1		R.ASGYDVESSASGDAILK.A
													266	217	226	488.7504	975.4862	975.4872	-1.08	0	88	4.1e-06	1		K.ASAASEAIEK.I
													267	217	226	488.7541	975.4937	975.4872	6.61	0	88	4.4e-06	1		K.ASAASEAIEK.I
													268	217	226	488.7546	975.4947	975.4872	7.63	0	86	8.5e-06	1		K.ASAASEAIEK.I
													269	217	226	488.7547	975.4948	975.4872	7.77	0	98	5.4e-07	1		K.ASAASEAIEK.I
													270	217	226	488.7548	975.4951	975.4872	8.06	0	94	1.2e-06	1		K.ASAASEAIEK.I
													272	217	226	488.7553	975.4960	975.4872	8.94	0	67	0.0006	1		K.ASAASEAIEK.I
													273	217	226	488.7555	975.4964	975.4872	9.39	0	68	0.0005	1		K.ASAASEAIEK.I
													879	227	241	569.3027	1704.8864	1704.8835	1.66	0	116	4.6e-09	1		K.IYQGHSVSPITFQTK.F
													880	227	241	853.4549	1704.8953	1704.8835	6.90	0	123	9.6e-10	1		K.IYQGHSVSPITFQTK.F
													730	242	254	805.9443	1609.8741	1609.8617	7.70	0	82	7.2e-06	1		K.FQPHLVWTLDQVK.N
													902	255	268	860.8765	1719.7384	1719.7271	6.60	0	110	5.9e-09	1		K.NNMEDQTYQHVDAR.S
													903	255	268	574.2546	1719.7421	1719.7271	8.75	0	79	8.6e-06	1		K.NNMEDQTYQHVDAR.S
													904	255	268	574.2550	1719.7430	1719.7271	9.27	0	61	0.00055	1		K.NNMEDQTYQHVDAR.S
													922	255	268	579.5806	1735.7201	1735.7220	-1.10	0	72	2.1e-05	1		K.NNMEDQTYQHVDAR.S + Oxidation (M)
													923	255	268	579.5830	1735.7272	1735.7220	3.00	0	50	0.0038	1		K.NNMEDQTYQHVDAR.S + Oxidation (M)
													925	255	268	579.5851	1735.7334	1735.7220	6.57	0	51	0.0036	1		K.NNMEDQTYQHVDAR.S + Oxidation (M)
													926	255	268	868.8741	1735.7337	1735.7220	6.76	0	130	4.3e-11	1		K.NNMEDQTYQHVDAR.S + Oxidation (M)
													927	255	268	579.5856	1735.7350	1735.7220	7.51	0	57	0.001	1		K.NNMEDQTYQHVDAR.S + Oxidation (M)
													928	255	268	868.8750	1735.7355	1735.7220	7.77	0	131	3.7e-11	1		K.NNMEDQTYQHVDAR.S + Oxidation (M)
													547	271	281	406.2089	1215.6049	1215.5996	4.34	1	48	0.037	1		K.ARFDGTAPEPR.K
													548	271	281	608.8116	1215.6086	1215.5996	7.42	1	79	3e-05	1		K.ARFDGTAPEPR.K
													296	273	281	495.2381	988.4616	988.4614	0.24	0	77	2.6e-05	1		R.FDGTAPEPR.K
													297	273	281	495.2414	988.4682	988.4614	6.90	0	58	0.003	1		R.FDGTAPEPR.K
													298	273	281	495.2414	988.4682	988.4614	6.90	0	77	3.6e-05	1		R.FDGTAPEPR.K
													299	273	281	495.2442	988.4739	988.4614	12.7	0	62	0.0014	1		R.FDGTAPEPR.K
													63	286	293	391.7142	781.4139	781.4082	7.27	0	50	0.016	1		R.SGHIPGSK.C
			3	pyruvate dehydrogenase E1 component subunit b-1, mitochondrial; Bol	XP_013622192.1	AT5G50850	39.804	5.67	876	1.82	33	10(7)/13(10)																	1	MWGILRRSAV	DGGGFSASSL	RRTRFALVSA	RSYAAGSKEM	TVRDALNSAI
													911	44	59	861.3874	1720.7603	1720.7461	8.25	0	95	2.5e-07	1	U	R.DALNSAIDEEMSADPK.V + Oxidation (M)				51	DEEMSADPKV	FVMGEEVGQY	QGAYKITKGL	LEKYGPERVY	DTPITEAGFT
													912	44	59	574.5959	1720.7658	1720.7461	11.4	0	66	0.00024	1	U	R.DALNSAIDEEMSADPK.V + Oxidation (M)				101	GIGVGAAYAG	LKPVVEFMTF	NFSMQAIDHI	INSAAKSNYM	SAGQINVPIV
													1002	60	75	607.6267	1819.8584	1819.8451	7.31	0	62	0.0011	1	U	K.VFVMGEEVGQYQGAYK.I + Oxidation (M)				151	FRGPNGAAAG	VGAQHSQCYA	AWYASVPGLK	VLAPYSAEDA	RGLLKAAIRD
													1003	60	75	910.9376	1819.8606	1819.8451	8.51	0	113	9.3e-09	1	U	K.VFVMGEEVGQYQGAYK.I + Oxidation (M)				201	PDPVVFLENE	LLYGESFPIS	EEALDSSFCL	PIGKAKIERE	GKDVTITTFS
													999	137	152	906.4655	1810.9163	1810.9036	7.04	0	100	1.7e-07	1		K.SNYMSAGQINVPIVFR.G + Oxidation (M)				251	KMVGFVLKAA	EKLAEEGISA	EVINLRSIRP	LDRATINASV	RKTSRLVTVE
													527	181	191	596.3086	1190.6027	1190.5931	8.07	0	115	8.5e-09	1	U	K.VLAPYSAEDAR.G				301	EGFPQHGVCA	EICASVVEES	FSYLDAPVER	IAGADVPMPY	AANLERLALP
													333	243	251	506.2750	1010.5354	1010.5284	6.91	0	57	0.0046	1	U	K.DVTITTFSK.M				351	QVEDIVRAAK	RACYRSK
													71	252	258	397.2391	792.4636	792.4568	8.56	0	52	0.0095	1	U	K.MVGFVLK.A
													90	252	258	405.2357	808.4569	808.4517	6.46	0	46	0.035	1	U	K.MVGFVLK.A + Oxidation (M)
													693	263	276	757.4200	1512.8255	1512.8147	7.14	0	129	1.8e-10	1	U	K.LAEEGISAEVINLR.S
													110	284	291	416.2403	830.4660	830.4610	5.98	0	58	0.0052	1		R.ATINASVR.K
													876	331	346	852.4312	1702.8478	1702.8348	7.65	0	92	1.3e-06	1		R.IAGADVPMPYAANLER.L + Oxidation (M)
													576	347	357	626.8714	1251.7282	1251.7187	7.58	0	64	0.00025	1	U	R.LALPQVEDIVR.A
			20a	dehydrin ERD14; Bra	XP_009106273.1	AT1G76180	22.031	5.45	212	0.33	12	2(2)/2(2)
													776	16	31	826.8908	1651.7670	1651.7537	8.06	0	154	6.8e-13	1	U	K.VATEESSTATGEVTDR.G				1	MAEETKNVHE	HEVPKVATEE	SSTATGEVTD	RGLFDFLGKK	KDETKPEETI	20a	1	MAEETKNVHE	HEAPKVATEE	SSTATGEVTD	RGLFDFLGKK	KDETKPEETI	20b
													239	114	122	482.2566	962.4986	962.4920	6.81	0	58	0.0044	1	U	K.VTTTEGEVK.T				51	DSEFEQKVHI	SEPVPEVKHE	EEKEEKKHSL	LEKLHRSDSS	SSSSSEEEGE		51	DSEFEQKVHI	SEPVPEVKHE	EEGEEKKHSL	LEKLHRSDSS	SSSSSEEEGE
			20b	dehydrin ERD14; Bol	XP_013592580.1	AT1G76180	21.911	5.43	212	0.33	12	2(2)/2(2)																	101	DGVKRKKKKD	KKKVTTTEGE	VKTEEEKKGF	MDKLKEKLPG	HGKKPEEASP		101	DGVKRKKKKD	KKKVTTTEGE	VKTEEEKKGF	MDKLKEKLPG	HGKKPEDASP
													776	16	31	826.8908	1651.7670	1651.7537	8.06	0	154	6.8e-13	1	U	K.VATEESSTATGEVTDR.G				151	APVVAPPVEE	AHPTEKKGIL	EKIKEKLPGY	HPKTVEEEKK	DKDDN		151	APVVAPPVEE	AHPAEKKGIL	EKIKEKLPGY	HPKTVEEEKK	DKDDH
													239	114	122	482.2566	962.4986	962.4920	6.81	0	58	0.0044	1	U	K.VTTTEGEVK.T				1	MADETKNVHE	HEAPKVATEE	SSTATGEVTD	RGLFDFLGKK	KDETKPEETI	20c
			20c	dehydrin ERD14-like; Bna	XP_013717955.1	AT1G76180	22.008	5.51	212	0.33	12	2(2)/2(2)																	51	DSEFEQKVHI	SEPVPEVKHE	EEKEEKKHSL	LEKLHRSDSS	SSSSSEEEGE
													776	16	31	826.8908	1651.7670	1651.7537	8.06	0	154	6.8e-13	1	U	K.VATEESSTATGEVTDR.G				101	DGVKRKKKKD	KKKVTTTEGE	VKTEEEKKGF	MDKLKEKLPG	HGKKPEEPSP
													239	114	122	482.2566	962.4986	962.4920	6.81	0	58	0.0044	1	U	K.VTTTEGEVK.T				151	APVVAPPVEE	AHPAEKKGIL	EKIKEKLPGY	HPKTVEEEKK	DKDDH
C2-2	42	5.4	1	pyruvate dehydrogenase E1 component subunit b-1, mitochondrial; Csa	XP_010442418.1	AT5G50850	39.587	5.67	973	2.61	33	0(0)/17(10)																	1	MLGILRQRAI	DGGLAASTLR	RTRSALVSAR	SYAAGAKEMT	VRDALNSAID
													1184	43	58	853.3912	1704.7679	1704.7512	9.81	0	107	2.4e-08	1		R.DALNSAIDEEMSADPK.V				51	EEMSADPKVF	VMGEEVGQYQ	GAYKITKGLL	EKYGPERVYD	TPITEAGFTG
													1194	43	58	861.3883	1720.7621	1720.7461	9.30	0	105	2.6e-08	1		R.DALNSAIDEEMSADPK.V + Oxidation (M)				101	IGVGAAYAGL	KPVVEFMTFN	FSMQAIDHII	NSAAKSNYMS	AGQINVPIVF
													1195	43	58	574.5947	1720.7624	1720.7461	9.45	0	79	1.1e-05	1		R.DALNSAIDEEMSADPK.V + Oxidation (M)				151	RGPNGAAAGV	GAQHSQCYAA	WYASVPGLKV	LAPYSAEDAR	GLLKAAIRDP
													1218	59	74	902.9410	1803.8674	1803.8502	9.57	0	128	3.1e-10	1		K.VFVMGEEVGQYQGAYK.I				201	DPVVFLENEL	LYGESFPISE	EALDSSFCLP	IGKAKIEREG	KDVTIVTFSK
													1224	59	74	910.9380	1819.8613	1819.8451	8.93	0	120	1.6e-09	1		K.VFVMGEEVGQYQGAYK.I + Oxidation (M)				251	MVGFALKAAE	KLAEEGISAE	VINLRSIRPL	DRATINASVR	KTSRLVTVEE
													1225	59	74	607.6279	1819.8618	1819.8451	9.20	0	98	3e-07	1		K.VFVMGEEVGQYQGAYK.I + Oxidation (M)				301	GFPQHGVCAE	ICASVVEESF	SYLDAPVERI	AGADVPMPYA	ANLERLALPQ
													1220	136	151	604.6466	1810.9179	1810.9036	7.92	0	79	2.2e-05	1		K.SNYMSAGQINVPIVFR.G + Oxidation (M)				351	VEDIVRAAKR	ACYRSK
													1221	136	151	906.4668	1810.9191	1810.9036	8.54	0	116	4.3e-09	1		K.SNYMSAGQINVPIVFR.G + Oxidation (M)
													759	180	190	596.3058	1190.5971	1190.5931	3.33	0	111	2e-08	1		K.VLAPYSAEDAR.G
													466	242	250	505.2862	1008.5578	1008.5492	8.60	0	63	0.00075	1		K.DVTIVTFSK.M
													64	251	257	383.2227	764.4308	764.4255	7.00	0	59	0.0034	1		K.MVGFALK.A
													86	251	257	391.2200	780.4254	780.4204	6.45	0	50	0.021	1		K.MVGFALK.A + Oxidation (M)
													1095	262	275	757.4215	1512.8284	1512.8147	9.07	0	137	2.6e-11	1		K.LAEEGISAEVINLR.S
													178	283	290	416.2410	830.4674	830.4610	7.72	0	50	0.026	1		R.ATINASVR.K
													179	283	290	416.2420	830.4694	830.4610	10.1	0	57	0.0051	1		R.ATINASVR.K
													1182	330	345	852.4321	1702.8497	1702.8348	8.74	0	85	6.3e-06	1		R.IAGADVPMPYAANLER.L + Oxidation (M)				1	MASTLFSRTF	LAATHRLITP	SLLPQKPLHL	ASFLTRRVFF	SQLGSYSTAY
													848	346	356	626.8717	1251.7288	1251.7187	8.13	0	110	6.1e-09	1		R.LALPQVEDIVR.A				51	RSARAMASAG	TGARAGYSTS	SSVATNEPVV	SVDWLHSNLR	EPDLKVLDAS
			4	mercaptopyruvate sulfurtransferase 1; Bra	ACI96074.1	AT1G79230	41.837	5.89	395	0.46	15	5(5)/5(5)																	101	WYMPDEQRNP	IQEYQVAHIP	GALFFDLDGI	SDRSTSLPHM	LPSEEAFAAG
													637	188	197	556.3198	1110.6251	1110.6186	5.87	0	88	1.8e-06	1	U	K.VWVLDGGLPR.W				151	CSALGIENKD	GVVVYDAKGI	FSAARVWWMF	RVFGHDKVWV	LDGGLPRWRA
													1166	200	216	835.4072	1668.7998	1668.7842	9.35	0	102	1.3e-07	1	U	R.ASGYDVESSASGDAILK.A				201	SGYDVESSAS	GDAILKASAA	SEAIEKIYQG	HSVSPITFQT	KFQPHLVWTL
													403	217	226	488.7550	975.4954	975.4872	8.35	0	70	0.00034	1	U	K.ASAASEAIEK.I				251	DQVKNNMEDQ	TYQHVDARSK	ARFDGTAPEP	RKGIRSGHIP	GKQCVPYPQS
													1199	255	268	579.5863	1735.7371	1735.7220	8.72	0	62	0.0003	1	U	K.NNMEDQTYQHVDAR.S + Oxidation (M)				301	FDSASQTLLP	AEDLKKRFEQ	EEISLDKPIL	ASCGTGVTAC	ILAMGLHRVG
													432	273	281	495.2424	988.4702	988.4614	8.92	0	73	9.2e-05	1	U	R.FDGTAPEPR.K				351	KTDVPVYDGS	WTEWATQPDL	PMEGEDSSS
C2-3	42	5.6	1	pyruvate dehydrogenase subunit b-1; Esa	XP_006402055.1	AT5G50850	39.684	5.67	1570	9.17	62	0(0)/165(14)																	1	MWGILRQRAV	DGGFSASSLR	RTRSALVSAR	SYAAGAKEMT	VRDALNSAID
													1103	43	58	853.3768	1704.7389	1704.7512	-7.19	0	79	8.6e-06	1		R.DALNSAIDEEMSADPK.V				51	EEMSADPKVF	VMGEEVGQYQ	GAYKITKGLL	EKYGPERVYD	TPITEAGFTG
													1104	43	58	853.3880	1704.7615	1704.7512	6.06	0	93	4.9e-07	2		R.DALNSAIDEEMSADPK.V				101	IGVGAAYAGL	KPVVEFMTFN	FSMQAIDHII	NSAAKSNYMS	AGQINVPIVF
													1105	43	58	853.3899	1704.7652	1704.7512	8.24	0	91	7.4e-07	1		R.DALNSAIDEEMSADPK.V				151	RGPNGAAAGV	GAQHSQCYAA	WYASVPGLKV	LAPYSAEDAR	GLLKAAIRDP
													1123	43	58	861.3818	1720.7490	1720.7461	1.66	0	103	3.5e-08	1		R.DALNSAIDEEMSADPK.V + Oxidation (M)				201	DPVVFLENEL	LYGESFPISE	EALDSSFCLP	IGKAKIEREG	KDVTITTFSK
													1124	43	58	861.3831	1720.7517	1720.7461	3.26	0	68	0.0001	1		R.DALNSAIDEEMSADPK.V + Oxidation (M)				251	MVGFALKAAE	KLAEEGISAE	VINLRSIRPL	DRATINASVR	KTSRLVTVEE
													1125	43	58	861.3831	1720.7517	1720.7461	3.26	0	76	1.9e-05	1		R.DALNSAIDEEMSADPK.V + Oxidation (M)				301	GFPQHGVCAE	ICASVVEESF	SYLDAPVERI	AGADVPMPYA	ANLERLALPQ
													1127	43	58	861.3844	1720.7542	1720.7461	4.72	0	103	3.5e-08	1		R.DALNSAIDEEMSADPK.V + Oxidation (M)				351	VEDIVRAAKR	ACYRSK
													1128	43	58	861.3845	1720.7545	1720.7461	4.85	0	55	0.0023	1		R.DALNSAIDEEMSADPK.V + Oxidation (M)
													1129	43	58	861.3847	1720.7549	1720.7461	5.09	0	65	0.00022	1		R.DALNSAIDEEMSADPK.V + Oxidation (M)
													1130	43	58	861.3851	1720.7557	1720.7461	5.56	0	54	0.0028	1		R.DALNSAIDEEMSADPK.V + Oxidation (M)
													1131	43	58	574.5925	1720.7557	1720.7461	5.58	0	107	1.4e-08	1		R.DALNSAIDEEMSADPK.V + Oxidation (M)
													1133	43	58	574.5926	1720.7560	1720.7461	5.74	0	102	5e-08	1		R.DALNSAIDEEMSADPK.V + Oxidation (M)
													1134	43	58	861.3855	1720.7565	1720.7461	6.01	0	71	6.6e-05	1		R.DALNSAIDEEMSADPK.V + Oxidation (M)
													1139	43	58	861.3869	1720.7592	1720.7461	7.59	0	87	1.6e-06	1		R.DALNSAIDEEMSADPK.V + Oxidation (M)
													1140	43	58	861.3872	1720.7598	1720.7461	7.93	0	75	2.6e-05	1		R.DALNSAIDEEMSADPK.V + Oxidation (M)
													1142	43	58	574.5940	1720.7603	1720.7461	8.22	0	49	0.011	1		R.DALNSAIDEEMSADPK.V + Oxidation (M)
													1143	43	58	861.3887	1720.7628	1720.7461	9.68	0	46	0.022	1		R.DALNSAIDEEMSADPK.V + Oxidation (M)
													1269	59	74	902.9353	1803.8561	1803.8502	3.30	0	71	0.00014	1		K.VFVMGEEVGQYQGAYK.I
													1270	59	74	902.9367	1803.8588	1803.8502	4.78	0	60	0.0019	1		K.VFVMGEEVGQYQGAYK.I
													1271	59	74	902.9374	1803.8603	1803.8502	5.62	0	51	0.014	1		K.VFVMGEEVGQYQGAYK.I
													1272	59	74	902.9374	1803.8603	1803.8502	5.62	0	86	4.7e-06	1		K.VFVMGEEVGQYQGAYK.I
													1273	59	74	902.9379	1803.8612	1803.8502	6.11	0	80	1.6e-05	1		K.VFVMGEEVGQYQGAYK.I
													1274	59	74	902.9383	1803.8621	1803.8502	6.62	0	92	1.2e-06	1		K.VFVMGEEVGQYQGAYK.I
													1275	59	74	902.9384	1803.8623	1803.8502	6.72	0	67	0.00038	1		K.VFVMGEEVGQYQGAYK.I
													1278	59	74	902.9391	1803.8636	1803.8502	7.44	0	49	0.022	1		K.VFVMGEEVGQYQGAYK.I
													1279	59	74	902.9394	1803.8642	1803.8502	7.78	0	136	4.7e-11	1		K.VFVMGEEVGQYQGAYK.I
													1280	59	74	902.9399	1803.8652	1803.8502	8.31	0	83	1e-05	1		K.VFVMGEEVGQYQGAYK.I
													1281	59	74	902.9406	1803.8666	1803.8502	9.12	0	136	4.8e-11	1		K.VFVMGEEVGQYQGAYK.I
													1283	59	74	902.9407	1803.8668	1803.8502	9.22	0	49	0.027	1		K.VFVMGEEVGQYQGAYK.I
													1284	59	74	902.9422	1803.8698	1803.8502	10.9	0	54	0.0074	1		K.VFVMGEEVGQYQGAYK.I
													1306	59	74	607.6250	1819.8531	1819.8451	4.42	0	99	1.9e-07	1		K.VFVMGEEVGQYQGAYK.I + Oxidation (M)
													1307	59	74	910.9341	1819.8537	1819.8451	4.73	0	133	8.1e-11	1		K.VFVMGEEVGQYQGAYK.I + Oxidation (M)
													1308	59	74	910.9347	1819.8547	1819.8451	5.31	0	125	4.8e-10	1		K.VFVMGEEVGQYQGAYK.I + Oxidation (M)
													1309	59	74	607.6257	1819.8552	1819.8451	5.58	0	52	0.01	1		K.VFVMGEEVGQYQGAYK.I + Oxidation (M)
													1310	59	74	910.9352	1819.8559	1819.8451	5.96	0	136	3.8e-11	1		K.VFVMGEEVGQYQGAYK.I + Oxidation (M)
													1312	59	74	910.9355	1819.8564	1819.8451	6.22	0	116	4e-09	1		K.VFVMGEEVGQYQGAYK.I + Oxidation (M)
													1313	59	74	910.9355	1819.8565	1819.8451	6.25	0	116	4.1e-09	1		K.VFVMGEEVGQYQGAYK.I + Oxidation (M)
													1314	59	74	910.9355	1819.8565	1819.8451	6.28	0	110	1.7e-08	1		K.VFVMGEEVGQYQGAYK.I + Oxidation (M)
													1315	59	74	607.6262	1819.8567	1819.8451	6.35	0	102	1e-07	1		K.VFVMGEEVGQYQGAYK.I + Oxidation (M)
													1317	59	74	910.9357	1819.8568	1819.8451	6.43	0	104	6.5e-08	1		K.VFVMGEEVGQYQGAYK.I + Oxidation (M)
													1318	59	74	910.9358	1819.8570	1819.8451	6.57	0	125	5.2e-10	1		K.VFVMGEEVGQYQGAYK.I + Oxidation (M)
													1319	59	74	910.9359	1819.8572	1819.8451	6.64	0	116	4.2e-09	1		K.VFVMGEEVGQYQGAYK.I + Oxidation (M)
													1320	59	74	910.9359	1819.8573	1819.8451	6.69	0	120	1.5e-09	1		K.VFVMGEEVGQYQGAYK.I + Oxidation (M)
													1321	59	74	910.9360	1819.8574	1819.8451	6.75	0	114	7.2e-09	1		K.VFVMGEEVGQYQGAYK.I + Oxidation (M)
													1322	59	74	910.9361	1819.8575	1819.8451	6.84	0	109	1.9e-08	1		K.VFVMGEEVGQYQGAYK.I + Oxidation (M)
													1323	59	74	910.9361	1819.8576	1819.8451	6.90	0	127	3.4e-10	1		K.VFVMGEEVGQYQGAYK.I + Oxidation (M)
													1324	59	74	607.6266	1819.8579	1819.8451	7.06	0	56	0.0044	1		K.VFVMGEEVGQYQGAYK.I + Oxidation (M)
													1325	59	74	607.6267	1819.8582	1819.8451	7.21	0	55	0.0054	1		K.VFVMGEEVGQYQGAYK.I + Oxidation (M)
													1326	59	74	910.9365	1819.8584	1819.8451	7.31	0	126	3.7e-10	1		K.VFVMGEEVGQYQGAYK.I + Oxidation (M)
													1328	59	74	607.6269	1819.8589	1819.8451	7.59	0	68	0.00029	1		K.VFVMGEEVGQYQGAYK.I + Oxidation (M)
													1329	59	74	910.9367	1819.8589	1819.8451	7.61	0	127	3.1e-10	1		K.VFVMGEEVGQYQGAYK.I + Oxidation (M)
													1330	59	74	910.9367	1819.8589	1819.8451	7.61	0	116	4.2e-09	1		K.VFVMGEEVGQYQGAYK.I + Oxidation (M)
													1331	59	74	607.6269	1819.8590	1819.8451	7.65	0	78	2.8e-05	1		K.VFVMGEEVGQYQGAYK.I + Oxidation (M)
													1332	59	74	607.6270	1819.8591	1819.8451	7.67	0	103	8e-08	1		K.VFVMGEEVGQYQGAYK.I + Oxidation (M)
													1333	59	74	910.9368	1819.8591	1819.8451	7.68	0	123	8.9e-10	1		K.VFVMGEEVGQYQGAYK.I + Oxidation (M)
													1334	59	74	607.6271	1819.8595	1819.8451	7.93	0	96	3.8e-07	1		K.VFVMGEEVGQYQGAYK.I + Oxidation (M)
													1335	59	74	607.6272	1819.8597	1819.8451	8.05	0	52	0.0099	1		K.VFVMGEEVGQYQGAYK.I + Oxidation (M)
													1336	59	74	910.9372	1819.8598	1819.8451	8.10	0	125	4.8e-10	1		K.VFVMGEEVGQYQGAYK.I + Oxidation (M)
													1337	59	74	910.9373	1819.8601	1819.8451	8.25	0	120	1.6e-09	1		K.VFVMGEEVGQYQGAYK.I + Oxidation (M)
													1338	59	74	607.6273	1819.8602	1819.8451	8.28	0	53	0.008	1		K.VFVMGEEVGQYQGAYK.I + Oxidation (M)
													1339	59	74	607.6273	1819.8602	1819.8451	8.30	0	50	0.018	1		K.VFVMGEEVGQYQGAYK.I + Oxidation (M)
													1340	59	74	910.9377	1819.8608	1819.8451	8.62	0	113	7.7e-09	1		K.VFVMGEEVGQYQGAYK.I + Oxidation (M)
													1341	59	74	607.6278	1819.8616	1819.8451	9.09	0	105	5.6e-08	1		K.VFVMGEEVGQYQGAYK.I + Oxidation (M)
													1343	59	74	910.9402	1819.8659	1819.8451	11.4	0	78	3.1e-05	1		K.VFVMGEEVGQYQGAYK.I + Oxidation (M)
													1260	136	151	898.4683	1794.9221	1794.9087	7.47	0	148	2.9e-12	1		K.SNYMSAGQINVPIVFR.G
													1261	136	151	599.3155	1794.9246	1794.9087	8.90	0	117	3.6e-09	1		K.SNYMSAGQINVPIVFR.G
													1291	136	151	906.4555	1810.8964	1810.9036	-3.96	0	98	3.1e-07	1		K.SNYMSAGQINVPIVFR.G + Oxidation (M)
													1293	136	151	906.4628	1810.9111	1810.9036	4.15	0	114	6.9e-09	1		K.SNYMSAGQINVPIVFR.G + Oxidation (M)
													1294	136	151	906.4643	1810.9141	1810.9036	5.83	0	91	1.6e-06	1		K.SNYMSAGQINVPIVFR.G + Oxidation (M)
													1295	136	151	604.6458	1810.9156	1810.9036	6.63	0	103	9.7e-08	1		K.SNYMSAGQINVPIVFR.G + Oxidation (M)
													1296	136	151	906.4671	1810.9196	1810.9036	8.85	0	110	1.9e-08	1		K.SNYMSAGQINVPIVFR.G + Oxidation (M)
													1297	136	151	906.4675	1810.9204	1810.9036	9.30	0	120	1.9e-09	1		K.SNYMSAGQINVPIVFR.G + Oxidation (M)
													1298	136	151	906.4720	1810.9295	1810.9036	14.3	0	87	3.5e-06	1		K.SNYMSAGQINVPIVFR.G + Oxidation (M)
													1588	152	179	930.1224	2787.3454	2787.3187	9.58	0	138	2.3e-11	1		R.GPNGAAAGVGAQHSQCYAAWYASVPGLK.V
													585	180	190	596.3041	1190.5936	1190.5931	0.37	0	87	5.6e-06	1		K.VLAPYSAEDAR.G
													586	180	190	596.3062	1190.5978	1190.5931	3.97	0	114	1e-08	1		K.VLAPYSAEDAR.G
													587	180	190	596.3069	1190.5992	1190.5931	5.14	0	93	1.4e-06	1		K.VLAPYSAEDAR.G
													588	180	190	596.3071	1190.5997	1190.5931	5.55	0	94	9.8e-07	1		K.VLAPYSAEDAR.G
													589	180	190	1191.6071	1190.5998	1190.5931	5.63	0	81	2.3e-05	1		K.VLAPYSAEDAR.G
													590	180	190	596.3072	1190.5999	1190.5931	5.68	0	108	4.1e-08	1		K.VLAPYSAEDAR.G
													591	180	190	596.3073	1190.6001	1190.5931	5.83	0	100	2.8e-07	1		K.VLAPYSAEDAR.G
													592	180	190	596.3078	1190.6010	1190.5931	6.62	0	98	4.7e-07	1		K.VLAPYSAEDAR.G
													593	180	190	596.3080	1190.6015	1190.5931	7.04	0	93	1.5e-06	1		K.VLAPYSAEDAR.G
													594	180	190	596.3083	1190.6020	1190.5931	7.50	0	89	3.6e-06	1		K.VLAPYSAEDAR.G
													595	180	190	596.3083	1190.6021	1190.5931	7.55	0	95	8.6e-07	1		K.VLAPYSAEDAR.G
													596	180	190	596.3084	1190.6022	1190.5931	7.65	0	97	4.9e-07	1		K.VLAPYSAEDAR.G
													597	180	190	596.3084	1190.6023	1190.5931	7.68	0	93	1.4e-06	1		K.VLAPYSAEDAR.G
													598	180	190	596.3086	1190.6026	1190.5931	7.95	0	96	6.2e-07	1		K.VLAPYSAEDAR.G
													599	180	190	596.3086	1190.6027	1190.5931	8.02	0	97	5.5e-07	1		K.VLAPYSAEDAR.G
													600	180	190	596.3087	1190.6028	1190.5931	8.12	0	94	9.5e-07	1		K.VLAPYSAEDAR.G
													601	180	190	596.3089	1190.6032	1190.5931	8.47	0	101	2e-07	1		K.VLAPYSAEDAR.G
													602	180	190	596.3090	1190.6034	1190.5931	8.60	0	108	4.2e-08	1		K.VLAPYSAEDAR.G
													603	180	190	596.3093	1190.6040	1190.5931	9.11	0	98	3.8e-07	1		K.VLAPYSAEDAR.G
													604	180	190	596.3097	1190.6048	1190.5931	9.80	0	119	3.3e-09	1		K.VLAPYSAEDAR.G
													605	180	190	596.3100	1190.6054	1190.5931	10.4	0	73	0.00012	1		K.VLAPYSAEDAR.G
													606	180	190	596.3101	1190.6055	1190.5931	10.4	0	90	2.9e-06	1		K.VLAPYSAEDAR.G
													607	180	190	596.3102	1190.6059	1190.5931	10.7	0	91	2.5e-06	1		K.VLAPYSAEDAR.G
													1639	195	233	1085.3026	4337.1813	4337.1453	8.29	1	149	5.5e-13	1		K.AAIRDPDPVVFLENELLYGESFPISEEALDSSFCLPIGK.A
													801	239	250	442.5728	1324.6966	1324.6875	6.88	1	56	0.0071	1		R.EGKDVTITTFSK.M
													802	239	250	663.3559	1324.6972	1324.6875	7.36	1	103	1.5e-07	1		R.EGKDVTITTFSK.M
													379	242	250	506.2707	1010.5269	1010.5284	-1.50	0	61	0.0016	1		K.DVTITTFSK.M
													380	242	250	506.2741	1010.5336	1010.5284	5.07	0	52	0.014	1		K.DVTITTFSK.M
													381	242	250	506.2742	1010.5339	1010.5284	5.41	0	65	0.00072	1		K.DVTITTFSK.M
													382	242	250	506.2745	1010.5344	1010.5284	5.88	0	52	0.014	1		K.DVTITTFSK.M
													384	242	250	506.2754	1010.5362	1010.5284	7.70	0	47	0.041	1		K.DVTITTFSK.M
													385	242	250	506.2754	1010.5363	1010.5284	7.78	0	45	0.069	1		K.DVTITTFSK.M
													45	251	257	383.2206	764.4267	764.4255	1.56	0	59	0.0028	1		K.MVGFALK.A
													57	251	257	391.2174	780.4203	780.4204	-0.14	0	48	0.028	1		K.MVGFALK.A + Oxidation (M)
													924	262	275	757.4157	1512.8169	1512.8147	1.41	0	143	7.5e-12	1		K.LAEEGISAEVINLR.S
													925	262	275	505.2809	1512.8209	1512.8147	4.10	0	101	1.2e-07	1		K.LAEEGISAEVINLR.S
													926	262	275	757.4192	1512.8239	1512.8147	6.04	0	115	5.1e-09	1		K.LAEEGISAEVINLR.S
													927	262	275	757.4196	1512.8246	1512.8147	6.52	0	132	8.7e-11	1		K.LAEEGISAEVINLR.S
													928	262	275	757.4196	1512.8246	1512.8147	6.54	0	111	1.2e-08	1		K.LAEEGISAEVINLR.S
													929	262	275	757.4199	1512.8253	1512.8147	6.99	0	112	8.1e-09	1		K.LAEEGISAEVINLR.S
													930	262	275	757.4199	1512.8253	1512.8147	7.02	0	134	6.1e-11	1		K.LAEEGISAEVINLR.S
													931	262	275	757.4206	1512.8265	1512.8147	7.81	0	112	8.8e-09	1		K.LAEEGISAEVINLR.S
													932	262	275	757.4208	1512.8270	1512.8147	8.10	0	137	2.7e-11	1		K.LAEEGISAEVINLR.S
													933	262	275	757.4209	1512.8272	1512.8147	8.25	0	117	3.2e-09	1		K.LAEEGISAEVINLR.S
													935	262	275	757.4212	1512.8278	1512.8147	8.63	0	123	7.4e-10	1		K.LAEEGISAEVINLR.S
													936	262	275	757.4212	1512.8279	1512.8147	8.69	0	107	2.8e-08	1		K.LAEEGISAEVINLR.S
													937	262	275	505.2834	1512.8285	1512.8147	9.10	0	93	6.6e-07	1		K.LAEEGISAEVINLR.S
													938	262	275	757.4216	1512.8287	1512.8147	9.27	0	136	3.2e-11	1		K.LAEEGISAEVINLR.S
													939	262	275	757.4217	1512.8288	1512.8147	9.32	0	107	3e-08	1		K.LAEEGISAEVINLR.S
													126	283	290	416.2374	830.4603	830.4610	-0.88	0	55	0.011	1		R.ATINASVR.K
													127	283	290	416.2389	830.4633	830.4610	2.83	0	65	0.0012	1		R.ATINASVR.K
													128	283	290	416.2402	830.4658	830.4610	5.84	0	49	0.042	1		R.ATINASVR.K
													129	283	290	416.2402	830.4659	830.4610	5.86	0	47	0.073	1		R.ATINASVR.K
													130	283	290	416.2404	830.4662	830.4610	6.32	0	60	0.0035	1		R.ATINASVR.K
													131	283	290	416.2404	830.4663	830.4610	6.37	0	47	0.068	1		R.ATINASVR.K
													132	283	290	416.2404	830.4663	830.4610	6.37	0	50	0.034	1		R.ATINASVR.K
													133	283	290	416.2405	830.4664	830.4610	6.54	0	51	0.02	1		R.ATINASVR.K
													135	283	290	416.2406	830.4666	830.4610	6.75	0	52	0.015	1		R.ATINASVR.K
													136	283	290	416.2406	830.4667	830.4610	6.83	0	54	0.0093	1		R.ATINASVR.K
													137	283	290	416.2406	830.4667	830.4610	6.85	0	49	0.032	1		R.ATINASVR.K
													138	283	290	416.2406	830.4667	830.4610	6.85	0	51	0.022	1		R.ATINASVR.K
													139	283	290	416.2406	830.4667	830.4610	6.90	0	51	0.02	1		R.ATINASVR.K
													140	283	290	416.2407	830.4668	830.4610	6.97	0	49	0.031	1		R.ATINASVR.K
													141	283	290	416.2409	830.4671	830.4610	7.40	0	54	0.0099	1		R.ATINASVR.K
													142	283	290	416.2409	830.4672	830.4610	7.43	0	62	0.0015	1		R.ATINASVR.K
													143	283	290	416.2410	830.4675	830.4610	7.84	0	49	0.035	1		R.ATINASVR.K
													144	283	290	416.2411	830.4676	830.4610	8.01	0	54	0.01	1		R.ATINASVR.K
													147	283	290	416.2412	830.4679	830.4610	8.37	0	61	0.0019	1		R.ATINASVR.K
													148	283	290	416.2414	830.4683	830.4610	8.78	0	52	0.015	1		R.ATINASVR.K
													152	283	290	416.2419	830.4693	830.4610	9.98	0	60	0.0024	1		R.ATINASVR.K
													154	283	290	416.2422	830.4699	830.4610	10.7	0	50	0.033	1		R.ATINASVR.K
													1618	295	329	1308.6255	3922.8547	3922.8394	3.90	0	97	1.4e-07	1		R.LVTVEEGFPQHGVCAEICASVVEESFSYLDAPVER.I
													1619	295	329	981.7256	3922.8735	3922.8394	8.69	0	58	0.0013	1		R.LVTVEEGFPQHGVCAEICASVVEESFSYLDAPVER.I
													1085	330	345	844.4333	1686.8520	1686.8399	7.19	0	125	6.1e-10	1		R.IAGADVPMPYAANLER.L
													1098	330	345	852.4283	1702.8421	1702.8348	4.27	0	87	4e-06	1		R.IAGADVPMPYAANLER.L + Oxidation (M)
													1100	330	345	568.6235	1702.8487	1702.8348	8.13	0	85	6.9e-06	1		R.IAGADVPMPYAANLER.L + Oxidation (M)
													681	346	356	626.8651	1251.7157	1251.7187	-2.37	0	110	8.3e-09	1		R.LALPQVEDIVR.A
													682	346	356	626.8694	1251.7243	1251.7187	4.49	0	106	1.7e-08	1		R.LALPQVEDIVR.A
													683	346	356	626.8702	1251.7259	1251.7187	5.80	0	115	2.3e-09	1		R.LALPQVEDIVR.A
													684	346	356	626.8703	1251.7261	1251.7187	5.94	0	110	6.4e-09	1		R.LALPQVEDIVR.A
													685	346	356	418.2494	1251.7264	1251.7187	6.17	0	74	3e-05	1		R.LALPQVEDIVR.A
													686	346	356	626.8710	1251.7275	1251.7187	7.06	0	91	5.7e-07	1		R.LALPQVEDIVR.A
													687	346	356	626.8711	1251.7276	1251.7187	7.11	0	103	3.5e-08	1		R.LALPQVEDIVR.A
													688	346	356	626.8711	1251.7276	1251.7187	7.12	0	106	1.6e-08	1		R.LALPQVEDIVR.A
													689	346	356	626.8713	1251.7280	1251.7187	7.44	0	106	1.6e-08	1		R.LALPQVEDIVR.A
													690	346	356	626.8715	1251.7285	1251.7187	7.87	0	110	6.2e-09	1		R.LALPQVEDIVR.A
													691	346	356	626.8716	1251.7286	1251.7187	7.90	0	103	3.5e-08	1		R.LALPQVEDIVR.A
													692	346	356	626.8718	1251.7291	1251.7187	8.32	0	91	5.2e-07	1		R.LALPQVEDIVR.A
													693	346	356	626.8718	1251.7291	1251.7187	8.34	0	101	5.4e-08	1		R.LALPQVEDIVR.A
													694	346	356	626.8723	1251.7301	1251.7187	9.15	0	110	6.1e-09	1		R.LALPQVEDIVR.A
													695	346	356	626.8737	1251.7329	1251.7187	11.3	0	62	0.00039	1		R.LALPQVEDIVR.A
			7	succinyl-CoA ligase [ADP-forming] subunit b, mitochondrial; Bra	XP_009102032.1	AT2G20420	45.552	6.97	1138	1.49	29	1(1)/14(14)																	1	MRGLVKKLVS	RSLSVAGKWQ	NQQLRRLNIH	EYQGAELMGK	YGVNVPKGVA
													502	48	58	551.8125	1101.6105	1101.6030	6.78	0	85	6.8e-06	1		K.GVAVSSLDQVK.K				51	VSSLDQVKKA	IDQVFPNESE	LVVKSQILAG	GRGLGTFKSG	LQGGVHIVNR
													88	75	82	401.2356	800.4566	800.4504	7.68	0	49	0.035	1		K.SQILAGGR.G				101	DHAQDIAGKM	LGQVLVTKQT	GPLGKVVTKV	YLCEKLSLVN	EMYFSIILDR
													665	89	100	412.9017	1235.6832	1235.6735	7.88	0	90	1.4e-06	1	U	K.SGLQGGVHIVNR.D				151	KSAGPLIIAC	KKGGTSIEDL	ADKFPDMIIK	VPIDVFAGIT	DEDAAKVVDG
													1053	181	196	830.9327	1659.8508	1659.8356	9.19	0	168	3.7e-14	1		K.VPIDVFAGITDEDAAK.V				201	LAPKAADRKD	SIEQVKKLYE	LFRKTDCTML	EINPLAETST	NQLVAADAKL
													80	197	204	399.7412	797.4679	797.4647	4.04	0	76	2.1e-05	1		K.VVDGLAPK.A				251	NFDDNAAFRQ	KEIFALRDPT	QEDPREVAAA	KVDLNYIGLD	GEIGCMVNGA
													110	210	216	409.7199	817.4253	817.4181	8.82	0	49	0.051	3		K.DSIEQVK.K				301	GLAMATMDII	KLHGGTPANF	LDVGGNASEH	QVVEAFKILT	SDDKVKAILV
													296	210	217	473.7681	945.5216	945.5131	9.05	1	46	0.08	1		K.DSIEQVKK.L				351	NIFGGIMKCD	VIASGIVNAA	KEVSLKVPVV	VRLEGTNVEQ	GKRILKESGM
													167	218	223	420.7381	839.4617	839.4541	9.04	0	56	0.0031	1		K.LYELFR.K				401	KLITADDLDD	AAEKAVKALA	N
													576	250	259	591.7851	1181.5556	1181.5465	7.67	0	82	1.3e-05	1		K.LNFDDNAAFR.Q
													312	268	275	479.2214	956.4283	956.4199	8.71	0	67	0.00016	1		R.DPTQEDPR.E
													786	359	371	659.3504	1316.6861	1316.6758	7.84	0	106	6.9e-08	1		K.CDVIASGIVNAAK.E
													469	383	392	537.7800	1073.5455	1073.5353	9.53	0	78	4.1e-05	1		R.LEGTNVEQGK.R
													654	383	393	410.8895	1229.6466	1229.6364	8.33	1	66	0.00062	1		R.LEGTNVEQGKR.I
													843	402	414	695.3470	1388.6794	1388.6671	8.87	0	121	1.8e-09	1		K.LITADDLDDAAEK.A
			9	transaldolase; Bra	XP_009148608.1	AT1G12230	44.253	6.09	968	1.96	29	0(0)/15(13)																	1	MTHSLQSPPS	AAALSASIQK	GRWKTVAAGF	SVAPPPPAVN	FTLRRSIPRI
													269	143	149	458.7184	915.4223	915.4160	6.84	0	56	0.0018	1		K.LSCFFDK.A				51	HASASSSSSS	SPSSPSLGAG	ENNELDAVSA	FSEIVPDTVV	FDDFERFPPT
													478	150	160	542.8253	1083.6360	1083.6288	6.66	0	86	3.5e-06	1		K.AIVNVGGDLVK.L				101	AATVSSALLL	GICGLPDTIF	RNAVDMALAD	STCAGLDTTD	SKLSCFFDKA
													224	166	173	438.7286	875.4426	875.4349	8.90	0	61	0.0023	1		R.VSTEVDAR.L				151	IVNVGGDLVK	LVPGRVSTEV	DARLAYDTNA	IIRKVHDLLR	LYNEIDVPHD
													542	174	183	575.3209	1148.6272	1148.6189	7.16	0	95	6.1e-07	1		R.LAYDTNAIIR.K				201	RLLFKIPATW	QGIEAAKLLE	SEGIQTHLTF	VYSFAQAAAA	AQAGASVIQI
													831	191	201	457.5652	1369.6737	1369.6626	8.13	0	64	0.00091	1		R.LYNEIDVPHDR.L				251	FVGRLRDWAR	NHSGDTEIET	AVKSGEDPGL	ALVRRSYNYI	HKYGYKSKLM
													832	191	201	685.8452	1369.6758	1369.6626	9.65	0	69	0.00034	1		R.LYNEIDVPHDR.L				301	AAAVRNKQDL	FSLLGVDYVI	APLKVLQSLK	DSPAVPDDEK	YSFVRKLSPE
													741	206	217	642.8555	1283.6964	1283.6874	7.08	0	105	5.5e-08	1		K.IPATWQGIEAAK.L				351	TATHYNFTNK	ELIKWDQLSL	ASAMGPASVE	LLSAGVEGYA	NQAKRVEELF
													850	261	273	467.5630	1399.6672	1399.6579	6.65	0	70	0.00038	1		R.NHSGDTEIETAVK.S				401	GKIWPPPNV
													851	261	273	700.8423	1399.6700	1399.6579	8.62	0	79	5.1e-05	1		R.NHSGDTEIETAVK.S
													513	274	284	557.3024	1112.5902	1112.5826	6.89	0	103	8.1e-08	1		K.SGEDPGLALVR.R
													23	299	305	374.2153	746.4161	746.4109	7.01	0	54	0.013	1		K.LMAAAVR.N + Oxidation (M)
													467	331	340	536.7477	1071.4808	1071.4720	8.23	0	64	0.00036	1		K.DSPAVPDDEK.Y
													1190	346	360	584.3020	1749.8842	1749.8686	8.95	1	87	4.7e-06	1		R.KLSPETATHYNFTNK.E
													1027	347	360	541.6036	1621.7890	1621.7736	9.48	0	59	0.0028	1		K.LSPETATHYNFTNK.E
													112	396	402	411.2267	820.4388	820.4331	7.05	0	50	0.022	1		R.VEELFGK.I
C2-4	35	7	1	malate dehydrogenase 1, mitochondrial-like; Bna	XP_013732848.1	AT1G53240	36.019	8.48	1126	3.48	37	4(1)/24(12)																	1	MFRCMLVRSS	SSAKQSLMRR	NLSSGSVPER	KVAILGAAGG	IGQPLALLMK
													1276	32	50	603.6997	1808.0773	1808.0594	9.94	0	111	1.3e-09	1		K.VAILGAAGGIGQPLALLMK.L + Oxidation (M)				51	LNPLVSSLSL	YDIANTPGVA	ADVGHINTRS	EVVGYMGDDN	LAKALEGADL
													1277	32	50	905.0469	1808.0793	1808.0594	11.0	0	130	1.5e-11	1		K.VAILGAAGGIGQPLALLMK.L + Oxidation (M)				101	VIIPAGVPRK	PGMTRDDLFN	INAGIVKNLC	SAIAKFCPHA	LVNMISNPVN
[truncated: 259 more rows]
