# Supplementary material for: Mitochondrial Biogenesis in Diverse Cauliflower Cultivars under Mild and Severe Drought. Impaired Coordination of Selected Transcript and Proteomic Responses, and Regulation of Various Multifunctional Proteins
Source: Int J Mol Sci. 2018 Apr 10;19(4):1130. doi: 10.3390/ijms19041130 (PMC5979313; doi:10.3390/ijms19041130)
Supplement: Supplementary file 1 [file ijms-19-01130-s001.zip › Table S3.xlsx]

## Sheet: Arkusz1
23	31	35	59	61	65	72	81	109	135	142	153	158	164	166	202	204	216	218	223	228	230	241	242	317	324	331	332	349	420	421
-0.646843	-0.529412	-0.173931	0.840668	-0.318874	-0.376851	0.318874	0.260897	0.147059	0.811679	-0.764706	0.274398	-0.558824	-0.470588	-0.294118	0.823529	0.176471	-0.352941	0.274398	0.579771	0	0.338823	0.173931	-0.529412	-0.753702	0.376851	-0.823193	0.523635	-0.462031	0.398527	0.274398	4
	0.708447	0.819689	-0.151794	0.5161	0.0303588	-0.212512	-0.394665	0.15401	-0.212512	0.431229	-0.646579	0.0616041	-0.184812	-0.431229	-0.277218	0.400427	-0.0616041	-0.646579	-0.698253	0.215614	0.16129	-0.333947	0.708447	0.576818	-0.394665	0.574737	-0.0967742	0.419355	-0.417365	-0.646579	23
		0.753702	-0.144943	0.0289886	0.231908	-0.463817	-0.550782	0.588235	-0.463817	0.5	-0.823193	0.176471	-0.0882353	-0.5	-0.5	0.411765	-0.0294118	-0.823193	-0.695725	0.764706	0.15401	-0.231908	1	0.492805	-0.840668	0.788893	-0.277218	0.431229	-0.531369	-0.823193	31
			0.371429	0.314286	-0.0285714	-0.2	-0.428571	0.463817	0.142857	0.115954	-0.777542	-0.289886	-0.579771	-0.811679	0.0579771	0.637748	-0.347863	-0.777542	-0.542857	0.521794	0.394665	-0.257143	0.753702	0.2	-0.542857	0.304256	0.151794	0.27323	-0.392792	-0.777542	35
				-0.0857143	-0.314286	0.257143	0.0857143	0.318874	0.885714	-0.695725	-0.135225	-0.753702	-0.811679	-0.695725	0.840668	0.492805	-0.579771	-0.135225	0.314286	0.20292	0.5161	0.0857143	-0.144943	-0.657143	0.0857143	-0.676123	0.637536	-0.333947	0.130931	-0.135225	59
					-0.142857	-0.485714	-0.542857	-0.666737	-0.0857143	0.521794	0.270449	0.231908	0.0579771	0.173931	-0.20292	-0.376851	0.40584	0.270449	-0.542857	-0.550782	-0.5161	-0.657143	0.0289886	0.428571	0.142857	0.0676123	-0.394665	0.698253	0.392792	0.270449	61
						0.0285714	0.257143	-0.0579771	-0.371429	0.144943	-0.169031	-0.20292	-0.144943	0.20292	-0.434828	-0.231908	-0.318874	-0.169031	0.257143	0.115954	-0.333947	0.6	0.231908	-0.257143	-0.657143	0.135225	0.0303588	-0.151794	-0.654654	-0.169031	65
							0.942857	0.173931	0.6	-0.840668	-0.101419	-0.666737	-0.434828	-0.20292	0.666737	0.463817	-0.724714	-0.101419	0.771429	-0.115954	0.637536	0.771429	-0.463817	-0.6	0.371429	-0.540899	0.880406	-0.941124	-0.392792	-0.101419	72
								0.0289886	0.428571	-0.753702	0.0676123	-0.579771	-0.289886	0.0579771	0.492805	0.20292	-0.637748	0.0676123	0.885714	-0.20292	0.394665	0.885714	-0.550782	-0.657143	0.314286	-0.540899	0.758971	-0.941124	-0.392792	0.0676123	81
									0.115954	-0.294118	-0.823193	-0.264706	-0.352941	-0.764706	0.176471	0.823529	-0.470588	-0.823193	-0.0579771	0.941176	0.770051	0.231908	0.588235	-0.0869657	-0.492805	0.274398	0.338823	-0.308021	-0.531369	-0.823193	109
										-0.869657	0.0338062	-0.811679	-0.753702	-0.521794	0.985611	0.463817	-0.637748	0.0338062	0.542857	-0.115954	0.576818	0.257143	-0.463817	-0.714286	0.428571	-0.845154	0.819689	-0.576818	0.130931	0.0338062	135
											0.0342997	0.823529	0.647059	0.411765	-0.911765	-0.5	0.764706	0.0342997	-0.811679	-0.0294118	-0.677645	-0.637748	0.5	0.840668	-0.347863	0.788893	-0.924062	0.89326	0.132842	0.0342997	142
												0.274398	0.445896	0.788893	0.0342997	-0.823193	0.514496	1	0.304256	-0.823193	-0.646579	-0.169031	-0.823193	-0.135225	0.676123	-0.48	-0.287368	0.107763	0.774597	1	153
													0.941176	0.588235	-0.764706	-0.529412	0.941176	0.274398	-0.637748	-0.117647	-0.554437	-0.637748	0.176471	0.840668	0.0579771	0.685994	-0.924062	0.708447	0.398527	0.274398	158
														0.764706	-0.676471	-0.617647	0.882353	0.445896	-0.347863	-0.264706	-0.554437	-0.40584	-0.0882353	0.666737	0.231908	0.514496	-0.800853	0.462031	0.398527	0.445896	164
															-0.5	-0.911765	0.647059	0.788893	0.115954	-0.676471	-0.800853	-0.0579771	-0.5	0.20292	0.347863	0.0342997	-0.554437	0.215614	0.398527	0.788893	166
																0.5	-0.617647	0.0342997	0.579771	-0.0882353	0.646843	0.289886	-0.5	-0.695725	0.492805	-0.823193	0.831655	-0.646843	0.132842	0.0342997	202
																	-0.676471	-0.823193	0	0.647059	0.954864	0.231908	0.411765	-0.144943	-0.20292	0.0342997	0.646843	-0.431229	-0.531369	-0.823193	204
																		0.514496	-0.579771	-0.323529	-0.677645	-0.753702	-0.0294118	0.724714	0.231908	0.445896	-0.924062	0.770051	0.664211	0.514496	216
																			0.304256	-0.823193	-0.646579	-0.169031	-0.823193	-0.135225	0.676123	-0.48	-0.287368	0.107763	0.774597	1	218
																				-0.231908	0.212512	0.828571	-0.695725	-0.885714	0.314286	-0.777542	0.698253	-0.880406	-0.130931	0.304256	223
cyt. c	HSP70	SHMT	GDC-H	IDH	ACO	PUMP 40 kDa	PUMP 30 kDa	AOX 29 kDa	AOX 33 kDa	AOX 36 kDa	dlp (@K) 18 kDa	dlps (@K) 27 kDa	dlp (@K) 80 kDa	dlp (@SK3) 35 kDa	dlp (@SK3) 37 kDa						0.523635	0.115954	0.764706	0.0289886	-0.724714	0.445896	0.0924062	-0.0616041	-0.531369	-0.823193	228
0.376851	0.2	-0.257143	-0.0857143	-0.0857143	-0.0285714	-0.314286	-0.542857	-0.428571	-0.542857	-0.542857	0.0285714	-0.2	0.257143	-0.542857	-0.542857	MnSOD						0.333947	0.15401	-0.27323	0.0303588	-0.143684	0.741935	-0.612903	-0.417365	-0.646579	230
	0.492805	-0.40584	0.260897	-0.0289886	-0.347863	0.20292	-0.927634	0.231908	0.231908	-0.521794	-0.521794	-0.637748	-0.550782	-0.579771	-0.579771	cyt. c							-0.231908	-0.714286	-0.142857	-0.371868	0.698253	-0.880406	-0.654654	-0.169031	241
		-0.714286	-0.542857	-0.828571	-0.6	-0.657143	-0.485714	-0.257143	-0.371429	0.257143	0.371429	0.0857143	0.0857143	-0.0857143	-0.0857143	HSP70								0.492805	-0.840668	0.788893	-0.277218	0.431229	-0.531369	-0.823193	242
			0.371429	0.371429	0.771429	0.6	0.542857	0.657143	0.6	-0.0857143	-0.314286	-0.314286	-0.314286	-0.257143	-0.257143	SHMT									-0.0857143	0.845154	-0.758971	0.758971	0.130931	-0.135225	317
				0.828571	0.6	0.771429	-0.314286	0.371429	0.6	-0.257143	-0.942857	-0.771429	-0.771429	-0.485714	-0.485714	GDC-H										-0.540899	0.151794	-0.212512	0.654654	0.676123	324
					0.428571	0.771429	-0.0285714	0.2	0.428571	-0.428571	-0.714286	-0.371429	-0.371429	-0.0857143	-0.0857143	IDH											-0.646579	0.574737	-0.309839	-0.48	331
						0.371429	0.257143	0.257143	0.314286	0.142857	-0.428571	-0.485714	-0.371429	-0.485714	-0.485714	ACO												-0.870968	-0.417365	-0.287368	332
							-0.0285714	0.771429	0.885714	-0.485714	-0.828571	-0.6	-0.714286	-0.257143	-0.257143	PUMP 40 kDa													0.417365	0.107763	349
								0.0857143	0.0285714	0.428571	0.485714	0.6	0.428571	0.6	0.6	PUMP 30 kDa														0.774597	420
									0.942857	-0.257143	-0.542857	-0.542857	-0.714286	-0.314286	-0.314286	AOX 29 kDa
										-0.2	-0.714286	-0.6	-0.828571	-0.257143	-0.257143	AOX 33 kDa
											0.428571	0.371429	0.142857	0.371429	0.371429	AOX 36 kDa
												0.885714	0.885714	0.6	0.6	dlp (@K) 18 kDa
													0.885714	0.885714	0.885714	dlp (@K) 27 kDa
														0.6	0.6	dlp (@K) 80 kDa
															1	dlp (@SK3) 35 kDa
PRODH	P5CDH	ERD14	ERD14-like	CBF1a	CBF1b	CBF2	CBF4
-0.4	-0.8	0.2	0.8	-0.2	-1	-0.2	-1	AOX1a
	0	0.8	-0.2	0.8	0.4	0.8	0.4	PRODH
		-0.4	-0.4	-0.4	0.8	-0.4	0.8	P5CDH
			0.4	0.6	-0.2	0.6	-0.2	ERD14
				-0.4	-0.8	-0.4	-0.8	ERD14-like
					0.2	1	0.2	CBF1a
						0.2	1	CBF1b
							0.2	CBF2
