# Supplementary material for: Mitochondrial Biogenesis in Diverse Cauliflower Cultivars under Mild and Severe Drought. Impaired Coordination of Selected Transcript and Proteomic Responses, and Regulation of Various Multifunctional Proteins
Source: Int J Mol Sci. 2018 Apr 10;19(4):1130. doi: 10.3390/ijms19041130 (PMC5979313; doi:10.3390/ijms19041130)
Supplement: Supplementary file 1 [file ijms-19-01130-s001.zip › Table S2.xlsx]

## Sheet: Arkusz1
spot no.	4	23	31	35	59	61	65	72	81	109	135	142	153	158	164	166	202	204	216	218	223	228	230	241	242	317	324	331	332	349	420	421
ANOVA
drought	0.053	0.0572	0.0722	0.2518	0.1485	0.4146	0.0261	0.0182	0.0316	0.3072	0.2451	0.0122	0.084	0.7123	0.0164	0.3058	0.1267	0.1268	0.0381	0.0246	0.2289	0.1211	<,0001	0.0276	0.0564	0.2385	0.7845	0.0258	0.039	<0,0001	0.0009	0.0105
cultivar	0.04	<0,0001	0.0008	<0,0001	<0,0001	<0,0001	0.0254	<0,0001	<0,0003	<0,0001	<0,0001	<0,0001	0.0002	0.0206	<0,0001	0.0218	0.0003	<0,0001	0.0011	<0,0001	<0,0001	0.0205	0.0002	<0,0001	0.0482	<0,0001	0.0002	0.0014	0.0012	<0,0001	<0,0001	0.0006
cultivar * drought	0.2292	<0,0001	0.0137	0.7438	0.6054	0.0107	0.496	0.1909	0.2202	0.0543	0.0193	0.0002	0.052	0.0295	0.0001	0.417	0.0581	0.0082	0.0038	0.0058	0.4166	0.3126	0.0055	0.0541	0.3476	0.0667	0.0309	0.0301	0.0045	<0,0001	0.0002	0.015
CONTRAST ANALYSIS
“A0” vs “A1”	0.336	0.0054	0.8217	0.3386	0.8211	0.0482	0.3413	0.1452	0.6693	0.018	0.2318	0.0028	0.0041	0.0107	0.1303	0.8707	0.0371	0.3401	0.0021	0.0001	0.4693	0.6426	0.3306	0.0246	0.5435	0.2945	0.0028	0.4049	0.0034	0.0009	0.3994	0.0527
“A0” vs “A2”	0.3339	0.0054	0.8217	0.3203	0.1604	0.3733	0.711	0.0342	0.0192	0.018	0.0263	1.6e-06	0.9417	0.8852	0.5773	0.1492	0.0151	0.3401	0.052	0.0028	0.5122	0.6426	0.3306	0.4478	0.5435	0.5704	0.0805	0.4049	0.0745	1.2e-06	7.1e-06	0.0165
“C0” vs “C1”	0.915	2.7e-07	0.0002	0.5366	0.1858	0.3292	0.1625	0.1294	0.0597	0.1383	0.7963	0.6465	0.647	0.725	0.0001	0.49	0.2946	0.0027	0.6422	0.1072	0.1668	0.5453	0.0007	0.0171	0.0651	0.0457	0.187	0.0057	0.8495	0.0935	0.0655	0.7952
“C0” vs “C2”	0.915	0.0349	0.1139	0.4673	0.0264	0.7524	0.0863	0.8209	0.6986	0.8763	0.0308	0.8114	1	0.0806	0.0359	0.7692	0.2946	0.0084	0.0945	0.1072	0.2362	0.2787	0.2965	0.1017	0.2786	0.0078	0.3911	0.1257	0.8495	0.3309	0.0655	0.7952
“P0” vs “P1”	0.0254	0.0058	0.7784	0.7824	0.7284	0.0186	0.3007	0.3952	0.8633	0.2029	0.1306	0.3725	0.8991	0.8245	0.0032	0.2306	0.2279	0.2757	0.125	0.3136	0.3952	0.0659	0.383	0.7466	0.932	0.4244	0.4783	1	0.4061	0.4767	0.1845	0.0023
“P0” vs “P2”	0.7886	0.0124	0.9455	0.8069	0.7471	0.8415	0.0896	0.0911	0.2883	0.9881	0.0404	0.3725	0.8991	0.08245	0.0032	0.2306	0.153	0.012	0.125	0.3136	0.1074	0.678	0.0094	0.7571	0.3535	0.8131	0.8473	0.2144	0.0004	0.4767	1	1
TUKEY-KRAMER TEST
drought 0-control	0-A	0-A	0-A	0-A	0-A	0-A	0-A	0-B	0-AB	0-A	0-A	0-A	0-A	0-A	0-A	0-A	0-A	0-A	0-AB	0-B	0-A	0-A	0-B	0-A	0-A	0-A	0-A	0-AB	0-AB	0-B	0-A	0-B
1- mild drought	1-A	1-A	1-A	1-A	1-A	1-A	1-B	1-B	1-B	1-A	1-A	1-A	1-A	1-A	1-B	1-A	1-A	1-A	1-A	1-A	1-A	1-A	1-C	1-B	1-A	1-A	1-A	1-B	1-B	1-A	1-A	1-A
2- severe drought	2-A	2-A	2-A	2-A	2-A	2-A	2-B	2-A	2-A	2-A	2-A	2-B	2-A	2-A	2-A	2-A	2-A	2-A	2-B	2-B	2-A	2-A	2-A	2-AB	2-A	2-A	2-A	2-A	2-A	2-C	2-B	2-B
cultivar (‘‘A”, ‘‘C” or ‘‘P”)	A - A	A - C	A - B	A - B	A - C	A - A	A - B	A - A	A - B	A - B	A - A	A - A	A - A	A - A	A - A	A - A	A - A	A - C	A - A	A - A	A - B	A - B	A - C	A - B	A - A	A - B	A - A	A - B	A - B	A - A	A - A	A - A
	C - B	C - A	C - A	C - A	C - B	C - B	C - A	C - B	C - C	C - A	C - C	C - B	C - B	C - A	C - A	C - AB	C - B	C - B	C - A	C - B	C - B	C - A	C - B	C - B	C - A	C - A	C - B	C - A	C - C	C - B	C - B	C - C
	P - AB	P - B	P - B	P - A	P - A	P - B	P - A	P - B	P - A	P - A	P - B	P - C	P - B	P - B	P - B	P - B	P - A	P - A	P - B	P - B	P - A	P - AB	P - A	P - A	P - A	P - B	P - B	P - B	P - A	P - C	P - B	P - B
cultivar * drought	A,0 - A	A,0 - CD	A,0 - B	A,0 - BC	A,0 - BC	A,0 - AB	A,0 - A	A,0 - AB	A,0 - AB	A,0 - AB	A,0 - AB	A,0 - A	A,0 - AB	A,0 - AB	A,0 - BC	A,0 - A	A,0 - AB	A,0 - CD	A,0 - B	A,0 - C	A,0 - B	A,0 - A	A,0 - BC	A,0 - BC	A,0 - A	A,0 - C	A,0 - BC	A,0 - BC	A,0 - AB	A,0 - B	A,0 - A	A,0 - AB
	A,1 - A	A,1 - D	A,1 - B	A,1 - C	A,1 - BC	A,1 - A	A,1 - A	A,1 - BC	A,1 - AB	A,1 - B	A,1 - A	A,1 - B	A,1 - A	A,1 - A	A,1 - AB	A,1 - A	A,1 - ABC	A,1 - D	A,1 - A	A,1 - A	A,1 - B	A,1 - A	A,1 - C	A,1 - C	A,1 - A	A,1 - BC	A,1 - A	A,1 - C	A,1 - C	A,1 - A	A,1 - A	A,1 - A
	A,2 - A	A,2 - D	A,2 - B	A,2 - C	A,2 - C	A,2 - ABC	A,2 - A	A,2 - A	A,2 - A	A,2 - B	A,2 - BC	A,2 - C	A,2 - B	A,2 - AB	A,2 - BC	A,2 - A	A,2 - ABC	A,2 - D	A,2 - BC	A,2 - AB	A,2 - B	A,2 - A	A,2 - C	A,2 - BC	A,2 - A	A,2 - C	A,2 - AB	A,2 - C	A,2 - BC	A,2 - E	A,2 - B	A,2 - BC
	C,0 - A	C,0 - BC	C,0 - B	C,0 - AB	C,0 - AB	C,0 - BCD	C,0 - A	C,0 - CD	C,0 - AB	C,0 - A	C,0 - BCD	C,0 - C	C,0 - B	C,0 - AB	C,0 - AB	C,0 - A	C,0 - BC	C,0 - AB	C,0 - BC	C,0 - C	C,0 - B	C,0 - A	C,0 - AB	C,0 - B	C,0 - A	C,0 - ABC	C,0 - BC	C,0 - AB	C,0 - BC	C,0 - CDE	C,0 - B	C,0 - BC
	C,1 - A	C,1 - A	C,1 - A	C,1 - A	C,1 - ABC	C,1 - BCD	C,1 - A	C,1 - D	C,1 - B	C,1 - AB	C,1 - BCD	C,1 - C	C,1 - B	C,1 - AB	C,1 - D	C,1 - A	C,1 - C	C,1 - CD	C,1 - BC	C,1 - C	C,1 - B	C,1 - A	C,1 - C	C,1 - BC	C,1 - A	C,1 - AB	C,1 - C	C,1 - BC	C,1 - C	C,1 - C	C,1 - B	C,1 - C
	C,2 - A	C,2 - B	C,2 - B	C,2 - ABC	C,2 - ABC	C,2 - CD	C,2 - A	C,2 - CD	C,2 - AB	C,2 - A	C,2 - D	C,2 - C	C,2 - B	C,2 - A	C,2 - A	C,2 - A	C,2 - C	C,2 - BCD	C,2 - B	C,2 - C	C,2 - B	C,2 - A	C,2 - A	C,2 - BC	C,2 - A	C,2 - A	C,2 - C	C,2 - A	C,2 - C	C,2 - CD	C,2 - B	C,2 - C
	P,0 - A	P,0 - BCD	P,0 - B	P,0 - AB	P,0 - A	P,0 - CD	P,0 - A	P,0 - CD	P,0 - A	P,0 - A	P,0 - CD	P,0 - C	P,0 - B	P,0 - AB	P,0 - CD	P,0 - A	P,0 - ABC	P,0 - ABCD	P,0 - BC	P,0 - BC	P,0 - A	P,0 - A	P,0 - ABC	P,0 - A	P,0 - A	P,0 - BC	P,0 - BC	P,0 - C	P,0 - BC	P,0 - DE	P,0 - B	P,0 - C
	P,1 - A	P,1 - D	P,1 - B	P,1 - ABC	P,1 - A	P,1 - D	P,1 - A	P,1 - ABCD	P,1 - A	P,1 - A	P,1 - BC	P,1 - C	P,1 - B	P,1 - B	P,1 - D	P,1 - A	P,1 - ABC	P,1 - ABC	P,1 - C	P,1 - C	P,1 - A	P,1 - A	P,1 - AB	P,1 - A	P,1 - A	P,1 - C	P,1 - BC	P,1 - C	P,1 - ABC	P,1 - E	P,1 - B	P,1 - AB
	P,2 - A	P,2 - BC	P,2 - B	P,2 - ABC	P,2 - A	P,2 - BCD	P,2 - A	P,2 - BCD	P,2 - A	P,2 - A	P,2 - ABC	P,2 - C	P,2 - B	P,2 - B	P,2 - D	P,2 - A	P,2 - A	P,2 - A	P,2 - C	P,2 - C	P,2 - A	P,2 - A	P,2 - A	P,2 - A	P,2 - A	P,2 - BC	P,2 - BC	P,2 - ABC	P,2 - A	P,2 - E	P,2 - B	P,2 - C
