# Supplementary material for: Mitochondrial Biogenesis in Diverse Cauliflower Cultivars under Mild and Severe Drought. Impaired Coordination of Selected Transcript and Proteomic Responses, and Regulation of Various Multifunctional Proteins
Source: Int J Mol Sci. 2018 Apr 10;19(4):1130. doi: 10.3390/ijms19041130 (PMC5979313; doi:10.3390/ijms19041130)
Supplement: Supplementary file 1 [file ijms-19-01130-s001.zip › Table S5.xlsx]

## Sheet: FunCat_MIPS
ALL CULTIVARS
	Term	Observed Frequency	Expected Frequency	p-value	Gene accession no.
1	METABOLISM	40 out of 91 genes, 44%	4823 out of 26623 genes, 18,1%	2.62e-07	AT2G43750|AT3G27380|AT1G72330|AT1G80600|AT1G18480|AT5G50370|AT3G61440|AT1G47260| AT3G45300|AT3G48000|AT3G52930|AT1G11860|AT3G59760|AT1G23800|AT4G20930|AT3G06483| AT1G59900|AT5G26780|AT5G18170|AT4G37930|AT2G47510|AT2G26930|AT4G35630|AT4G16800| AT1G53240|AT4G38970|AT2G30200|AT2G35120|AT4G12130|AT2G38400|AT1G48030|AT3G20390| AT5G65720|AT1G79440|AT3G17240|AT5G35360|AT3G17810|AT5G55070|AT2G05710|AT2G1…
01.01	amino acid metabolism	17 out of 91 genes, 18,7%	335 out of 26623 genes, 1,3%	1.73e-13	AT4G35630|AT4G12130|AT5G18170|AT2G38400|AT1G79440|AT2G43750|AT3G59760|AT3G45300| AT4G37930|AT1G11860|AT3G61440|AT2G35120|AT5G26780|AT1G72330|AT1G80600|AT5G65720| AT4G20930
01.01.03	assimilation of ammonia, metabolism of the glutamate group	3 out of 91 genes, 3,3%	57 out of 26623 genes, 0,2%	0.0051	AT1G79440|AT1G80600|AT1G72330
01.01.03.02	metabolism of glutamate	2 out of 91 genes, 2,2%	34 out of 26623 genes, 0,1%	0.02	AT1G79440|AT1G72330
01.01.09	metabolism of the cysteine - aromatic group	11 out of 91 genes, 12,1%	132 out of 26623 genes, 0,5%	8.5e-11	AT4G35630|AT4G12130|AT2G38400|AT1G11860|AT2G43750|AT3G61440|AT3G59760|AT2G35120| AT5G26780|AT4G37930|AT5G65720
01.01.09.01	metabolism of glycine	6 out of 91 genes, 6,6%	25 out of 26623 genes, 0,1%	2.24e-08	AT2G38400|AT4G37930|AT4G12130|AT5G26780|AT1G11860|AT2G35120
01.01.09.01.02	degradation of glycine	4 out of 91 genes, 4,4%	10 out of 26623 genes, 0,04%	2.02e-06	AT1G11860|AT4G37930|AT4G12130|AT2G35120
01.01.09.02	metabolism of serine	3 out of 91 genes, 3,3%	23 out of 26623 genes, 0,1%	0.000579	AT4G35630|AT4G37930|AT5G26780
01.01.09.02.01	biosynthesis of serine	3 out of 91 genes, 3,3%	19 out of 26623 genes, 0,1%	0.000362	AT4G35630|AT4G37930|AT5G26780
01.01.09.03	metabolism of cysteine	4 out of 91 genes, 4,4%	18 out of 26623 genes, 0,1%	1.08e-05	AT3G61440|AT3G59760|AT5G65720|AT2G43750
01.01.09.03.01	biosynthesis of cysteine	3 out of 91 genes, 3,3%	11 out of 26623 genes, 0,04%	0.000118	AT3G61440|AT3G59760|AT2G43750
01.01.09.03.02	degradation of cysteine	1 out of 91 genes, 1,1%	2 out of 26623 genes, 0,008%	0.03	AT5G65720
01.01.11	metabolism of the pyruvate family (alanine, isoleucine, leucine, valine) and D-alanine	4 out of 91 genes, 4,4%	42 out of 26623 genes, 0,2%	0.00014	AT4G20930|AT2G38400|AT3G45300|AT1G72330
01.01.11.01	metabolism of alanine	2 out of 91 genes, 2,2%	10 out of 26623 genes, 0,04%	0.00354	AT1G72330|AT2G38400
01.01.11.03	metabolism of valine	2 out of 91 genes, 2,2%	17 out of 26623 genes, 0,1%	0.00799	AT4G20930|AT3G45300
01.01.11.03.02	degradation of valine	2 out of 91 genes, 2,2%	8 out of 26623 genes, 0,03%	0.00259	AT4G20930|AT3G45300
01.02	nitrogen, sulfur and selenium metabolism	7 out of 91 genes, 7,7%	159 out of 26623 genes, 0,6%	1.87e-05	AT4G12130|AT1G11860|AT5G50370|AT2G43750|AT3G61440|AT3G59760|AT5G65720
01.02.02	nitrogen metabolism	3 out of 91 genes, 3,3%	83 out of 26623 genes, 0,3%	0.01	AT4G12130|AT1G11860|AT5G65720
01.02.03	sulfur metabolism	4 out of 91 genes, 4,4%	72 out of 26623 genes, 0,3%	0.000763	AT5G50370|AT2G43750|AT3G61440|AT3G59760
01.05	C-compound and carbohydrate metabolism	21 out of 91 genes, 23,1%	1625 out of 26623 genes, 6,1%	2.02e-06	AT1G79440|AT3G17240|AT4G37930|AT2G47510|AT1G11860|AT3G27380|AT1G72330|AT1G53240| AT4G38970|AT2G05710|AT2G35120|AT1G23800|AT4G20930|AT2G14170|AT4G12130|AT1G47260| AT3G48000|AT1G48030|AT3G52930|AT1G59900|AT5G26780
01.05.02.07	sugar, glucoside, polyol and carboxylate catabolism	4 out of 91 genes, 4,4%	93 out of 26623 genes, 0,3%	0.00181	AT1G72330|AT4G20930|AT4G38970|AT3G52930
01.05.07	C-3 compound metabolism	3 out of 91 genes, 3,3%	89 out of 26623 genes, 0,3%	0.01	AT1G59900|AT4G38970|AT3G52930
01.05.08	C-4 compound metabolism	4 out of 91 genes, 4,4%	40 out of 26623 genes, 0,2%	0.000127	AT1G79440|AT2G47510|AT3G27380|AT1G53240
01.05.08.07	C-4 compound catabolism	1 out of 91 genes, 1,1%	1 out of 26623 genes, 0,004%	0.02	AT1G79440
01.05.11.07	aromate catabolism	1 out of 91 genes, 1,1%	3 out of 26623 genes, 0,01%	0.04	AT1G79440
01.05.13	transfer of activated C-1 groups	4 out of 91 genes, 4,4%	151 out of 26623 genes, 0,6%	0.0081	AT4G12130|AT1G11860|AT5G26780|AT4G37930
01.05.13.03	tetrahydrofolate-dependent C-1-transfer	4 out of 91 genes, 4,4%	22 out of 26623 genes, 0,1%	1.88e-05	AT4G37930|AT4G12130|AT5G26780|AT1G11860
01.06.05	fatty acid metabolism	3 out of 91 genes, 3,3%	107 out of 26623 genes, 0,4%	0.02	AT4G16800|AT2G30200|AT5G35360
01.07	metabolism of vitamins, cofactors, and prosthetic groups	7 out of 91 genes, 7,7%	242 out of 26623 genes, 0,9%	0.000165	AT4G35630|AT1G59900|AT1G53240|AT3G48000|AT1G48030|AT3G17240|AT1G23800
2	ENERGY	11 out of 91 genes, 12,1%	451 out of 26623 genes, 1,7%	6.75e-06	AT5G50370|AT5G19760|AT5G08670|AT4G38970|AT3G52930|AT1G59900|AT4G35260|AT3G27380| AT2G20420|AT1G72330|AT4G20930
02.07	pentose-phosphate pathway	3 out of 91 genes, 3,3%	46 out of 26623 genes, 0,2%	0.0031	AT4G20930|AT4G38970|AT3G52930
02.10	tricarboxylic-acid pathway (citrate cycle, Krebs cycle, TCA cycle)	2 out of 91 genes, 2,2%	34 out of 26623 genes, 0,1%	0.02	AT4G35260|AT2G20420
02.45.07	heat production	1 out of 91 genes, 1,1%	4 out of 26623 genes, 0,01%	0.05	AT5G19760
14.01	protein folding and stabilization	4 out of 91 genes, 4,4%	247 out of 26623 genes, 0,9%	0.03	AT3G15660|AT4G37910|AT5G09590|AT4G24280
16.21	complex cofactor/cosubstrate/vitamine binding	6 out of 91 genes, 6,6%	126 out of 26623 genes, 0,5%	5.76e-05	AT5G20080|AT1G50940|AT5G14780|AT3G17240|AT4G35260|AT4G20930
16.21.05	FAD/FMN binding	3 out of 91 genes, 3,3%	34 out of 26623 genes, 0,1%	0.0015	AT1G50940|AT3G17240|AT5G20080
16.21.07	NAD/NADP binding	3 out of 91 genes, 3,3%	53 out of 26623 genes, 0,2%	0.0043	AT5G14780|AT4G35260|AT4G20930
20.01.01.07	anion transport	3 out of 91 genes, 3,3%	99 out of 26623 genes, 0,4%	0.02	AT3G01280|AT5G67500|AT5G15090
20.01.15	electron transport	7 out of 91 genes, 7,7%	717 out of 26623 genes, 2,7%	0.04	AT5G08670|AT3G17240|AT3G03100|AT3G27380|AT3G15660|AT5G20080|AT1G50940
20.03.01	channel / pore class transport	3 out of 91 genes, 3,3%	122 out of 26623 genes, 0,5%	0.03	AT3G01280|AT5G67500|AT5G15090
20.03.01.01	ion channels	3 out of 91 genes, 3,3%	83 out of 26623 genes, 0,3%	0.01	AT3G01280|AT5G67500|AT5G15090
32	CELL RESCUE, DEFENSE AND VIRULENCE	15 out of 91 genes, 16,5%	1349 out of 26623 genes, 5,1%	0.000362	AT1G20630|AT5G08670|AT4G37930|AT2G47510|AT5G55070|AT5G09590|AT4G24280|AT1G53240| AT4G35090|AT5G14780|AT2G05710|AT3G61440|AT2G14170|ATMG01190|AT5G20720
32.01	stress response	12 out of 91 genes, 13,2%	795 out of 26623 genes, 3%	0.00014	AT5G08670|AT5G14780|AT4G37930|AT2G47510|AT2G05710|AT2G14170|AT5G55070|ATMG01190| AT5G09590|AT4G24280|AT5G20720|AT1G53240
32.01.01	oxidative stress response	7 out of 91 genes, 7,7%	196 out of 26623 genes, 0,7%	5.76e-05	AT5G55070|AT2G05710|ATMG01190|AT5G08670|AT4G37930|AT2G47510|AT2G14170
32.01.06	cold shock response	3 out of 91 genes, 3,3%	154 out of 26623 genes, 0,6%	0.05	AT5G20720|AT1G53240|AT4G24280
32.07.07.01	catalase reaction	2 out of 91 genes, 2,2%	3 out of 26623 genes, 0,01%	0.000675	AT1G20630|AT4G35090
34.11.09	temperature perception and response	4 out of 91 genes, 4,4%	248 out of 26623 genes, 0,9%	0.03	AT5G20720|AT1G53240|AT5G09590|AT4G24280
70	SUBCELLULAR LOCALIZATION	83 out of 91 genes, 91,2%	10308 out of 26623 genes, 38,7%	1e-23	AT1G09300|AT2G43750|AT1G72330|AT1G80600|AT4G02930|AT5G63620|AT2G35240|AT4G30930| AT1G47260|AT3G52930|AT3G52570|AT1G20630|AT1G11860|AT4G13360|AT5G09590|AT3G06483| ATMG01190|AT1G59900|AT5G20720|AT1G32580|AT2G33430|AT5G15090|AT4G37930|AT1G47420| AT4G30920|AT4G37910|AT5G20080|AT1G71260|AT1G53240|AT2G35120|AT2G38400|AT3G18580| AT1G48030|AT3G20390|AT3G01280|AT5G65720|AT1G79440|AT3G17810|AT5G55070|AT4G2…
70.16	mitochondrion	68 out of 91 genes, 74,7%	3043 out of 26623 genes, 11,4%	3.29e-42	AT5G18170|AT1G09300|AT2G43750|AT5G08670|AT4G37930|AT2G47510|AT4G27585|AT3G27380| AT1G72330|AT5G41970|AT1G47420|AT4G02930|AT4G37910|AT5G20080|AT1G71260|AT5G63620| AT1G53240|AT2G35240|AT2G20420|AT4G35090|AT5G50370|AT3G61440|AT2G35120|AT4G12130| AT2G38400|AT1G47260|AT3G45300|AT3G48000|AT3G18580|AT1G48030|AT3G52930|AT3G01280| AT5G65720|AT3G52570|AT1G79440|AT1G20630|AT3G03100|AT3G17240|AT1G11860|AT3G1…
70.16.01	mitochondrial outer membrane	4 out of 91 genes, 4,4%	12 out of 26623 genes, 0,04%	3.29e-06	AT3G01280|AT5G67500|AT5G15090|AT3G02090
70.16.05	mitochondrial inner membrane	4 out of 91 genes, 4,4%	133 out of 26623 genes, 0,5%	0.00545	AT5G13490|AT2G36070|AT5G19760|AT3G02090
70.16.07	mitochondrial matrix	7 out of 91 genes, 7,7%	40 out of 26623 genes, 0,2%	7.01e-09	AT1G79440|AT4G37930|AT5G09590|AT4G37910|AT3G02090|AT3G45300|AT1G48030
70.19	peroxisome	2 out of 91 genes, 2,2%	54 out of 26623 genes, 0,2%	0.05	AT4G35090|AT1G20630
‘‘ADELANTO‘‘
	Term	Observed Frequency	Expected Frequency	p-value	Gene accession no.
1	METABOLISM	35 out of 75 genes, 46,7%	4823 out of 26623 genes, 18,1%	3.38e-07	AT2G43750|AT3G27380|AT1G72330|AT1G80600|AT1G18480|AT5G50370|AT3G61440|AT1G47260| AT3G45300|AT3G48000|AT3G52930|AT1G11860|AT3G59760|AT1G23800|AT4G20930|AT3G06483| AT1G59900|AT5G26780|AT4G37930|AT2G47510|AT2G26930|AT4G35630|AT1G53240|AT4G38970| AT2G30200|AT4G12130|AT2G38400|AT1G48030|AT5G65720|AT1G79440|AT3G17240|AT5G35360| AT3G17810|AT2G05710|AT2G14170
01.01	amino acid metabolism	15 out of 75 genes, 20%	335 out of 26623 genes, 1,3%	2.25e-12	AT4G35630|AT4G12130|AT2G38400|AT1G79440|AT2G43750|AT3G59760|AT3G45300|AT4G37930| AT1G11860|AT3G61440|AT5G26780|AT1G72330|AT1G80600|AT5G65720|AT4G20930
01.01.03	assimilation of ammonia, metabolism of the glutamate group	3 out of 75 genes, 4%	57 out of 26623 genes, 0,2%	0.00267	AT1G79440|AT1G80600|AT1G72330
01.01.03.02	metabolism of glutamate	2 out of 75 genes, 2,7%	34 out of 26623 genes, 0,1%	0.02	AT1G79440|AT1G72330
01.01.09	metabolism of the cysteine - aromatic group	10 out of 75 genes, 13,3%	132 out of 26623 genes, 0,5%	2.84e-10	AT4G35630|AT4G12130|AT2G38400|AT1G11860|AT2G43750|AT3G61440|AT3G59760|AT5G26780| AT4G37930|AT5G65720
01.01.09.01	metabolism of glycine	5 out of 75 genes, 6,7%	25 out of 26623 genes, 0,1%	3.61e-07	AT2G38400|AT4G37930|AT4G12130|AT5G26780|AT1G11860
01.01.09.01.02	degradation of glycine	3 out of 75 genes, 4%	10 out of 26623 genes, 0,03%	5.57e-05	AT1G11860|AT4G37930|AT4G12130
01.01.09.02	metabolism of serine	3 out of 75 genes, 4%	23 out of 26623 genes, 0,1%	0.000308	AT4G35630|AT4G37930|AT5G26780
01.01.09.02.01	biosynthesis of serine	3 out of 75 genes, 4%	19 out of 26623 genes, 0,1%	0.000192	AT4G35630|AT4G37930|AT5G26780
01.01.09.03	metabolism of cysteine	4 out of 75 genes, 5,3%	18 out of 26623 genes, 0,1%	5.6e-06	AT3G61440|AT3G59760|AT5G65720|AT2G43750
01.01.09.03.01	biosynthesis of cysteine	3 out of 75 genes, 4%	11 out of 26623 genes, 0,04%	5.9e-05	AT3G61440|AT3G59760|AT2G43750
01.01.09.03.02	degradation of cysteine	1 out of 75 genes, 1,3%	2 out of 26623 genes, 0,007%	0.03	AT5G65720
01.01.11	metabolism of the pyruvate family (alanine, isoleucine, leucine, valine) and D-alanine	4 out of 75 genes, 5,3%	42 out of 26623 genes, 0,2%	6.32e-05	AT4G20930|AT2G38400|AT3G45300|AT1G72330
01.01.11.01	metabolism of alanine	2 out of 75 genes, 2,7%	10 out of 26623 genes, 0,03%	0.00228	AT1G72330|AT2G38400
01.01.11.02.02	degradation of isoleucine	1 out of 75 genes, 1,3%	5 out of 26623 genes, 0,02%	0.05	AT3G45300
01.01.11.03	metabolism of valine	2 out of 75 genes, 2,7%	17 out of 26623 genes, 0,1%	0.00502	AT4G20930|AT3G45300
01.01.11.03.02	degradation of valine	2 out of 75 genes, 2,7%	8 out of 26623 genes, 0,03%	0.00167	AT4G20930|AT3G45300
01.02	nitrogen, sulfur and selenium metabolism	7 out of 75 genes, 9,3%	159 out of 26623 genes, 0,6%	5.6e-06	AT4G12130|AT1G11860|AT5G50370|AT2G43750|AT3G61440|AT3G59760|AT5G65720
01.02.02	nitrogen metabolism	3 out of 75 genes, 4%	83 out of 26623 genes, 0,3%	0.00679	AT4G12130|AT1G11860|AT5G65720
01.02.03	sulfur metabolism	4 out of 75 genes, 5,3%	72 out of 26623 genes, 0,3%	0.000354	AT5G50370|AT2G43750|AT3G61440|AT3G59760
01.05	C-compound and carbohydrate metabolism	20 out of 75 genes, 26,7%	1625 out of 26623 genes, 6,1%	3.38e-07	AT1G79440|AT3G17240|AT4G37930|AT2G47510|AT1G11860|AT3G27380|AT1G72330|AT1G53240| AT4G38970|AT2G05710|AT1G23800|AT4G20930|AT2G14170|AT4G12130|AT1G47260|AT3G48000| AT1G48030|AT3G52930|AT1G59900|AT5G26780
01.05.02.07	sugar, glucoside, polyol and carboxylate catabolism	4 out of 75 genes, 5,3%	93 out of 26623 genes, 0,3%	0.000817	AT1G72330|AT4G20930|AT4G38970|AT3G52930
01.05.07	C-3 compound metabolism	3 out of 75 genes, 4%	89 out of 26623 genes, 0,3%	0.00802	AT1G59900|AT4G38970|AT3G52930
01.05.08	C-4 compound metabolism	4 out of 75 genes, 5,3%	40 out of 26623 genes, 0,2%	5.9e-05	AT1G79440|AT2G47510|AT3G27380|AT1G53240
01.05.08.07	C-4 compound catabolism	1 out of 75 genes, 1,3%	1 out of 26623 genes, 0,004%	0.02	AT1G79440
01.05.11.07	aromate catabolism	1 out of 75 genes, 1,3%	3 out of 26623 genes, 0,01%	0.03	AT1G79440
01.05.13	transfer of activated C-1 groups	4 out of 75 genes, 5,3%	151 out of 26623 genes, 0,6%	0.00386	AT4G12130|AT1G11860|AT5G26780|AT4G37930
01.05.13.03	tetrahydrofolate-dependent C-1-transfer	4 out of 75 genes, 5,3%	22 out of 26623 genes, 0,1%	8.82e-06	AT4G37930|AT4G12130|AT5G26780|AT1G11860
01.07	metabolism of vitamins, cofactors, and prosthetic groups	7 out of 75 genes, 9,3%	242 out of 26623 genes, 0,9%	5.71e-05	AT4G35630|AT1G59900|AT1G53240|AT3G48000|AT1G48030|AT3G17240|AT1G23800
2	ENERGY	10 out of 75 genes, 13,3%	451 out of 26623 genes, 1,7%	7.59e-06	AT5G50370|AT5G19760|AT5G08670|AT4G38970|AT3G52930|AT1G59900|AT4G35260|AT3G27380| AT1G72330|AT4G20930
02.07	pentose-phosphate pathway	3 out of 75 genes, 4%	46 out of 26623 genes, 0,2%	0.00167	AT4G20930|AT4G38970|AT3G52930
02.45	energy conversion and regeneration	2 out of 75 genes, 2,7%	69 out of 26623 genes, 0,3%	0.05	AT5G08670|AT5G19760
02.45.07	heat production	1 out of 75 genes, 1,3%	4 out of 26623 genes, 0,01%	0.04	AT5G19760
16.21	complex cofactor/cosubstrate/vitamine binding	6 out of 75 genes, 8%	126 out of 26623 genes, 0,5%	1.98e-05	AT5G20080|AT1G50940|AT5G14780|AT3G17240|AT4G35260|AT4G20930
16.21.05	FAD/FMN binding	3 out of 75 genes, 4%	34 out of 26623 genes, 0,1%	0.000801	AT1G50940|AT3G17240|AT5G20080
16.21.07	NAD/NADP binding	3 out of 75 genes, 4%	53 out of 26623 genes, 0,2%	0.00232	AT5G14780|AT4G35260|AT4G20930
20.01.01.07	anion transport	3 out of 75 genes, 4%	99 out of 26623 genes, 0,4%	0.01	AT3G01280|AT5G67500|AT5G15090
20.03.01	channel / pore class transport	3 out of 75 genes, 4%	122 out of 26623 genes, 0,5%	0.02	AT3G01280|AT5G67500|AT5G15090
20.03.01.01	ion channels	3 out of 75 genes, 4%	83 out of 26623 genes, 0,3%	0.00679	AT3G01280|AT5G67500|AT5G15090
32	CELL RESCUE, DEFENSE AND VIRULENCE	14 out of 75 genes, 18,7%	1349 out of 26623 genes, 5,1%	0.000146	AT1G20630|AT5G08670|AT4G37930|AT2G47510|AT5G09590|AT4G24280|AT1G53240|AT4G35090| AT5G14780|AT2G05710|AT3G61440|AT2G14170|ATMG01190|AT5G20720
32.01	stress response	11 out of 75 genes, 14,7%	795 out of 26623 genes, 3%	0.000105	AT5G08670|AT5G14780|AT4G37930|AT2G47510|AT2G05710|AT2G14170|ATMG01190|AT5G09590| AT4G24280|AT5G20720|AT1G53240
32.01.01	oxidative stress response	6 out of 75 genes, 8%	196 out of 26623 genes, 0,7%	0.000146	AT2G05710|ATMG01190|AT5G08670|AT4G37930|AT2G47510|AT2G14170
32.01.06	cold shock response	3 out of 75 genes, 4%	154 out of 26623 genes, 0,6%	0.03	AT5G20720|AT1G53240|AT4G24280
32.07.07.01	catalase reaction	2 out of 75 genes, 2,7%	3 out of 26623 genes, 0,01%	0.000417	AT1G20630|AT4G35090
34.11.09	temperature perception and response	4 out of 75 genes, 5,3%	248 out of 26623 genes, 0,9%	0.02	AT5G20720|AT1G53240|AT5G09590|AT4G24280
70	SUBCELLULAR LOCALIZATION	68 out of 75 genes, 90,7%	10308 out of 26623 genes, 38,7%	5.17e-19	AT1G09300|AT2G43750|AT1G72330|AT1G80600|AT4G02930|AT5G63620|AT2G35240|AT4G30930| AT1G47260|AT3G52930|AT3G52570|AT1G20630|AT1G11860|AT5G09590|AT3G06483|ATMG01190| AT1G59900|AT5G20720|AT1G32580|AT2G33430|AT5G15090|AT4G37930|AT4G30920|AT4G37910| AT5G20080|AT1G71260|AT1G53240|AT2G38400|AT3G18580|AT1G48030|AT3G01280|AT5G65720| AT1G79440|AT3G17810|AT5G67500|AT2G05710|AT2G14170|AT5G19760|AT4G35260|AT3G2…
70.16	mitochondrion	57 out of 75 genes, 76%	3043 out of 26623 genes, 11,4%	4.96e-36	AT1G09300|AT2G43750|AT5G08670|AT4G37930|AT2G47510|AT4G27585|AT3G27380|AT1G72330| AT5G41970|AT4G02930|AT4G37910|AT5G20080|AT1G71260|AT5G63620|AT1G53240|AT2G35240| AT4G35090|AT5G50370|AT3G61440|AT4G12130|AT2G38400|AT1G47260|AT3G45300|AT3G48000| AT3G18580|AT1G48030|AT3G52930|AT3G01280|AT5G65720|AT3G52570|AT1G79440|AT1G20630| AT3G17240|AT1G11860|AT3G15000|AT3G59760|AT5G67500|AT5G09590|AT5G13490|AT1G5…
70.16.01	mitochondrial outer membrane	4 out of 75 genes, 5,3%	12 out of 26623 genes, 0,04%	1.58e-06	AT3G01280|AT5G67500|AT5G15090|AT3G02090
70.16.05	mitochondrial inner membrane	4 out of 75 genes, 5,3%	133 out of 26623 genes, 0,5%	0.00258	AT5G13490|AT2G36070|AT5G19760|AT3G02090
70.16.07	mitochondrial matrix	7 out of 75 genes, 9,3%	40 out of 26623 genes, 0,2%	1.67e-09	AT1G79440|AT4G37930|AT5G09590|AT4G37910|AT3G02090|AT3G45300|AT1G48030
70.19	peroxisome	2 out of 75 genes, 2,7%	54 out of 26623 genes, 0,2%	0.03	AT4G35090|AT1G20630
‘‘CASPER‘‘
	Term	Observed Frequency	Expected Frequency	p-value	Gene accession no.
1	METABOLISM	25 out of 60 genes, 41,7%	4823 out of 26623 genes, 18,1%	0.000214	AT2G43750|AT3G27380|AT1G18480|AT5G50370|AT1G47260|AT3G45300|AT3G48000|AT3G52930| AT3G59760|AT1G23800|AT4G20930|AT1G59900|AT5G26780|AT2G47510|AT2G26930|AT4G16800| AT1G53240|AT4G38970|AT2G30200|AT4G12130|AT3G20390|AT5G65720|AT1G79440|AT5G35360| AT2G05710
01.01	amino acid metabolism	8 out of 60 genes, 13,3%	335 out of 26623 genes, 1,3%	2.97e-05	AT4G12130|AT1G79440|AT2G43750|AT3G59760|AT3G45300|AT5G26780|AT5G65720|AT4G20930
01.01.09	metabolism of the cysteine - aromatic group	5 out of 60 genes, 8,3%	132 out of 26623 genes, 0,5%	0.000175	AT4G12130|AT2G43750|AT3G59760|AT5G26780|AT5G65720
01.01.09.01	metabolism of glycine	2 out of 60 genes, 3,3%	25 out of 26623 genes, 0,1%	0.00754	AT4G12130|AT5G26780
01.01.09.03	metabolism of cysteine	3 out of 60 genes, 5%	18 out of 26623 genes, 0,1%	0.000175	AT3G59760|AT5G65720|AT2G43750
01.01.09.03.01	biosynthesis of cysteine	2 out of 60 genes, 3,3%	11 out of 26623 genes, 0,04%	0.00257	AT3G59760|AT2G43750
01.01.09.03.02	degradation of cysteine	1 out of 60 genes, 1,7%	2 out of 26623 genes, 0,007%	0.02	AT5G65720
01.01.11	metabolism of the pyruvate family (alanine, isoleucine, leucine, valine) and D-alanine	2 out of 60 genes, 3,3%	42 out of 26623 genes, 0,2%	0.02	AT4G20930|AT3G45300
01.01.11.02.02	degradation of isoleucine	1 out of 60 genes, 1,7%	5 out of 26623 genes, 0,02%	0.04	AT3G45300
01.01.11.03	metabolism of valine	2 out of 60 genes, 3,3%	17 out of 26623 genes, 0,1%	0.00502	AT4G20930|AT3G45300
01.01.11.03.02	degradation of valine	2 out of 60 genes, 3,3%	8 out of 26623 genes, 0,03%	0.00167	AT4G20930|AT3G45300
1.02	nitrogen, sulfur and selenium metabolism	5 out of 60 genes, 8,3%	159 out of 26623 genes, 0,6%	0.000346	AT4G12130|AT5G50370|AT2G43750|AT3G59760|AT5G65720
01.02.02	nitrogen metabolism	2 out of 60 genes, 3,3%	83 out of 26623 genes, 0,3%	0.04	AT4G12130|AT5G65720
01.02.03	sulfur metabolism	3 out of 60 genes, 5%	72 out of 26623 genes, 0,3%	0.00414	AT5G50370|AT2G43750|AT3G59760
1.05	C-compound and carbohydrate metabolism	14 out of 60 genes, 23,3%	1625 out of 26623 genes, 6,1%	0.000175	AT1G79440|AT2G47510|AT3G27380|AT1G53240|AT4G38970|AT2G05710|AT1G23800|AT4G20930| AT4G12130|AT1G47260|AT3G48000|AT3G52930|AT1G59900|AT5G26780
01.05.02.07	sugar, glucoside, polyol and carboxylate catabolism	3 out of 60 genes, 5%	93 out of 26623 genes, 0,3%	0.00644	AT4G20930|AT4G38970|AT3G52930
01.05.07	C-3 compound metabolism	3 out of 60 genes, 5%	89 out of 26623 genes, 0,3%	0.00619	AT1G59900|AT4G38970|AT3G52930
01.05.08	C-4 compound metabolism	4 out of 60 genes, 6,7%	40 out of 26623 genes, 0,2%	5.91e-05	AT1G79440|AT2G47510|AT3G27380|AT1G53240
01.05.08.07	C-4 compound catabolism	1 out of 60 genes, 1,7%	1 out of 26623 genes, 0,003%	0.02	AT1G79440
01.05.11.07	aromate catabolism	1 out of 60 genes, 1,7%	3 out of 26623 genes, 0,01%	0.03	AT1G79440
01.05.13.03	tetrahydrofolate-dependent C-1-transfer	2 out of 60 genes, 3,3%	22 out of 26623 genes, 0,1%	0.00644	AT4G12130|AT5G26780
01.06.05	fatty acid metabolism	3 out of 60 genes, 5%	107 out of 26623 genes, 0,4%	0.0085	AT4G16800|AT2G30200|AT5G35360
01.07	metabolism of vitamins, cofactors, and prosthetic groups	4 out of 60 genes, 6,7%	242 out of 26623 genes, 0,9%	0.00925	AT1G59900|AT1G53240|AT3G48000|AT1G23800
2	ENERGY	10 out of 60 genes, 16,7%	451 out of 26623 genes, 1,7%	3.02e-06	AT5G50370|AT5G19760|AT5G08670|AT4G38970|AT3G52930|AT1G59900|AT4G35260|AT3G27380| AT2G20420|AT4G20930
02.07	pentose-phosphate pathway	3 out of 60 genes, 5%	46 out of 26623 genes, 0,2%	0.0016	AT4G20930|AT4G38970|AT3G52930
02.10	tricarboxylic-acid pathway (citrate cycle, Krebs cycle, TCA cycle)	2 out of 60 genes, 3,3%	34 out of 26623 genes, 0,1%	0.01	AT4G35260|AT2G20420
02.45	energy conversion and regeneration	2 out of 60 genes, 3,3%	69 out of 26623 genes, 0,3%	0.03	AT5G08670|AT5G19760
02.45.07	heat production	1 out of 60 genes, 1,7%	4 out of 26623 genes, 0,01%	0.03	AT5G19760
14.01	protein folding and stabilization	3 out of 60 genes, 5%	247 out of 26623 genes, 0,9%	0.05	AT3G15660|AT4G37910|AT5G09590
16.21	complex cofactor/cosubstrate/vitamine binding	4 out of 60 genes, 6,7%	126 out of 26623 genes, 0,5%	0.00167	AT5G20080|AT5G14780|AT4G35260|AT4G20930
16.21.07	NAD/NADP binding	3 out of 60 genes, 5%	53 out of 26623 genes, 0,2%	0.00196	AT5G14780|AT4G35260|AT4G20930
20	CELLULAR TRANSPORT, TRANSPORT FACILITATION AND TRANSPORT ROUTES	12 out of 60 genes, 20%	2404 out of 26623 genes, 9%	0.02	AT5G08670|AT3G27380|AT5G20080|AT3G29100|AT3G01280|AT3G03100|AT5G67500|AT5G13490| AT3G15660|AT2G36070|AT5G19760|AT5G15090
20.01	transported compounds (substrates)	10 out of 60 genes, 16,7%	1881 out of 26623 genes, 7,1%	0.03	AT5G08670|AT3G03100|AT3G27380|AT5G67500|AT5G20080|AT5G13490|AT3G15660|AT2G36070| AT3G01280|AT5G15090
20.01.01	ion transport	4 out of 60 genes, 6,7%	450 out of 26623 genes, 1,7%	0.05	AT5G67500|AT5G08670|AT3G01280|AT5G15090
20.01.01.07	anion transport	3 out of 60 genes, 5%	99 out of 26623 genes, 0,4%	0.00737	AT3G01280|AT5G67500|AT5G15090
20.03	transport facilities	5 out of 60 genes, 8,3%	596 out of 26623 genes, 2,2%	0.03	AT2G36070|AT5G67500|AT5G13490|AT3G01280|AT5G15090
20.03.01	channel / pore class transport	3 out of 60 genes, 5%	122 out of 26623 genes, 0,5%	0.01	AT3G01280|AT5G67500|AT5G15090
20.03.01.01	ion channels	3 out of 60 genes, 5%	83 out of 26623 genes, 0,3%	0.00558	AT3G01280|AT5G67500|AT5G15090
20.09.04	mitochondrial transport	2 out of 60 genes, 3,3%	75 out of 26623 genes, 0,3%	0.04	AT2G36070|AT5G19760
32	CELL RESCUE, DEFENSE AND VIRULENCE	9 out of 60 genes, 15%	1349 out of 26623 genes, 5,1%	0.01	AT1G20630|AT5G08670|AT2G47510|AT5G09590|AT1G53240|AT4G35090|AT5G14780|AT2G05710| ATMG01190
32.01	stress response	7 out of 60 genes, 11,7%	795 out of 26623 genes, 3%	0.00872	AT5G08670|AT5G14780|AT2G47510|AT2G05710|ATMG01190|AT5G09590|AT1G53240
32.01.01	oxidative stress response	4 out of 60 genes, 6,7%	196 out of 26623 genes, 0,7%	0.00592	AT2G05710|ATMG01190|AT5G08670|AT2G47510
32.07.07.01	catalase reaction	2 out of 60 genes, 3,3%	3 out of 26623 genes, 0,01%	0.000461	AT1G20630|AT4G35090
70	SUBCELLULAR LOCALIZATION	53 out of 60 genes, 88,3%	10308 out of 26623 genes, 38,7%	1.28e-13	AT2G43750|AT2G35240|AT1G47260|AT3G52930|AT3G52570|AT1G20630|AT4G13360|AT5G09590| ATMG01190|AT1G59900|AT2G33430|AT5G15090|AT1G47420|AT4G30920|AT4G37910|AT5G20080| AT1G53240|AT3G18580|AT3G20390|AT3G01280|AT5G65720|AT1G79440|AT4G20020|AT5G67500| AT2G05710|AT3G15660|AT5G19760|AT4G35260|AT3G27380|AT4G35090|AT5G50370|AT3G45300| AT3G48000|AT3G59760|AT5G14780|AT1G23800|AT4G20930|AT5G26780|AT5G08670|AT2G4…
70.16	mitochondrion	45 out of 60 genes, 75%	3043 out of 26623 genes, 11,4%	5.86e-28	AT2G43750|AT5G08670|AT2G47510|AT3G27380|AT1G47420|AT4G37910|AT5G20080|AT1G53240| AT2G35240|AT2G20420|AT4G35090|AT5G50370|AT4G12130|AT1G47260|AT3G45300|AT3G48000| AT3G18580|AT3G52930|AT3G01280|AT5G65720|AT3G52570|AT1G79440|AT1G20630|AT3G03100| AT3G59760|AT4G13360|AT4G20020|AT5G67500|AT5G09590|AT5G13490|AT2G27730|AT5G14780| AT2G05710|AT1G23800|AT4G20930|AT3G15660|AT2G36070|AT5G19760|AT2G21870|ATMG0…
70.16.01	mitochondrial outer membrane	3 out of 60 genes, 5%	12 out of 26623 genes, 0,04%	8.34e-05	AT3G01280|AT5G67500|AT5G15090
70.16.05	mitochondrial inner membrane	3 out of 60 genes, 5%	133 out of 26623 genes, 0,5%	0.01	AT5G13490|AT2G36070|AT5G19760
70.16.07	mitochondrial matrix	4 out of 60 genes, 6,7%	40 out of 26623 genes, 0,2%	5.91e-05	AT1G79440|AT5G09590|AT4G37910|AT3G45300
70.19	peroxisome	2 out of 60 genes, 3,3%	54 out of 26623 genes, 0,2%	0.02	AT4G35090|AT1G20630
‘‘PIONIER‘‘
	Term	Observed Frequency	Expected Frequency	p-value	Gene accession no.
1	METABOLISM	18 out of 43 genes, 41,9%	4823 out of 26623 genes, 18,1%	0.00227	AT2G43750|AT3G27380|AT1G72330|AT1G80600|AT1G18480|AT3G59760|AT1G23800|AT5G18170| AT2G26930|AT4G38970|AT2G30200|AT2G35120|AT4G12130|AT1G48030|AT5G65720|AT3G17810| AT5G55070|AT2G14170
01.01	amino acid metabolism	8 out of 43 genes, 18,6%	335 out of 26623 genes, 1,3%	2.26e-06	AT4G12130|AT5G18170|AT2G43750|AT3G59760|AT2G35120|AT1G72330|AT1G80600|AT5G65720
01.01.03	assimilation of ammonia, metabolism of the glutamate group	2 out of 43 genes, 4,7%	57 out of 26623 genes, 0,2%	0.03	AT1G80600|AT1G72330
01.01.09	metabolism of the cysteine - aromatic group	5 out of 43 genes, 11,6%	132 out of 26623 genes, 0,5%	4.56e-05	AT4G12130|AT2G43750|AT3G59760|AT2G35120|AT5G65720
01.01.09.01	metabolism of glycine	2 out of 43 genes, 4,7%	25 out of 26623 genes, 0,1%	0.00621	AT4G12130|AT2G35120
01.01.09.01.02	degradation of glycine	2 out of 43 genes, 4,7%	10 out of 26623 genes, 0,04%	0.00184	AT4G12130|AT2G35120
01.01.09.03	metabolism of cysteine	3 out of 43 genes, 7%	18 out of 26623 genes, 0,1%	7.27e-05	AT3G59760|AT5G65720|AT2G43750
01.01.09.03.01	biosynthesis of cysteine	2 out of 43 genes, 4,7%	11 out of 26623 genes, 0,04%	0.00196	AT3G59760|AT2G43750
01.01.09.03.02	degradation of cysteine	1 out of 43 genes, 2,3%	2 out of 26623 genes, 0,007%	0.03	AT5G65720
01.02	nitrogen, sulfur and selenium metabolism	4 out of 43 genes, 9,3%	159 out of 26623 genes, 0,6%	0.00172	AT4G12130|AT2G43750|AT3G59760|AT5G65720
01.02.02	nitrogen metabolism	2 out of 43 genes, 4,7%	83 out of 26623 genes, 0,3%	0.03	AT4G12130|AT5G65720
01.02.03	sulfur metabolism	2 out of 43 genes, 4,7%	72 out of 26623 genes, 0,3%	0.03	AT2G43750|AT3G59760
01.05	C-compound and carbohydrate metabolism	8 out of 43 genes, 18,6%	1625 out of 26623 genes, 6,1%	0.03	AT3G27380|AT1G72330|AT4G38970|AT2G35120|AT1G23800|AT2G14170|AT4G12130|AT1G48030
01.05.02.07	sugar, glucoside, polyol and carboxylate catabolism	2 out of 43 genes, 4,7%	93 out of 26623 genes, 0,3%	0.04	AT1G72330|AT4G38970
2	ENERGY	4 out of 43 genes, 9,3%	451 out of 26623 genes, 1,7%	0.03	AT5G08670|AT4G38970|AT3G27380|AT1G72330
14.01	protein folding and stabilization	3 out of 43 genes, 7%	247 out of 26623 genes, 0,9%	0.03	AT4G37910|AT5G09590|AT4G24280
20.01.01.07	anion transport	2 out of 43 genes, 4,7%	99 out of 26623 genes, 0,4%	0.04	AT5G67500|AT5G15090
20.03.01.01	ion channels	2 out of 43 genes, 4,7%	83 out of 26623 genes, 0,3%	0.03	AT5G67500|AT5G15090
32	CELL RESCUE, DEFENSE AND VIRULENCE	7 out of 43 genes, 16,3%	1349 out of 26623 genes, 5,1%	0.03	AT5G08670|AT5G55070|AT5G09590|AT4G24280|AT2G14170|ATMG01190|AT5G20720
32.01	stress response	7 out of 43 genes, 16,3%	795 out of 26623 genes, 3%	0.00227	AT5G08670|AT2G14170|AT5G55070|ATMG01190|AT5G09590|AT4G24280|AT5G20720
32.01.01	oxidative stress response	4 out of 43 genes, 9,3%	196 out of 26623 genes, 0,7%	0.00232	AT5G55070|ATMG01190|AT5G08670|AT2G14170
34.11.09	temperature perception and response	3 out of 43 genes, 7%	248 out of 26623 genes, 0,9%	0.03	AT5G20720|AT5G09590|AT4G24280
70	SUBCELLULAR LOCALIZATION	40 out of 43 genes, 93%	10308 out of 26623 genes, 38,7%	5.11e-12	AT2G43750|AT1G72330|AT1G80600|AT4G02930|AT2G35240|AT4G30930|AT5G09590|ATMG01190| AT5G20720|AT1G32580|AT2G33430|AT5G15090|AT4G37910|AT5G20080|AT1G71260|AT2G35120| AT3G18580|AT1G48030|AT5G65720|AT3G17810|AT5G55070|AT5G67500|AT2G14170|AT4G24770| AT3G27380|AT3G52380|AT3G15000|AT3G59760|AT3G02090|AT4G26965|AT1G23800|AT5G18170| AT5G08670|AT2G26930|AT4G38970|AT2G30200|AT4G12130|AT3G63190|AT3G03590|AT5G1…
70.16	mitochondrion	29 out of 43 genes, 67,4%	3043 out of 26623 genes, 11,4%	8.22e-16	AT5G18170|AT2G43750|AT5G08670|AT3G27380|AT1G72330|AT4G02930|AT4G37910|AT5G20080| AT1G71260|AT2G35240|AT2G35120|AT4G12130|AT3G18580|AT1G48030|AT5G65720|AT3G15000| AT5G55070|AT3G59760|AT5G67500|AT5G09590|AT5G13490|AT3G02090|AT4G26965|AT1G23800| AT2G14170|ATMG01190|AT1G32580|AT2G33430|AT5G15090
70.16.01	mitochondrial outer membrane	3 out of 43 genes, 7%	12 out of 26623 genes, 0,04%	3.51e-05	AT5G67500|AT5G15090|AT3G02090
70.16.07	mitochondrial matrix	4 out of 43 genes, 9,3%	40 out of 26623 genes, 0,2%	1.9e-05	AT5G09590|AT4G37910|AT3G02090|AT1G48030
List of accession numbers for non-redundant Arabidopsis orthologous genes
At1g09300	Metallopeptidase M24 family protein
At1g11860	Glycine cleavage T-protein family
At1g18480	Calcineurin-like metallo-phosphoesterase superfamily protein
At1g20630	CAT1, catalase 1
At1g23800	ALDH2B, ALDH2B7, aldehyde dehydrogenase 2B7
At1g32580	plastid developmental protein DAG, putative
At1g47260	APFI, GAMMA CA2, gamma carbonic anhydrase 2
At1g47420	SDH5, succinate dehydrogenase 5
At1g48030	mtLPD1, mitochondrial lipoamide dehydrogenase 1
At1g50940	ETFALPHA, electron transfer flavoprotein alpha
At1g53240	mMDH1, Lactate/malate dehydrogenase family protein
At1g59900	AT-E1 ALPHA, E1 ALPHA, pyruvate dehydrogenase complex E1 alpha subunit
At1g71260	ATWHY2, WHY2, WHIRLY 2
At1g72330	ALAAT2, alanine aminotransferase 2
At1g79440	ALDH5F1, SSADH, SSADH1, aldehyde dehydrogenase 5F1
At1g80600	WIN1, HOPW1-1-interacting 1
At2g05710	ACO3, aconitase 3
At2g14170	ALDH6B2, aldehyde dehydrogenase 6B2
At2g20420	ATP citrate lyase (ACL) family protein
At2g21870	MGP1, copper ion binding;cobalt ion binding;zinc ion binding
At2g26930	ATCDPMEK, CDPMEK, ISPE, PDE277, 4-(cytidine 5'-phospho)-2-C-methyl-D-erithritol kinase
At2g27730	copper ion binding
At2g30200	catalytics;transferases;[acyl-carrier-protein] S-malonyltransferases;binding
At2g33430	DAL, DAL1, differentiation and greening-like 1
At2g35120	Single hybrid motif superfamily protein
At2g35240	plastid developmental protein DAG, putative
At2g36070	ATTIM44-2, TIM44-2, translocase inner membrane subunit 44-2
At2g38400	AGT3, alanine:glyoxylate aminotransferase 3
At2g43750	ACS1, ATCS-B, CPACS1, OASB, O-acetylserine (thiol) lyase B
At2g47510	FUM1, fumarase 1
At3g01280	ATVDAC1, VDAC1, voltage dependent anion channel 1
At3g02090	MPPBETA, Insulinase (Peptidase family M16) protein
At3g03100	NADH:ubiquinone oxidoreductase, 17,2kDa subunit
At3g03590	SWIB/MDM2 domain superfamily protein
At3g06483	ATPDHK, PDK, pyruvate dehydrogenase kinase
At3g15000	cobalt ion binding
At3g15660	ATGRX4, GRX4, glutaredoxin 4
At3g17240	mtLPD2, lipoamide dehydrogenase 2
At3g17810	PYD1, pyrimidine 1
At3g18580	Nucleic acid-binding, OB-fold-like protein
At3g20390	endoribonuclease L-PSP family protein
At3g27380	SDH2-1, succinate dehydrogenase 2-1
At3g27570	Sucrase/ferredoxin-like family protein
At3g29100	ATVTI13, VTI13, vesicle transport V-snare 13
At3g45300	ATIVD, IVD, IVDH, isovaleryl-CoA-dehydrogenase
At3g48000	ALDH2, ALDH2A, ALDH2B4, aldehyde dehydrogenase 2B4
At3g52380	CP33, PDE322, chloroplast RNA-binding protein 33
At3g52570	alpha/beta-Hydrolases superfamily protein
At3g52930	Aldolase superfamily protein
At3g59760	ATCS-C, OASC, O-acetylserine (thiol) lyase isoform C
At3g61440	ARATH;BSAS3;1, ATCYSC1, CYSC1, cysteine synthase C1
At3g63190	AtcpRRF, cpRRF, HFP108, RRF, ribosome recycling factor, chloroplast precursor
At4g02930	GTP binding Elongation factor Tu family protein
At4g05400	copper ion binding
At4g12130	Glycine cleavage T-protein family
At4g13360	ATP-dependent caseinolytic (Clp) protease/crotonase family protein
At4g16800	ATP-dependent caseinolytic (Clp) protease/crotonase family protein
At4g20020	unknown protein; BEST Arabidopsis thaliana protein match is: unknown protein (TAIR:AT5G44780,1); Has 28928 Blast hits to 16023 proteins in 1033 species: Archae - 4; Bacteria - 4155; Metazoa - 15463; Fungi - 2938; Plants - 3091; Viruses - 205; Other Eukaryotes - 3072 (source: NCBI BLink),
At4g20930	6-phosphogluconate dehydrogenase family protein
At4g24280	cpHsc70-1, chloroplast heat shock protein 70-1
At4g24770	ATRBP31, ATRBP33, CP31, RBP31, 31-kDa RNA binding protein
At4g26410	Uncharacterised conserved protein UCP022280
At4g26965	NADH:ubiquinone oxidoreductase, 17,2kDa subunit
At4g27585	SPFH/Band 7/PHB domain-containing membrane-associated protein family
At4g30920	Cytosol aminopeptidase family protein
At4g30930	NFD1, Ribosomal protein L21
At4g35090	CAT2, catalase 2
At4g35260	IDH-I, IDH1, isocitrate dehydrogenase 1
At4g35630	PSAT, phosphoserine aminotransferase
At4g37910	mtHsc70-1, mitochondrial heat shock protein 70-1
At4g37930	SHM1, SHMT1, STM, serine transhydroxymethyltransferase 1
At4g38970	FBA2, fructose-bisphosphate aldolase 2
At5g08670	ATP synthase alpha/beta family protein
At5g09590	HSC70-5, MTHSC70-2, mitochondrial HSO70 2
At5g13490	AAC2, ADP/ATP carrier 2
At5g14780	FDH, formate dehydrogenase
At5g15090	ATVDAC3, VDAC3, voltage dependent anion channel 3
At5g18170	GDH1, glutamate dehydrogenase 1
At5g19760	Mitochondrial substrate carrier family protein
At5g20080	FAD/NAD(P)-binding oxidoreductase
At5g20720	ATCPN21, CHCPN10, CPN10, CPN20, CPN21, chaperonin 20
At5g26780	SHM2, serine hydroxymethyltransferase 2
At5g35360	CAC2, acetyl Co-enzyme a carboxylase biotin carboxylase subunit
At5g41970	Metal-dependent protein hydrolase
At5g42960	unknown protein; FUNCTIONS IN: molecular_function unknown; INVOLVED IN: biological_process unknown; LOCATED IN: mitochondrion, chloroplast, plastid, chloroplast envelope; EXPRESSED IN: 24 plant structures; EXPRESSED DURING: 13 growth stages; BEST Arabidopsis thaliana protein match is: unknown protein (TAIR:AT1G45170,1); Has 30201 Blast hits to 17322 proteins in 780 species: Archae - 12; Bacteria …
At5g50370	Adenylate kinase family protein
At5g55070	Dihydrolipoamide succinyltransferase
At5g63620	GroES-like zinc-binding alcohol dehydrogenase family protein
At5g65720	ATNFS1, ATNIFS1, NFS1, NIFS1, nitrogen fixation S (NIFS)-like 1
At5g67500	ATVDAC2, VDAC2, voltage dependent anion channel 2
AtMg01190	ATP1, ATP synthase subunit 1

## Sheet: GO_biological processes
ALL CULTIVARS
	Term	Observed Frequency	Observed Frequency (%)	Expected Frequency	p-value	Gene accession no.
GO:0008152	metabolic process	45 out of 82 genes	0.549	8009 out of 24961 genes, 32,1%	0.000181	AT4G24770|AT1G09300|AT2G43750|AT3G27380|AT1G72330|AT5G63620|AT4G35090|AT5G50370|AT4G30930| AT3G61440|AT1G47260|AT3G52930|AT3G52570|AT4G13360|AT3G59760|AT5G09590|AT4G24280|AT3G02090| AT1G23800|AT4G20930|AT3G06483|AT1G59900|AT2G33430|AT5G26780|AT5G18170|AT4G37930|AT4G35630| AT4G16800|AT4G30920|AT4G37910|AT1G71260|AT2G20420|AT4G38970|AT2G30200|AT2G35120|AT4G12130| AT5G65720|AT1G79440|AT3G63190|AT5G3…
GO:0009987	cellular process	40 out of 82 genes	0.488	8478 out of 24961 genes, 34%	0.02	AT1G09300|AT2G43750|AT3G29100|AT4G30930|AT1G47260|AT3G52930|AT3G52570|AT1G20630|AT5G09590| AT4G24280|AT3G06483|AT2G33430|AT4G37930|AT4G37910|AT1G71260|AT2G35120|AT5G65720|AT1G79440| AT3G17810|AT2G05710|AT3G15660|AT5G19760|AT4G35260|AT4G24770|AT3G27380|AT4G35090|AT5G50370| AT3G61440|AT3G59760|AT4G20930|AT5G26780|AT4G35630|AT4G16800|AT4G38970|AT2G30200|AT4G12130| AT3G63190|AT5G35360|AT5G13490|AT2G2…
GO:0050896	response to stimulus	39 out of 82 genes	0.476	3689 out of 24961 genes, 14,8%	1.34e-10	AT4G24770|AT5G18170|AT2G43750|AT5G08670|AT4G37930|AT2G47510|AT1G80600|AT4G02930|AT4G37910| AT5G20080|AT1G71260|AT1G53240|AT2G20420|AT4G35090|AT4G38970|AT3G61440|AT1G47260|AT3G48000| AT1G48030|AT3G20390|AT3G52930|AT3G01280|AT1G79440|AT1G20630|AT3G63190|AT3G17240|AT1G11860| AT3G17810|AT5G55070|AT5G67500|AT5G09590|AT4G24280|AT5G14780|AT2G05710|AT2G14170|ATMG01190| AT1G59900|AT5G20720|AT5G15090
GO:0044237	cellular metabolic process	34 out of 82 genes	0.415	5998 out of 24961 genes, 24%	0.00215	AT4G24770|AT2G43750|AT3G27380|AT4G35090|AT5G50370|AT4G30930|AT3G61440|AT1G47260|AT3G52930| AT3G52570|AT3G59760|AT5G09590|AT4G24280|AT4G20930|AT3G06483|AT2G33430|AT5G26780|AT4G37930| AT4G35630|AT4G16800|AT4G37910|AT1G71260|AT4G38970|AT2G30200|AT2G35120|AT4G12130|AT5G65720| AT1G79440|AT3G63190|AT5G35360|AT3G17810|AT2G27730|AT2G05710|AT4G35260
GO:0044238	primary metabolic process	30 out of 82 genes	0.366	5456 out of 24961 genes, 21,9%	0.0077	AT4G24770|AT1G09300|AT2G43750|AT5G50370|AT4G30930|AT3G61440|AT3G52930|AT3G52570|AT3G59760| AT5G09590|AT4G24280|AT3G02090|AT4G20930|AT3G06483|AT2G33430|AT5G26780|AT4G37930|AT4G35630| AT4G16800|AT4G30920|AT4G37910|AT1G71260|AT4G38970|AT2G30200|AT2G35120|AT4G12130|AT1G79440| AT3G63190|AT5G35360|AT3G17810
GO:0042221	response to chemical stimulus	28 out of 82 genes	0.341	1892 out of 24961 genes, 7,6%	2.74e-10	AT5G18170|AT2G43750|AT1G20630|AT5G08670|AT3G17240|AT4G37930|AT2G47510|AT1G11860|AT5G55070| AT4G02930|AT4G37910|AT5G09590|AT4G24280|AT1G53240|AT2G20420|AT4G35090|AT5G14780|AT4G38970| AT2G05710|AT3G61440|AT2G14170|AT3G48000|ATMG01190|AT1G48030|AT3G20390|AT3G52930|AT1G59900| AT5G20720
GO:0006950	response to stress	26 out of 82 genes	0.317	2104 out of 24961 genes, 8,4%	8.1e-08	AT4G24770|AT5G18170|AT5G08670|AT4G37930|AT2G47510|AT1G80600|AT4G37910|AT5G20080|AT1G71260| AT1G53240|AT4G35090|AT3G61440|AT1G47260|AT3G52930|AT1G79440|AT1G20630|AT3G63190|AT5G55070| AT5G09590|AT4G24280|AT5G14780|AT2G05710|AT2G14170|ATMG01190|AT5G20720|AT5G15090
GO:0010035	response to inorganic substance	22 out of 82 genes	0.268	507 out of 24961 genes, 2%	1.4e-16	AT5G18170|AT4G35090|AT2G43750|AT1G20630|AT3G48000|AT4G02930|AT4G37910|AT1G48030|AT3G17240| AT5G14780|AT4G37930|AT5G09590|AT4G24280|AT4G38970|AT3G20390|AT3G52930|AT2G05710|AT1G11860| AT1G59900|AT5G20720|AT1G53240|AT2G20420
GO:0046686	response to cadmium ion	21 out of 82 genes	0.256	330 out of 24961 genes, 1,3%	1.65e-18	AT5G18170|AT2G43750|AT1G20630|AT3G48000|AT4G02930|AT4G37910|AT1G48030|AT3G17240|AT5G14780| AT4G37930|AT5G09590|AT4G24280|AT4G38970|AT3G20390|AT3G52930|AT2G05710|AT1G11860|AT1G59900| AT5G20720|AT1G53240|AT2G20420
GO:0010038	response to metal ion	21 out of 82 genes	0.256	417 out of 24961 genes, 1,7%	7.93e-17	AT5G18170|AT2G43750|AT1G20630|AT3G48000|AT4G02930|AT4G37910|AT1G48030|AT3G17240|AT5G14780| AT4G37930|AT5G09590|AT4G24280|AT4G38970|AT3G20390|AT3G52930|AT2G05710|AT1G11860|AT1G59900| AT5G20720|AT1G53240|AT2G20420
GO:0006807	nitrogen compound metabolic process	18 out of 82 genes	0.22	1765 out of 24961 genes, 7,1%	0.000167	AT4G24770|AT5G18170|AT1G79440|AT2G43750|AT4G37930|AT3G17810|AT4G35630|AT3G59760|AT1G71260| AT5G50370|AT4G38970|AT3G61440|AT2G35120|AT4G20930|AT4G12130|AT3G52930|AT2G33430|AT5G26780
GO:0044281	small molecule metabolic process	18 out of 82 genes	0.22	1219 out of 24961 genes, 4,9%	1.93e-06	AT1G79440|AT2G43750|AT4G37930|AT5G35360|AT3G17810|AT4G35630|AT4G16800|AT3G59760|AT4G38970| AT2G30200|AT2G05710|AT3G61440|AT2G35120|AT4G20930|AT4G12130|AT3G52930|AT4G35260|AT5G26780
GO:0034641	cellular nitrogen compound metabolic process	17 out of 82 genes	0.207	1701 out of 24961 genes, 6,8%	0.000308	AT4G24770|AT1G79440|AT2G43750|AT4G37930|AT3G17810|AT4G35630|AT3G59760|AT1G71260|AT5G50370| AT4G38970|AT3G61440|AT2G35120|AT4G20930|AT4G12130|AT3G52930|AT2G33430|AT5G26780
GO:0009628	response to abiotic stimulus	16 out of 82 genes	0.195	1360 out of 24961 genes, 5,4%	0.000119	AT5G18170|AT1G79440|AT1G20630|AT4G37930|AT2G47510|AT4G37910|AT5G20080|AT5G09590|AT4G24280| AT1G53240|AT4G35090|AT2G05710|AT1G47260|AT1G48030|AT3G52930|AT5G20720
GO:0019752	carboxylic acid metabolic process	15 out of 82 genes	0.183	672 out of 24961 genes, 2,7%	1.77e-07	AT1G79440|AT2G43750|AT4G37930|AT2G30200|AT2G05710|AT5G35360|AT3G61440|AT2G35120|AT4G20930| AT4G35630|AT4G12130|AT4G16800|AT3G59760|AT4G35260|AT5G26780
GO:0042180	cellular ketone metabolic process	15 out of 82 genes	0.183	687 out of 24961 genes, 2,8%	2.1e-07	AT1G79440|AT2G43750|AT4G37930|AT2G30200|AT2G05710|AT5G35360|AT3G61440|AT2G35120|AT4G20930| AT4G35630|AT4G12130|AT4G16800|AT3G59760|AT4G35260|AT5G26780
GO:0006082	organic acid metabolic process	15 out of 82 genes	0.183	673 out of 24961 genes, 2,7%	1.77e-07	AT1G79440|AT2G43750|AT4G37930|AT2G30200|AT2G05710|AT5G35360|AT3G61440|AT2G35120|AT4G20930| AT4G35630|AT4G12130|AT4G16800|AT3G59760|AT4G35260|AT5G26780
GO:0043436	oxoacid metabolic process	15 out of 82 genes	0.183	672 out of 24961 genes, 2,7%	1.77e-07	AT1G79440|AT2G43750|AT4G37930|AT2G30200|AT2G05710|AT5G35360|AT3G61440|AT2G35120|AT4G20930| AT4G35630|AT4G12130|AT4G16800|AT3G59760|AT4G35260|AT5G26780
GO:0009308	amine metabolic process	10 out of 82 genes	0.122	417 out of 24961 genes, 1,7%	2.2e-05	AT4G35630|AT4G12130|AT1G79440|AT2G43750|AT3G59760|AT4G37930|AT3G61440|AT2G35120|AT5G26780| AT4G20930
GO:0009056	catabolic process	10 out of 82 genes	0.122	670 out of 24961 genes, 2,7%	0.000585	AT4G35090|AT1G79440|AT4G37930|AT4G38970|AT2G35120|AT3G17810|AT4G20930|AT4G12130|AT3G52930| AT4G35260
GO:0044106	cellular amine metabolic process	10 out of 82 genes	0.122	378 out of 24961 genes, 1,5%	1.11e-05	AT4G35630|AT4G12130|AT1G79440|AT2G43750|AT3G59760|AT4G37930|AT3G61440|AT2G35120|AT5G26780| AT4G20930
GO:0006520	cellular amino acid metabolic process	10 out of 82 genes	0.122	346 out of 24961 genes, 1,4%	5.42e-06	AT4G35630|AT4G12130|AT1G79440|AT2G43750|AT3G59760|AT4G37930|AT3G61440|AT2G35120|AT5G26780| AT4G20930
GO:0006970	response to osmotic stress	9 out of 82 genes	0.11	425 out of 24961 genes, 1,7%	0.000153	AT5G18170|AT1G47260|AT4G37910|AT5G20080|AT2G47510|AT5G09590|AT3G52930|AT2G05710|AT1G53240
GO:0009651	response to salt stress	9 out of 82 genes	0.11	397 out of 24961 genes, 1,6%	0.000108	AT5G18170|AT1G47260|AT4G37910|AT5G20080|AT2G47510|AT5G09590|AT3G52930|AT2G05710|AT1G53240
GO:0006979	response to oxidative stress	8 out of 82 genes	0.098	278 out of 24961 genes, 1,1%	7.01e-05	AT5G55070|AT4G35090|AT1G20630|ATMG01190|AT5G08670|AT2G47510|AT2G05710|AT2G14170
GO:0009266	response to temperature stimulus	8 out of 82 genes	0.098	399 out of 24961 genes, 1,6%	0.000466	AT4G35090|AT1G79440|AT4G37910|AT4G37930|AT5G09590|AT4G24280|AT5G20720|AT1G53240
GO:0009069	serine family amino acid metabolic process	8 out of 82 genes	0.098	37 out of 24961 genes, 0,1%	1.34e-10	AT4G35630|AT4G37930|AT4G12130|AT2G43750|AT5G26780|AT3G61440|AT3G59760|AT2G35120
GO:0044282	small molecule catabolic process	8 out of 82 genes	0.098	162 out of 24961 genes, 0,6%	2.02e-06	AT4G12130|AT1G79440|AT2G35120|AT3G17810|AT4G37930|AT4G20930|AT4G38970|AT3G52930
GO:0044248	cellular catabolic process	7 out of 82 genes	0.085	520 out of 24961 genes, 2,1%	0.0077	AT4G35090|AT1G79440|AT4G37930|AT2G35120|AT3G17810|AT4G12130|AT4G35260
GO:0006952	defense response	7 out of 82 genes,	0.085	747 out of 24961 genes, 3%	0.03	AT4G24770|AT3G63190|AT4G37930|AT1G80600|AT1G71260|AT1G53240|AT5G15090
GO:0051704	multi-organism process	7 out of 82 genes	0.085	589 out of 24961 genes, 2,4%	0.01	AT3G63190|AT1G80600|AT5G67500|AT5G09590|AT1G53240|AT3G01280|AT5G15090
GO:0009607	response to biotic stimulus	7 out of 82 genes	0.085	610 out of 24961 genes, 2,4%	0.02	AT3G63190|AT1G80600|AT5G67500|AT5G09590|AT1G53240|AT3G01280|AT5G15090
GO:0051707	response to other organism	7 out of 82 genes	0.085	558 out of 24961 genes, 2,2%	0.01	AT3G63190|AT1G80600|AT5G67500|AT5G09590|AT1G53240|AT3G01280|AT5G15090
GO:0044283	small molecule biosynthetic process	7 out of 82 genes	0.085	555 out of 24961 genes, 2,2%	0.01	AT2G43750|AT2G30200|AT5G35360|AT3G61440|AT3G17810|AT4G35630|AT3G59760
GO:0046394	carboxylic acid biosynthetic process	6 out of 82 genes	0.073	350 out of 24961 genes, 1,4%	0.0058	AT4G35630|AT2G43750|AT3G59760|AT2G30200|AT5G35360|AT3G61440
GO:0016053	organic acid biosynthetic process	6 out of 82 genes	0.073	350 out of 24961 genes, 1,4%	0.0058	AT4G35630|AT2G43750|AT3G59760|AT2G30200|AT5G35360|AT3G61440
GO:0009617	response to bacterium	6 out of 82 genes	0.073	256 out of 24961 genes, 1%	0.00141	AT3G63190|AT5G67500|AT1G53240|AT3G01280|AT1G80600|AT5G15090
GO:0044271	cellular nitrogen compound biosynthetic process	5 out of 82 genes	0.061	445 out of 24961 genes, 1,8%	0.04	AT4G35630|AT2G43750|AT3G59760|AT3G61440|AT3G17810
GO:0051186	cofactor metabolic process	5 out of 82 genes	0.061	219 out of 24961 genes, 0,9%	0.00468	AT4G35260|AT5G65720|AT4G20930|AT4G38970|AT3G52930
GO:0051649	establishment of localization in cell	5 out of 82 genes	0.061	446 out of 24961 genes, 1,8%	0.04	AT2G36070|AT5G19760|AT4G24280|AT3G29100|AT3G52570
GO:0046907	intracellular transport	5 out of 82 genes	0.061	393 out of 24961 genes, 1,6%	0.03	AT2G36070|AT5G19760|AT4G24280|AT3G29100|AT3G52570
GO:0009409	response to cold	5 out of 82 genes	0.061	269 out of 24961 genes, 1,1%	0.00892	AT4G35090|AT4G37930|AT4G24280|AT5G20720|AT1G53240
GO:0009309	amine biosynthetic process	4 out of 82 genes	0.049	182 out of 24961 genes, 0,7%	0.01	AT4G35630|AT2G43750|AT3G61440|AT3G59760
GO:0009310	amine catabolic process	4 out of 82 genes	0.049	42 out of 24961 genes, 0,2%	0.000172	AT1G79440|AT4G37930|AT4G12130|AT2G35120
GO:0046395	carboxylic acid catabolic process	4 out of 82 genes	0.049	81 out of 24961 genes, 0,3%	0.00125	AT4G12130|AT1G79440|AT4G37930|AT2G35120
GO:0008652	cellular amino acid biosynthetic process	4 out of 82 genes	0.049	163 out of 24961 genes, 0,7%	0.00942	AT4G35630|AT2G43750|AT3G61440|AT3G59760
GO:0009063	cellular amino acid catabolic process	4 out of 82 genes	0.049	40 out of 24961 genes, 0,2%	0.000155	AT1G79440|AT4G37930|AT4G12130|AT2G35120
GO:0006732	coenzyme metabolic process	4 out of 82 genes	0.049	135 out of 24961 genes, 0,5%	0.0058	AT4G35260|AT4G20930|AT4G38970|AT3G52930
GO:0042742	defense response to bacterium	4 out of 82 genes	0.049	201 out of 24961 genes, 0,8%	0.02	AT3G63190|AT1G53240|AT1G80600|AT5G15090
GO:0006544	glycine metabolic process	4 out of 82 genes	0.049	17 out of 24961 genes, 0,1%	1.13e-05	AT4G37930|AT4G12130|AT5G26780|AT2G35120
GO:0055086	nucleobase, nucleoside and nucleotide metabolic process	4 out of 82 genes	0.049	209 out of 24961 genes, 0,8%	0.02	AT3G17810|AT4G20930|AT4G38970|AT3G52930
GO:0016054	organic acid catabolic process	4 out of 82 genes	0.049	81 out of 24961 genes, 0,3%	0.00125	AT4G12130|AT1G79440|AT4G37930|AT2G35120
GO:0009408	response to heat	4 out of 82 genes	0.049	147 out of 24961 genes, 0,6%	0.00725	AT1G79440|AT4G37910|AT5G09590|AT4G24280
GO:0009070	serine family amino acid biosynthetic process	4 out of 82 genes	0.049	18 out of 24961 genes, 0,1%	1.3e-05	AT4G35630|AT3G61440|AT3G59760|AT2G43750
GO:0046164	alcohol catabolic process	3 out of 82 genes	0.037	67 out of 24961 genes, 0,3%	0.00731	AT4G20930|AT4G38970|AT3G52930
GO:0006820	anion transport	3 out of 82 genes	0.037	74 out of 24961 genes, 0,3%	0.00892	AT3G01280|AT5G67500|AT5G15090
GO:0016052	carbohydrate catabolic process	3 out of 82 genes	0.037	110 out of 24961 genes, 0,4%	0.02	AT4G20930|AT4G38970|AT3G52930
GO:0044275	cellular carbohydrate catabolic process	3 out of 82 genes	0.037	101 out of 24961 genes, 0,4%	0.02	AT4G20930|AT4G38970|AT3G52930
GO:0043094	cellular metabolic compound salvage	3 out of 82 genes	0.037	54 out of 24961 genes, 0,2%	0.00469	AT4G37930|AT1G47260|AT2G27730
GO:0071496	cellular response to external stimulus	3 out of 82 genes	0.037	137 out of 24961 genes, 0,5%	0.03	AT4G35090|AT1G20630|AT3G17810
GO:0031668	cellular response to extracellular stimulus	3 out of 82 genes	0.037	137 out of 24961 genes, 0,5%	0.03	AT4G35090|AT1G20630|AT3G17810
GO:0043562	cellular response to nitrogen levels	3 out of 82 genes	0.037	16 out of 24961 genes, 0,1%	0.000292	AT4G35090|AT1G20630|AT3G17810
GO:0031669	cellular response to nutrient levels	3 out of 82 genes	0.037	121 out of 24961 genes, 0,5%	0.03	AT4G35090|AT3G17810|AT1G20630
GO:0019344	cysteine biosynthetic process	3 out of 82 genes	0.037	13 out of 24961 genes, 0,1%	0.000181	AT3G61440|AT3G59760|AT2G43750
GO:0006534	cysteine metabolic process	3 out of 82 genes	0.037	13 out of 24961 genes, 0,1%	0.000181	AT3G61440|AT3G59760|AT2G43750
GO:0006007	glucose catabolic process	3 out of 82 genes	0.037	61 out of 24961 genes, 0,2%	0.00612	AT4G20930|AT4G38970|AT3G52930
GO:0006006	glucose metabolic process	3 out of 82 genes	0.037	71 out of 24961 genes, 0,3%	0.0082	AT4G20930|AT4G38970|AT3G52930
GO:0006546	glycine catabolic process	3 out of 82 genes	0.037	10 out of 24961 genes, 0,04%	0.000122	AT4G37930|AT4G12130|AT2G35120
GO:0019320	hexose catabolic process	3 out of 82 genes	0.037	62 out of 24961 genes, 0,2%	0.0062	AT4G20930|AT4G38970|AT3G52930
GO:0019318	hexose metabolic process	3 out of 82 genes	0.037	106 out of 24961 genes, 0,4%	0.02	AT4G20930|AT4G38970|AT3G52930
GO:0006563	L-serine metabolic process	3 out of 82 genes	0.037	16 out of 24961 genes, 0,1%	0.000292	AT4G35630|AT4G37930|AT5G26780
GO:0046365	monosaccharide catabolic process	3 out of 82 genes	0.037	62 out of 24961 genes, 0,2%	0.0062	AT4G20930|AT4G38970|AT3G52930
GO:0005996	monosaccharide metabolic process	3 out of 82 genes	0.037	136 out of 24961 genes, 0,5%	0.03	AT4G20930|AT4G38970|AT3G52930
GO:0006739	NADP metabolic process	3 out of 82 genes	0.037	21 out of 24961 genes, 0,1%	0.000521	AT4G20930|AT4G38970|AT3G52930
GO:0006740	NADPH regeneration	3 out of 82 genes	0.037	18 out of 24961 genes, 0,1%	0.000365	AT4G20930|AT4G38970|AT3G52930
GO:0046496	nicotinamide nucleotide metabolic process	3 out of 82 genes	0.037	27 out of 24961 genes, 0,1%	0.000978	AT4G20930|AT4G38970|AT3G52930
GO:0006753	nucleoside phosphate metabolic process	3 out of 82 genes	0.037	170 out of 24961 genes, 0,7%	0.05	AT4G20930|AT4G38970|AT3G52930
GO:0009117	nucleotide metabolic process	3 out of 82 genes	0.037	170 out of 24961 genes, 0,7%	0.05	AT4G20930|AT4G38970|AT3G52930
GO:0006733	oxidoreduction coenzyme metabolic process	3 out of 82 genes	0.037	39 out of 24961 genes, 0,2%	0.0021	AT4G20930|AT4G38970|AT3G52930
GO:0006800	oxygen and reactive oxygen species metabolic process	3 out of 82 genes	0.037	29 out of 24961 genes, 0,1%	0.00116	AT1G79440|AT4G35090|AT4G37930
GO:0006098	pentose-phosphate shunt	3 out of 82 genes	0.037	17 out of 24961 genes, 0,1%	0.000323	AT4G20930|AT4G38970|AT3G52930
GO:0009853	photorespiration	3 out of 82 genes	0.037	33 out of 24961 genes, 0,1%	0.00141	AT4G37930|AT1G47260|AT2G27730
GO:0019362	pyridine nucleotide metabolic process	3 out of 82 genes	0.037	31 out of 24961 genes, 0,1%	0.00127	AT4G20930|AT4G38970|AT3G52930
GO:0072524	pyridine-containing compound metabolic process	3 out of 82 genes	0.037	31 out of 24961 genes, 0,1%	0.00127	AT4G20930|AT4G38970|AT3G52930
GO:0009991	response to extracellular stimulus	3 out of 82 genes	0.037	149 out of 24961 genes, 0,6%	0.04	AT4G35090|AT1G20630|AT3G17810
GO:0031667	response to nutrient levels	3 out of 82 genes	0.037	133 out of 24961 genes, 0,5%	0.03	AT4G35090|AT1G20630|AT3G17810
GO:0009071	serine family amino acid catabolic process	3 out of 82 genes	0.037	10 out of 24961 genes, 0,04%	0.000122	AT4G37930|AT4G12130|AT2G35120
GO:0000097	sulfur amino acid biosynthetic process	3 out of 82 genes	0.037	32 out of 24961 genes, 0,1%	0.00135	AT2G43750|AT3G61440|AT3G59760
GO:0000096	sulfur amino acid metabolic process	3 out of 82 genes	0.037	36 out of 24961 genes, 0,1%	0.00175	AT2G43750|AT3G61440|AT3G59760
GO:0044272	sulfur compound biosynthetic process	3 out of 82 genes	0.037	89 out of 24961 genes, 0,4%	0.01	AT2G43750|AT3G61440|AT3G59760
GO:0006790	sulfur compound metabolic process	3 out of 82 genes	0.037	151 out of 24961 genes, 0,6%	0.04	AT2G43750|AT3G61440|AT3G59760
GO:0006995	cellular response to nitrogen starvation	2 out of 82 genes	0.024	7 out of 24961 genes, 0,03%	0.00215	AT1G20630|AT4G35090
GO:0009970	cellular response to sulfate starvation	2 out of 82 genes	0.024	15 out of 24961 genes, 0,1%	0.00666	AT4G35090|AT1G20630
GO:0019464	glycine decarboxylation via glycine cleavage system	2 out of 82 genes	0.024	6 out of 24961 genes, 0,02%	0.00177	AT4G37930|AT2G35120
GO:0006102	isocitrate metabolic process	2 out of 82 genes	0.024	11 out of 24961 genes, 0,04%	0.00451	AT4G35260|AT2G05710
GO:0048868	pollen tube development	2 out of 82 genes	0.024	21 out of 24961 genes, 0,1%	0.01	AT2G47510|AT3G59760
GO:0042542	response to hydrogen peroxide	2 out of 82 genes	0.024	44 out of 24961 genes, 0,2%	0.03	AT4G35090|AT1G20630
GO:0035295	tube development	2 out of 82 genes	0.024	21 out of 24961 genes, 0,1%	0.01	AT2G47510|AT3G59760
GO:0006101	citrate metabolic process	1 out of 82 genes	0.012	3 out of 24961 genes, 0,01%	0.03	AT2G05710
GO:0000469	cleavage involved in rRNA processing	1 out of 82 genes	0.012	2 out of 24961 genes, 0,008%	0.03	AT2G33430
GO:0019499	cyanide metabolic process	1 out of 82 genes	0.012	3 out of 24961 genes, 0,01%	0.03	AT3G61440
GO:0006207	'de novo' pyrimidine base biosynthetic process	1 out of 82 genes	0.012	2 out of 24961 genes, 0,008%	0.03	AT3G17810
GO:0051410	detoxification of nitrogen compound	1 out of 82 genes	0.012	2 out of 24961 genes, 0,008%	0.03	AT3G61440
GO:0000478	endonucleolytic cleavage involved in rRNA processing	1 out of 82 genes	0.012	2 out of 24961 genes, 0,008%	0.03	AT2G33430
GO:0002103	endonucleolytic cleavage of tetracistronic rRNA transcript (SSU-rRNA, LSU-rRNA, 4.5S-rRNA, 5S-rRNA)	1 out of 82 genes	0.012	1 out of 24961 genes, 0,004%	0.02	AT2G33430
GO:0009450	gamma-aminobutyric acid catabolic process	1 out of 82 genes	0.012	2 out of 24961 genes, 0,008%	0.03	AT1G79440
GO:0009448	gamma-aminobutyric acid metabolic process	1 out of 82 genes	0.012	2 out of 24961 genes, 0,008%	0.03	AT1G79440
GO:0006538	glutamate catabolic process	1 out of 82 genes	0.012	2 out of 24961 genes, 0,008%	0.03	AT1G79440
GO:0006540	glutamate decarboxylation to succinate	1 out of 82 genes	0.012	2 out of 24961 genes, 0,008%	0.03	AT1G79440
GO:0006564	L-serine biosynthetic process	1 out of 82 genes	0.012	4 out of 24961 genes, 0,02%	0.04	AT4G35630
GO:0046113	nucleobase catabolic process	1 out of 82 genes	0.012	4 out of 24961 genes, 0,02%	0.04	AT3G17810
GO:0018202	peptidyl-histidine modification	1 out of 82 genes	0.012	5 out of 24961 genes, 0,02%	0.05	AT3G06483
GO:0018106	peptidyl-histidine phosphorylation	1 out of 82 genes	0.012	3 out of 24961 genes, 0,01%	0.03	AT3G06483
GO:0032544	plastid translation	1 out of 82 genes	0.012	2 out of 24961 genes, 0,008%	0.03	AT3G63190
GO:0019856	pyrimidine base biosynthetic process	1 out of 82 genes	0.012	3 out of 24961 genes, 0,01%	0.03	AT3G17810
GO:0006208	pyrimidine base catabolic process	1 out of 82 genes	0.012	3 out of 24961 genes, 0,01%	0.03	AT3G17810
GO:0006206	pyrimidine base metabolic process	1 out of 82 genes	0.012	5 out of 24961 genes, 0,02%	0.05	AT3G17810
GO:0051409	response to nitrosative stress	1 out of 82 genes	0.012	2 out of 24961 genes, 0,008%	0.03	AT3G61440
GO:0006105	succinate metabolic process	1 out of 82 genes	0.012	2 out of 24961 genes, 0,008%	0.03	AT1G79440
GO:0006212	uracil catabolic process	1 out of 82 genes	0.012	3 out of 24961 genes, 0,01%	0.03	AT3G17810
GO:0019860	uracil metabolic process	1 out of 82 genes	0.012	3 out of 24961 genes, 0,01%	0.03	AT3G17810
GO:0006573	valine metabolic process	1 out of 82 genes	0.012	3 out of 24961 genes, 0,01%	0.03	AT4G20930

## Sheet: GO_molecular functions
ALL CULTIVARS
	Term	Observed Frequency	Observed Frequency (%)	Expected Frequency	p-value	Gene accession no.
GO:0005488	binding	62 out of 89 genes	0.697	9287 out of 25291 genes, 36,7%	9.26e-09	AT1G09300|AT1G72330|AT1G80600|AT4G02930|AT5G63620|AT3G29100|AT4G30930|AT3G52930|AT3G52570| AT1G20630|AT5G09590|AT4G24280|AT3G06483|ATMG01190|AT5G20720|AT4G37930|AT4G30920|AT4G37910| AT5G20080|AT1G71260|AT1G53240|AT2G35120|AT2G38400|AT3G18580|AT1G48030|AT3G01280|AT5G65720| AT1G79440|AT5G55070|AT2G05710|AT2G14170|AT3G15660|AT5G19760|AT4G35260|AT4G24770|AT3G27380| AT4G35090|AT5G50370|AT3G61440|AT3G4…
GO:0003824	catalytic activity	52 out of 89 genes	0.584	8221 out of 25291 genes, 32,5%	8.85e-06	AT1G09300|AT2G43750|AT1G72330|AT1G80600|AT1G47260|AT1G20630|AT1G11860|AT4G13360|AT3G06483| AT1G59900|AT4G37930|AT4G30920|AT5G20080|AT1G53240|AT2G35120|AT2G38400|AT1G48030|AT3G20390| AT5G65720|AT1G79440|AT3G17810|AT5G55070|AT2G05710|AT2G14170|AT4G35260|AT3G27380|AT1G18480| AT4G35090|AT5G50370|AT3G61440|AT3G45300|AT3G48000|AT3G59760|AT5G14780|AT3G02090|AT4G26965| AT1G23800|AT4G20930|AT5G26780|AT5G1…
GO:0043169	cation binding	41 out of 89 genes	0.461	2415 out of 25291 genes, 9,5%	2.47e-17	AT5G18170|AT1G09300|AT5G08670|AT4G27585|AT3G27380|AT1G72330|AT1G80600|AT4G30920|AT4G02930| AT4G37910|AT5G20080|AT5G63620|AT1G53240|AT2G20420|AT4G35090|AT5G50370|AT3G61440|AT1G48030| AT3G52930|AT5G65720|AT1G79440|AT1G20630|AT3G63190|AT3G17240|AT3G03100|AT3G15000|AT5G55070| AT3G59760|AT5G13490|AT2G27730|AT1G50940|AT4G05400|AT3G02090|AT2G05710|AT2G14170|AT3G15660| AT2G21870|ATMG01190|AT4G35260|AT5G2…
GO:0043167	ion binding	41 out of 89 genes	0.461	2416 out of 25291 genes, 9,6%	2.47e-17	AT5G18170|AT1G09300|AT5G08670|AT4G27585|AT3G27380|AT1G72330|AT1G80600|AT4G30920|AT4G02930| AT4G37910|AT5G20080|AT5G63620|AT1G53240|AT2G20420|AT4G35090|AT5G50370|AT3G61440|AT1G48030| AT3G52930|AT5G65720|AT1G79440|AT1G20630|AT3G63190|AT3G17240|AT3G03100|AT3G15000|AT5G55070| AT3G59760|AT5G13490|AT2G27730|AT1G50940|AT4G05400|AT3G02090|AT2G05710|AT2G14170|AT3G15660| AT2G21870|ATMG01190|AT4G35260|AT5G2…
GO:0046872	metal ion binding	41 out of 89 genes	0.461	2282 out of 25291 genes, 9%	4.78e-18	AT5G18170|AT1G09300|AT5G08670|AT4G27585|AT3G27380|AT1G72330|AT1G80600|AT4G30920|AT4G02930| AT4G37910|AT5G20080|AT5G63620|AT1G53240|AT2G20420|AT4G35090|AT5G50370|AT3G61440|AT1G48030| AT3G52930|AT5G65720|AT1G79440|AT1G20630|AT3G63190|AT3G17240|AT3G03100|AT3G15000|AT5G55070| AT3G59760|AT5G13490|AT2G27730|AT1G50940|AT4G05400|AT3G02090|AT2G05710|AT2G14170|AT3G15660| AT2G21870|ATMG01190|AT4G35260|AT5G2…
GO:0046914	transition metal ion binding	40 out of 89 genes	0.449	1921 out of 25291 genes, 7,6%	1.82e-19	AT5G18170|AT1G09300|AT1G79440|AT1G20630|AT3G63190|AT5G08670|AT3G17240|AT3G03100|AT4G27585| AT3G27380|AT3G15000|AT1G72330|AT1G80600|AT5G55070|AT3G59760|AT4G30920|AT4G02930|AT4G37910| AT5G20080|AT5G63620|AT5G13490|AT2G27730|AT1G53240|AT2G20420|AT1G50940|AT4G35090|AT5G50370| AT4G05400|AT3G02090|AT2G05710|AT3G61440|AT2G14170|AT2G21870|ATMG01190|AT1G48030|AT3G52930| AT4G35260|AT5G20720|AT5G26780|AT5G6…
GO:0005507	copper ion binding	23 out of 89 genes	0.258	220 out of 25291 genes, 0,9%	1.77e-24	AT5G18170|AT2G05710|AT1G79440|AT5G50370|AT5G20720|AT5G13490|AT2G27730|AT3G63190|AT3G61440| AT1G53240|AT2G21870|ATMG01190|AT4G05400|AT2G20420|AT5G08670|AT1G72330|AT5G20080|AT1G48030| AT1G50940|AT3G17240|AT1G80600|AT2G14170|AT3G52930
GO:0000166	nucleotide binding	21 out of 89 genes	0.236	2236 out of 25291 genes, 8,8%	0.000214	AT5G18170|AT5G08670|AT1G72330|AT4G02930|AT4G37910|AT2G20420|AT2G35120|AT3G45300|AT3G48000| AT1G48030|AT5G65720|AT3G52570|AT1G79440|AT3G17240|AT3G59760|AT5G09590|AT4G24280|AT5G14780| AT2G05710|AT4G20930|AT3G06483
GO:0016491	oxidoreductase activity	21 out of 89 genes	0.236	1460 out of 25291 genes, 5,8%	7.82e-07	AT5G18170|AT1G79440|AT1G20630|AT3G17240|AT3G03100|AT3G27380|AT3G17810|AT5G20080|AT1G53240| AT4G35090|AT5G14780|AT2G35120|AT4G26965|AT1G23800|AT4G20930|AT2G14170|AT3G45300|AT3G48000| AT1G48030|AT1G59900|AT4G35260
GO:0030554	adenyl nucleotide binding	18 out of 89 genes	0.202	1533 out of 25291 genes, 6,1%	6.63e-05	AT5G18170|AT5G08670|AT3G17240|AT1G72330|AT3G59760|AT4G02930|AT4G37910|AT5G09590|AT4G24280| AT2G20420|AT2G05710|AT2G35120|AT3G06483|AT3G45300|AT3G48000|AT1G48030|AT5G65720|AT3G52570
GO:0032559	adenyl ribonucleotide binding	18 out of 89 genes	0.202	1437 out of 25291 genes, 5,7%	3.26e-05	AT5G18170|AT5G08670|AT3G17240|AT1G72330|AT3G59760|AT4G02930|AT4G37910|AT5G09590|AT4G24280| AT2G20420|AT2G05710|AT2G35120|AT3G06483|AT3G45300|AT3G48000|AT1G48030|AT5G65720|AT3G52570
GO:0005524	ATP binding	18 out of 89 genes	0.202	1431 out of 25291 genes, 5,7%	3.26e-05	AT5G18170|AT5G08670|AT3G17240|AT1G72330|AT3G59760|AT4G02930|AT4G37910|AT5G09590|AT4G24280| AT2G20420|AT2G05710|AT2G35120|AT3G06483|AT3G45300|AT3G48000|AT1G48030|AT5G65720|AT3G52570
GO:0001882	nucleoside binding	18 out of 89 genes	0.202	1539 out of 25291 genes, 6,1%	6.63e-05	AT5G18170|AT5G08670|AT3G17240|AT1G72330|AT3G59760|AT4G02930|AT4G37910|AT5G09590|AT4G24280| AT2G20420|AT2G05710|AT2G35120|AT3G06483|AT3G45300|AT3G48000|AT1G48030|AT5G65720|AT3G52570
GO:0001883	purine nucleoside binding	18 out of 89 genes	0.202	1535 out of 25291 genes, 6,1%	6.63e-05	AT5G18170|AT5G08670|AT3G17240|AT1G72330|AT3G59760|AT4G02930|AT4G37910|AT5G09590|AT4G24280| AT2G20420|AT2G05710|AT2G35120|AT3G06483|AT3G45300|AT3G48000|AT1G48030|AT5G65720|AT3G52570
GO:0017076	purine nucleotide binding	18 out of 89 genes	0.202	1760 out of 25291 genes, 7%	0.000277	AT5G18170|AT5G08670|AT3G17240|AT1G72330|AT3G59760|AT4G02930|AT4G37910|AT5G09590|AT4G24280| AT2G20420|AT2G05710|AT2G35120|AT3G06483|AT3G45300|AT3G48000|AT1G48030|AT5G65720|AT3G52570
GO:0035639	purine ribonucleoside triphosphate binding	18 out of 89 genes	0.202	1654 out of 25291 genes, 6,5%	0.000153	AT5G18170|AT5G08670|AT3G17240|AT1G72330|AT3G59760|AT4G02930|AT4G37910|AT5G09590|AT4G24280| AT2G20420|AT2G05710|AT2G35120|AT3G06483|AT3G45300|AT3G48000|AT1G48030|AT5G65720|AT3G52570
GO:0032555	purine ribonucleotide binding	18 out of 89 genes	0.202	1660 out of 25291 genes, 6,6%	0.000153	AT5G18170|AT5G08670|AT3G17240|AT1G72330|AT3G59760|AT4G02930|AT4G37910|AT5G09590|AT4G24280| AT2G20420|AT2G05710|AT2G35120|AT3G06483|AT3G45300|AT3G48000|AT1G48030|AT5G65720|AT3G52570
GO:0032553	ribonucleotide binding	18 out of 89 genes	0.202	1660 out of 25291 genes, 6,6%	0.000153	AT5G18170|AT5G08670|AT3G17240|AT1G72330|AT3G59760|AT4G02930|AT4G37910|AT5G09590|AT4G24280| AT2G20420|AT2G05710|AT2G35120|AT3G06483|AT3G45300|AT3G48000|AT1G48030|AT5G65720|AT3G52570
GO:0008270	zinc ion binding	17 out of 89 genes	0.191	1289 out of 25291 genes, 5,1%	3.26e-05	AT5G18170|AT5G08670|AT3G17240|AT4G27585|AT3G27380|AT5G55070|AT3G59760|AT4G02930|AT4G37910| AT5G63620|AT3G02090|AT2G21870|ATMG01190|AT1G48030|AT4G35260|AT5G26780|AT5G65720
GO:0050897	cobalt ion binding	13 out of 89 genes	0.146	45 out of 25291 genes, 0,2%	9.3e-19	AT3G17240|AT2G21870|AT3G03100|ATMG01190|AT5G63620|AT4G02930|AT5G18170|AT4G35090|AT5G08670| AT1G20630|AT5G26780|AT3G15000|AT1G48030
GO:0016829	lyase activity	8 out of 89 genes	0.09	333 out of 25291 genes, 1,3%	0.000214	AT4G16800|AT1G47260|AT2G43750|AT3G59760|AT2G47510|AT4G38970|AT2G05710|AT3G61440
GO:0016835	carbon-oxygen lyase activity	7 out of 89 genes	0.079	125 out of 25291 genes, 0,5%	8.78e-06	AT4G16800|AT2G05710|AT2G47510|AT1G47260|AT2G43750|AT3G61440|AT3G59760
GO:0016903	oxidoreductase activity, acting on the aldehyde or oxo group of donors	5 out of 89 genes	0.056	69 out of 25291 genes, 0,3%	6.63e-05	AT1G79440|AT1G23800|AT1G59900|AT2G14170|AT3G48000
GO:0008483	transaminase activity	5 out of 89 genes	0.056	51 out of 25291 genes, 0,2%	2.71e-05	AT4G35630|AT1G80600|AT5G65720|AT2G38400|AT1G72330
GO:0016769	transferase activity, transferring nitrogenous groups	5 out of 89 genes	0.056	52 out of 25291 genes, 0,2%	2.73e-05	AT4G35630|AT1G80600|AT5G65720|AT2G38400|AT1G72330
GO:0004028	3-chloroallyl aldehyde dehydrogenase activity	4 out of 89 genes	0.045	14 out of 25291 genes, 0,1%	8.78e-06	AT1G79440|AT2G14170|AT3G48000|AT1G23800
GO:0048037	cofactor binding	4 out of 89 genes	0.045	256 out of 25291 genes, 1%	0.03	AT2G38400|AT1G79440|AT5G14780|AT4G20930
GO:0016836	hydro-lyase activity	4 out of 89 genes	0.045	72 out of 25291 genes, 0,3%	0.000938	AT4G16800|AT2G05710|AT2G47510|AT1G47260
GO:0016614	oxidoreductase activity, acting on CH-OH group of donors	4 out of 89 genes	0.045	153 out of 25291 genes, 0,6%	0.01	AT4G35260|AT1G53240|AT5G14780|AT4G20930
GO:0016651	oxidoreductase activity, acting on NADH or NADPH	4 out of 89 genes	0.045	96 out of 25291 genes, 0,4%	0.00219	AT4G26965|AT5G20080|AT1G48030|AT3G17240
GO:0016620	oxidoreductase activity, acting on the aldehyde or oxo group of donors, NAD or NADP as acceptor	4 out of 89 genes	0.045	46 out of 25291 genes, 0,2%	0.000221	AT1G79440|AT1G23800|AT2G14170|AT3G48000
GO:0016741	transferase activity, transferring one-carbon groups	4 out of 89 genes	0.045	242 out of 25291 genes, 1%	0.03	AT4G12130|AT1G11860|AT5G26780|AT4G37930
GO:0005253	anion channel activity	3 out of 89 genes	0.034	17 out of 25291 genes, 0,1%	0.000314	AT5G67500|AT3G01280|AT5G15090
GO:0008509	anion transmembrane transporter activity	3 out of 89 genes	0.034	109 out of 25291 genes, 0,4%	0.02	AT3G01280|AT5G67500|AT5G15090
GO:0015267	channel activity	3 out of 89 genes	0.034	124 out of 25291 genes, 0,5%	0.03	AT3G01280|AT5G67500|AT5G15090
GO:0004124	cysteine synthase activity	3 out of 89 genes	0.034	9 out of 25291 genes, 0,03%	8.83e-05	AT3G61440|AT3G59760|AT2G43750
GO:0022836	gated channel activity	3 out of 89 genes	0.034	61 out of 25291 genes, 0,2%	0.00684	AT3G01280|AT5G15090|AT5G67500
GO:0005216	ion channel activity	3 out of 89 genes	0.034	86 out of 25291 genes, 0,3%	0.02	AT3G01280|AT5G67500|AT5G15090
GO:0008237	metallopeptidase activity	3 out of 89 genes	0.034	76 out of 25291 genes, 0,3%	0.01	AT1G09300|AT3G02090|AT4G30920
GO:0051287	NAD or NADH binding	3 out of 89 genes	0.034	32 out of 25291 genes, 0,1%	0.00149	AT1G79440|AT5G14780|AT4G20930
GO:0016627	oxidoreductase activity, acting on the CH-CH group of donors	3 out of 89 genes	0.034	70 out of 25291 genes, 0,3%	0.00977	AT3G17810|AT3G27380|AT3G45300
GO:0016616	oxidoreductase activity, acting on the CH-OH group of donors, NAD or NADP as acceptor	3 out of 89 genes	0.034	123 out of 25291 genes, 0,5%	0.03	AT5G14780|AT4G35260|AT4G20930
GO:0022803	passive transmembrane transporter activity	3 out of 89 genes	0.034	124 out of 25291 genes, 0,5%	0.03	AT3G01280|AT5G67500|AT5G15090
GO:0022838	substrate-specific channel activity	3 out of 89 genes	0.034	123 out of 25291 genes, 0,5%	0.03	AT3G01280|AT5G67500|AT5G15090
GO:0008308	voltage-gated anion channel activity	3 out of 89 genes	0.034	16 out of 25291 genes, 0,1%	0.000277	AT5G67500|AT3G01280|AT5G15090
GO:0022832	voltage-gated channel activity	3 out of 89 genes	0.034	39 out of 25291 genes, 0,2%	0.00219	AT3G01280|AT5G15090|AT5G67500
GO:0005244	voltage-gated ion channel activity	3 out of 89 genes	0.034	39 out of 25291 genes, 0,2%	0.00219	AT3G01280|AT5G15090|AT5G67500
GO:0004029	aldehyde dehydrogenase (NAD) activity	2 out of 89 genes	0.022	6 out of 25291 genes, 0,02%	0.00188	AT3G48000|AT1G23800
GO:0004030	aldehyde dehydrogenase [NAD(P)+] activity	2 out of 89 genes	0.022	6 out of 25291 genes, 0,02%	0.00188	AT3G48000|AT1G23800
GO:0004047	aminomethyltransferase activity	2 out of 89 genes	0.022	3 out of 25291 genes, 0,01%	0.000781	AT4G12130|AT1G11860
GO:0004177	aminopeptidase activity	2 out of 89 genes	0.022	20 out of 25291 genes, 0,1%	0.01	AT1G09300|AT4G30920
GO:0004096	catalase activity	2 out of 89 genes	0.022	3 out of 25291 genes, 0,01%	0.000781	AT1G20630|AT4G35090
GO:0004148	dihydrolipoyl dehydrogenase activity	2 out of 89 genes	0.022	4 out of 25291 genes, 0,01%	0.0011	AT3G17240|AT1G48030
GO:0004372	glycine hydroxymethyltransferase activity	2 out of 89 genes	0.022	7 out of 25291 genes, 0,03%	0.00219	AT4G37930|AT5G26780
GO:0016742	hydroxymethyl-, formyl- and related transferase activity	2 out of 89 genes	0.022	14 out of 25291 genes, 0,1%	0.00665	AT4G37930|AT5G26780
GO:0030145	manganese ion binding	2 out of 89 genes	0.022	40 out of 25291 genes, 0,2%	0.03	AT1G09300|AT4G30920
GO:0008235	metalloexopeptidase activity	2 out of 89 genes	0.022	13 out of 25291 genes, 0,1%	0.00597	AT4G30920|AT1G09300
GO:0016668	oxidoreductase activity, acting on a sulfur group of donors, NAD or NADP as acceptor	2 out of 89 genes	0.022	10 out of 25291 genes, 0,04%	0.00387	AT3G17240|AT1G48030
GO:0016638	oxidoreductase activity, acting on the CH-NH2 group of donors	2 out of 89 genes	0.022	48 out of 25291 genes, 0,2%	0.03	AT5G18170|AT2G35120
GO:0008266	poly(U) RNA binding	2 out of 89 genes	0.022	19 out of 25291 genes, 0,1%	0.01	AT4G37930|AT4G24770
GO:0008187	poly-pyrimidine tract binding	2 out of 89 genes	0.022	19 out of 25291 genes, 0,1%	0.01	AT4G37930|AT4G24770
GO:0003727	single-stranded RNA binding	2 out of 89 genes	0.022	29 out of 25291 genes, 0,1%	0.02	AT4G37930|AT4G24770
GO:0004314	[acyl-carrier-protein] S-malonyltransferase activity	1 out of 89 genes	0.011	1 out of 25291 genes, 0,004%	0.02	AT2G30200
GO:0008442	3-hydroxyisobutyrate dehydrogenase activity	1 out of 89 genes	0.011	2 out of 25291 genes, 0,008%	0.03	AT4G20930
GO:0050515	4-(cytidine 5'-diphospho)-2-C-methyl-D-erythritol kinase activity	1 out of 89 genes	0.011	1 out of 25291 genes, 0,004%	0.02	AT2G26930
GO:0003994	aconitate hydratase activity	1 out of 89 genes	0.011	3 out of 25291 genes, 0,01%	0.03	AT2G05710
GO:0003995	acyl-CoA dehydrogenase activity	1 out of 89 genes	0.011	4 out of 25291 genes, 0,01%	0.04	AT3G45300
GO:0004017	adenylate kinase activity	1 out of 89 genes	0.011	5 out of 25291 genes, 0,02%	0.05	AT5G50370
GO:0047635	alanine-oxo-acid transaminase activity	1 out of 89 genes	0.011	5 out of 25291 genes, 0,02%	0.05	AT1G72330
GO:0004075	biotin carboxylase activity	1 out of 89 genes	0.011	2 out of 25291 genes, 0,008%	0.03	AT5G35360
GO:0031071	cysteine desulfurase activity	1 out of 89 genes	0.011	2 out of 25291 genes, 0,008%	0.03	AT5G65720
GO:0004128	cytochrome-b5 reductase activity	1 out of 89 genes	0.011	2 out of 25291 genes, 0,008%	0.03	AT5G20080
GO:0017113	dihydropyrimidine dehydrogenase (NADP+) activity	1 out of 89 genes	0.011	1 out of 25291 genes, 0,004%	0.02	AT3G17810
GO:0004300	enoyl-CoA hydratase activity	1 out of 89 genes	0.011	5 out of 25291 genes, 0,02%	0.05	AT4G16800
GO:0004333	fumarate hydratase activity	1 out of 89 genes	0.011	2 out of 25291 genes, 0,008%	0.03	AT2G47510
GO:0004353	glutamate dehydrogenase [NAD(P)+] activity	1 out of 89 genes	0.011	2 out of 25291 genes, 0,008%	0.03	AT5G18170
GO:0004375	glycine dehydrogenase (decarboxylating) activity	1 out of 89 genes	0.011	5 out of 25291 genes, 0,02%	0.05	AT2G35120
GO:0004449	isocitrate dehydrogenase (NAD+) activity	1 out of 89 genes	0.011	5 out of 25291 genes, 0,02%	0.05	AT4G35260
GO:0008470	isovaleryl-CoA dehydrogenase activity	1 out of 89 genes	0.011	1 out of 25291 genes, 0,004%	0.02	AT3G45300
GO:0050017	L-3-cyanoalanine synthase activity	1 out of 89 genes	0.011	1 out of 25291 genes, 0,004%	0.02	AT3G61440
GO:0004021	L-alanine:2-oxoglutarate aminotransferase activity	1 out of 89 genes	0.011	5 out of 25291 genes, 0,02%	0.05	AT1G72330
GO:0016420	malonyltransferase activity	1 out of 89 genes	0.011	2 out of 25291 genes, 0,008%	0.03	AT2G30200
GO:0003992	N2-acetyl-L-ornithine:2-oxoglutarate 5-aminotransferase activity	1 out of 89 genes	0.011	1 out of 25291 genes, 0,004%	0.02	AT1G80600
GO:0004648	O-phospho-L-serine:2-oxoglutarate aminotransferase activity	1 out of 89 genes	0.011	2 out of 25291 genes, 0,008%	0.03	AT4G35630
GO:0017077	oxidative phosphorylation uncoupler activity	1 out of 89 genes	0.011	4 out of 25291 genes, 0,01%	0.04	AT5G19760
GO:0016653	oxidoreductase activity, acting on NADH or NADPH, heme protein as acceptor	1 out of 89 genes	0.011	4 out of 25291 genes, 0,01%	0.04	AT5G20080
GO:0016642	oxidoreductase activity, acting on the CH-NH2 group of donors, disulfide as acceptor	1 out of 89 genes	0.011	5 out of 25291 genes, 0,02%	0.05	AT2G35120
GO:0016639	oxidoreductase activity, acting on the CH-NH2 group of donors, NAD or NADP as acceptor	1 out of 89 genes	0.011	4 out of 25291 genes, 0,01%	0.04	AT5G18170
GO:0015462	protein-transmembrane transporting ATPase activity	1 out of 89 genes	0.011	2 out of 25291 genes, 0,008%	0.03	AT2G36070
GO:0004740	pyruvate dehydrogenase (acetyl-transferring) kinase activity	1 out of 89 genes	0.011	1 out of 25291 genes, 0,004%	0.02	AT3G06483
GO:0016419	S-malonyltransferase activity	1 out of 89 genes	0.011	1 out of 25291 genes, 0,004%	0.02	AT2G30200
GO:0000149	SNARE binding	1 out of 89 genes	0.011	5 out of 25291 genes, 0,02%	0.05	AT3G29100
GO:0004776	succinate-CoA ligase (GDP-forming) activity	1 out of 89 genes	0.011	3 out of 25291 genes, 0,01%	0.03	AT2G20420
GO:0004774	succinate-CoA ligase activity	1 out of 89 genes	0.011	3 out of 25291 genes, 0,01%	0.03	AT2G20420
GO:0004777	succinate-semialdehyde dehydrogenase activity	1 out of 89 genes	0.011	1 out of 25291 genes, 0,004%	0.02	AT1G79440

## Sheet: GO_cellular components
ALL CULTIVARS
	Term	Observed Frequency	Observed Frequency (%)	Expected Frequency	p-value	Gene accession no.
GO:0044464	cell part	82 out of 83 genes	0.988	14508 out of 22480 genes, 64,5%	6.31e-14	AT1G09300|AT2G43750|AT1G72330|AT1G80600|AT4G02930|AT2G35240|AT3G29100|AT4G30930|AT1G47260| AT3G52930|AT3G52570|AT1G20630|AT1G11860|AT5G09590|AT4G24280|AT3G06483|ATMG01190|AT1G59900| AT5G20720|AT1G32580|AT2G33430|AT5G15090|AT4G37930|AT1G47420|AT4G30920|AT4G37910|AT5G20080| AT1G71260|AT1G53240|AT2G35120|AT1G48030|AT3G20390|AT3G01280|AT5G65720|AT1G79440|AT3G17810| AT5G55070|AT5G67500|AT2G05710|AT2G1…
GO:0044424	intracellular part	79 out of 83 genes	0.952	8333 out of 22480 genes, 37,1%	3.98e-28	AT1G09300|AT2G43750|AT1G72330|AT1G80600|AT4G02930|AT2G35240|AT4G30930|AT1G47260|AT3G52930| AT3G52570|AT1G20630|AT1G11860|AT5G09590|AT4G24280|AT3G06483|ATMG01190|AT1G59900|AT5G20720| AT1G32580|AT2G33430|AT5G15090|AT4G37930|AT1G47420|AT4G30920|AT4G37910|AT5G20080|AT1G71260| AT1G53240|AT2G35120|AT1G48030|AT3G20390|AT3G01280|AT5G65720|AT1G79440|AT3G17810|AT5G55070| AT5G67500|AT2G05710|AT2G14170|AT3G1…
GO:0044444	cytoplasmic part	78 out of 83 genes	0.94	5753 out of 22480 genes, 25,6%	2.82e-38	AT4G24770|AT1G09300|AT2G43750|AT3G27380|AT1G72330|AT1G80600|AT5G41970|AT4G02930|AT2G35240| AT4G35090|AT5G50370|AT4G30930|AT3G61440|AT1G47260|AT3G45300|AT3G48000|AT3G52930|AT3G52570| AT1G20630|AT1G11860|AT3G52380|AT3G15000|AT3G59760|AT5G09590|AT4G24280|AT5G14780|AT3G02090| AT1G23800|AT3G06483|ATMG01190|AT1G59900|AT5G20720|AT1G32580|AT2G33430|AT5G26780|AT5G15090| AT5G18170|AT5G08670|AT4G37930|AT2G4…
GO:0043231	intracellular membrane-bounded organelle	78 out of 83 genes	0.94	6393 out of 22480 genes, 28,4%	4.28e-35	AT4G24770|AT1G09300|AT2G43750|AT3G27380|AT1G72330|AT1G80600|AT5G41970|AT4G02930|AT2G35240| AT4G35090|AT5G50370|AT4G30930|AT3G61440|AT1G47260|AT3G45300|AT3G48000|AT3G52930|AT3G52570| AT1G20630|AT1G11860|AT3G52380|AT3G15000|AT3G59760|AT5G09590|AT4G24280|AT5G14780|AT3G02090| AT1G23800|AT3G06483|ATMG01190|AT1G59900|AT5G20720|AT1G32580|AT2G33430|AT5G26780|AT5G15090| AT5G18170|AT5G08670|AT4G37930|AT2G4…
GO:0043229	intracellular organelle	78 out of 83 genes	0.94	6776 out of 22480 genes, 30,1%	2.28e-33	AT4G24770|AT1G09300|AT2G43750|AT3G27380|AT1G72330|AT1G80600|AT5G41970|AT4G02930|AT2G35240| AT4G35090|AT5G50370|AT4G30930|AT3G61440|AT1G47260|AT3G45300|AT3G48000|AT3G52930|AT3G52570| AT1G20630|AT1G11860|AT3G52380|AT3G15000|AT3G59760|AT5G09590|AT4G24280|AT5G14780|AT3G02090| AT1G23800|AT3G06483|ATMG01190|AT1G59900|AT5G20720|AT1G32580|AT2G33430|AT5G26780|AT5G15090| AT5G18170|AT5G08670|AT4G37930|AT2G4…
GO:0043227	membrane-bounded organelle	78 out of 83 genes	0.94	6396 out of 22480 genes, 28,5%	4.28e-35	AT4G24770|AT1G09300|AT2G43750|AT3G27380|AT1G72330|AT1G80600|AT5G41970|AT4G02930|AT2G35240| AT4G35090|AT5G50370|AT4G30930|AT3G61440|AT1G47260|AT3G45300|AT3G48000|AT3G52930|AT3G52570| AT1G20630|AT1G11860|AT3G52380|AT3G15000|AT3G59760|AT5G09590|AT4G24280|AT5G14780|AT3G02090| AT1G23800|AT3G06483|ATMG01190|AT1G59900|AT5G20720|AT1G32580|AT2G33430|AT5G26780|AT5G15090| AT5G18170|AT5G08670|AT4G37930|AT2G4…
GO:0043226	organelle	78 out of 83 genes	0.94	6778 out of 22480 genes, 30,2%	2.28e-33	AT4G24770|AT1G09300|AT2G43750|AT3G27380|AT1G72330|AT1G80600|AT5G41970|AT4G02930|AT2G35240| AT4G35090|AT5G50370|AT4G30930|AT3G61440|AT1G47260|AT3G45300|AT3G48000|AT3G52930|AT3G52570| AT1G20630|AT1G11860|AT3G52380|AT3G15000|AT3G59760|AT5G09590|AT4G24280|AT5G14780|AT3G02090| AT1G23800|AT3G06483|ATMG01190|AT1G59900|AT5G20720|AT1G32580|AT2G33430|AT5G26780|AT5G15090| AT5G18170|AT5G08670|AT4G37930|AT2G4…
GO:0005739	mitochondrion	65 out of 83 genes	0.783	979 out of 22480 genes, 4,4%	7.18e-69	AT5G18170|AT4G35090|AT1G09300|AT1G79440|AT5G50370|AT2G43750|AT1G20630|AT4G30930|AT5G08670| AT3G17240|AT5G14780|AT3G03100|AT4G37930|AT2G47510|AT3G02090|AT4G27585|AT2G05710|AT1G11860| AT3G27380|AT3G61440|AT3G15000|AT2G35120|AT1G72330|AT1G23800|AT2G14170|AT5G42960|AT3G15660| AT4G16800|AT3G06483|AT5G55070|AT5G41970|AT1G47420|AT2G36070|AT1G47260|AT3G59760|AT5G19760| AT3G45300|AT3G48000|AT2G21870|ATMG0…
GO:0009507	chloroplast	40 out of 83 genes	0.482	2745 out of 22480 genes, 12,2%	1.15e-14	AT4G24770|AT2G43750|AT5G08670|AT4G37930|AT2G26930|AT1G80600|AT4G35630|AT4G30920|AT1G53240| AT4G35090|AT4G38970|AT2G30200|AT3G61440|AT5G42960|AT1G47260|AT3G48000|AT3G20390|AT3G52930| AT3G01280|AT1G79440|AT3G63190|AT3G17240|AT1G11860|AT5G35360|AT3G03590|AT3G52380|AT3G17810| AT3G59760|AT5G67500|AT5G09590|AT4G24280|AT5G13490|AT5G14780|AT3G02090|AT2G05710|AT5G19760| AT2G21870|AT5G20720|AT2G33430|AT5G1…
GO:0009536	plastid	40 out of 83 genes	0.482	2808 out of 22480 genes, 12,5%	2.24e-14	AT4G24770|AT2G43750|AT5G08670|AT4G37930|AT2G26930|AT1G80600|AT4G35630|AT4G30920|AT1G53240| AT4G35090|AT4G38970|AT2G30200|AT3G61440|AT5G42960|AT1G47260|AT3G48000|AT3G20390|AT3G52930| AT3G01280|AT1G79440|AT3G63190|AT3G17240|AT1G11860|AT5G35360|AT3G03590|AT3G52380|AT3G17810| AT3G59760|AT5G67500|AT5G09590|AT4G24280|AT5G13490|AT5G14780|AT3G02090|AT2G05710|AT5G19760| AT2G21870|AT5G20720|AT2G33430|AT5G1…
GO:0044446	intracellular organelle part	36 out of 83 genes	0.434	2415 out of 22480 genes, 10,7%	2.44e-13	AT4G24770|AT2G43750|AT5G08670|AT4G37930|AT1G80600|AT4G35630|AT4G37910|AT5G20080|AT4G35090| AT4G38970|AT2G30200|AT5G42960|AT1G47260|AT3G45300|AT1G48030|AT3G52930|AT3G01280|AT1G79440| AT1G20630|AT3G63190|AT3G17240|AT1G11860|AT5G35360|AT3G52380|AT5G67500|AT5G09590|AT4G24280| AT5G13490|AT2G27730|AT3G02090|AT2G36070|AT5G19760|AT2G21870|AT5G20720|AT5G26780|AT5G15090
GO:0044422	organelle part	36 out of 83 genes	0.434	2418 out of 22480 genes, 10,8%	2.44e-13	AT4G24770|AT2G43750|AT5G08670|AT4G37930|AT1G80600|AT4G35630|AT4G37910|AT5G20080|AT4G35090| AT4G38970|AT2G30200|AT5G42960|AT1G47260|AT3G45300|AT1G48030|AT3G52930|AT3G01280|AT1G79440| AT1G20630|AT3G63190|AT3G17240|AT1G11860|AT5G35360|AT3G52380|AT5G67500|AT5G09590|AT4G24280| AT5G13490|AT2G27730|AT3G02090|AT2G36070|AT5G19760|AT2G21870|AT5G20720|AT5G26780|AT5G15090
GO:0016020	membrane	24 out of 83 genes	0.289	3724 out of 22480 genes, 16,6%	0.00573	AT4G24770|AT5G08670|AT4G37930|AT4G27585|AT4G37910|AT3G29100|AT5G50370|AT4G38970|AT1G47260| AT3G52930|AT3G01280|AT1G11860|AT5G67500|AT5G09590|AT5G13490|AT2G27730|AT3G02090|AT2G05710| AT4G26965|AT2G36070|AT5G19760|AT2G21870|AT5G20720|AT5G15090
GO:0044429	mitochondrial part	21 out of 83 genes	0.253	267 out of 22480 genes, 1,2%	1.02e-20	AT1G79440|AT2G36070|AT1G47260|AT5G19760|AT3G45300|AT2G21870|AT4G37910|AT5G67500|AT5G08670| AT5G20080|AT1G48030|AT3G17240|AT4G37930|AT5G09590|AT3G02090|AT3G52930|AT5G13490|AT2G27730| AT3G01280|AT5G26780|AT5G15090
GO:0044435	plastid part	21 out of 83 genes	0.253	1020 out of 22480 genes, 4,5%	5.41e-10	AT4G24770|AT4G35090|AT2G43750|AT1G20630|AT3G63190|AT4G37930|AT4G38970|AT2G30200|AT1G11860| AT5G35360|AT3G52380|AT1G80600|AT4G35630|AT5G42960|AT5G19760|AT5G67500|AT4G24280|AT5G20720| AT5G13490|AT3G01280|AT5G15090
GO:0044434	chloroplast part	19 out of 83 genes	0.229	965 out of 22480 genes, 4,3%	7.29e-09	AT4G24770|AT2G43750|AT1G20630|AT3G63190|AT4G38970|AT2G30200|AT1G11860|AT5G35360|AT3G52380| AT1G80600|AT4G35630|AT5G42960|AT5G19760|AT5G67500|AT4G24280|AT5G20720|AT5G13490|AT3G01280| AT5G15090
GO:0032991	macromolecular complex	18 out of 83 genes	0.217	1729 out of 22480 genes, 7,7%	0.000114	AT1G20630|AT5G08670|AT3G17240|AT3G03100|AT4G37930|AT1G11860|AT3G27380|AT5G55070|AT2G27730| AT4G35090|AT4G30930|AT3G02090|AT2G35120|AT2G36070|AT1G47260|AT2G21870|AT1G48030|AT5G26780
GO:0031975	envelope	15 out of 83 genes	0.181	452 out of 22480 genes, 2%	6.18e-10	AT5G42960|AT4G24770|AT2G43750|AT1G20630|AT5G19760|AT5G67500|AT4G24280|AT4G38970|AT3G52930| AT1G11860|AT5G35360|AT5G20720|AT5G13490|AT3G01280|AT5G15090
GO:0031967	organelle envelope	15 out of 83 genes	0.181	452 out of 22480 genes, 2%	6.18e-10	AT5G42960|AT4G24770|AT2G43750|AT1G20630|AT5G19760|AT5G67500|AT4G24280|AT4G38970|AT3G52930| AT1G11860|AT5G35360|AT5G20720|AT5G13490|AT3G01280|AT5G15090
GO:0009941	chloroplast envelope	14 out of 83 genes	0.169	409 out of 22480 genes, 1,8%	1.75e-09	AT5G42960|AT4G24770|AT2G43750|AT1G20630|AT5G19760|AT5G67500|AT4G24280|AT4G38970|AT1G11860| AT5G35360|AT5G20720|AT5G13490|AT3G01280|AT5G15090
GO:0009526	plastid envelope	14 out of 83 genes	0.169	413 out of 22480 genes, 1,8%	1.88e-09	AT5G42960|AT4G24770|AT2G43750|AT1G20630|AT5G19760|AT5G67500|AT4G24280|AT4G38970|AT1G11860| AT5G35360|AT5G20720|AT5G13490|AT3G01280|AT5G15090
GO:0005618	cell wall	13 out of 83 genes	0.157	553 out of 22480 genes, 2,5%	4.18e-07	AT1G20630|AT3G02090|AT2G05710|AT5G19760|ATMG01190|AT4G02930|AT4G37910|AT5G67500|AT5G20080| AT5G09590|AT3G52930|AT1G53240|AT5G15090
GO:0030312	external encapsulating structure	13 out of 83 genes	0.157	557 out of 22480 genes, 2,5%	4.38e-07	AT1G20630|AT3G02090|AT2G05710|AT5G19760|ATMG01190|AT4G02930|AT4G37910|AT5G67500|AT5G20080| AT5G09590|AT3G52930|AT1G53240|AT5G15090
GO:0005886	plasma membrane	13 out of 83 genes	0.157	1941 out of 22480 genes, 8,6%	0.04	AT5G08670|AT4G37930|AT4G37910|AT5G67500|AT5G09590|AT5G13490|AT5G50370|AT3G02090|AT2G05710| AT5G19760|AT3G52930|AT3G01280|AT5G15090
GO:0043234	protein complex	12 out of 83 genes	0.145	1099 out of 22480 genes, 4,9%	0.00137	AT5G08670|AT3G17240|AT3G03100|AT3G27380|AT2G27730|AT3G02090|AT2G35120|AT2G36070|AT1G47260| AT2G21870|AT1G48030|AT5G26780
GO:0009570	chloroplast stroma	11 out of 83 genes	0.133	398 out of 22480 genes, 1,8%	8.18e-07	AT4G35630|AT4G24770|AT2G43750|AT3G63190|AT4G24280|AT4G38970|AT2G30200|AT5G35360|AT5G20720| AT3G52380|AT1G80600
GO:0043232	intracellular non-membrane-bounded organelle	11 out of 83 genes	0.133	689 out of 22480 genes, 3,1%	0.000111	AT4G35090|AT1G20630|AT4G30930|AT4G37930|AT3G02090|AT1G11860|AT5G55070|AT2G21870|AT3G52930| AT2G27730|AT5G15090
GO:0044425	membrane part	11 out of 83 genes	0.133	1258 out of 22480 genes, 5,6%	0.01	AT5G08670|AT3G17240|AT3G03100|AT3G27380|AT2G27730|AT3G02090|AT2G36070|AT1G47260|AT2G21870| AT1G48030|AT5G26780
GO:0043228	non-membrane-bounded organelle	11 out of 83 genes	0.133	689 out of 22480 genes, 3,1%	0.000111	AT4G35090|AT1G20630|AT4G30930|AT4G37930|AT3G02090|AT1G11860|AT5G55070|AT2G21870|AT3G52930| AT2G27730|AT5G15090
GO:0009532	plastid stroma	11 out of 83 genes	0.133	399 out of 22480 genes, 1,8%	8.18e-07	AT4G35630|AT4G24770|AT2G43750|AT3G63190|AT4G24280|AT4G38970|AT2G30200|AT5G35360|AT5G20720| AT3G52380|AT1G80600
GO:0031974	membrane-enclosed lumen	9 out of 83 genes	0.108	54 out of 22480 genes, 0,2%	9.29e-12	AT1G79440|AT3G17240|AT4G37930|AT5G09590|AT4G37910|AT3G02090|AT3G45300|AT5G20080|AT1G48030
GO:0031966	mitochondrial membrane	9 out of 83 genes	0.108	117 out of 22480 genes, 0,5%	3.35e-09	AT3G01280|AT5G67500|AT5G15090|AT5G13490|AT2G36070|AT1G47260|AT3G02090|AT2G27730|AT5G19760
GO:0044455	mitochondrial membrane part	9 out of 83 genes	0.108	122 out of 22480 genes, 0,5%	4.55e-09	AT2G21870|AT5G08670|AT5G26780|AT1G48030|AT3G17240|AT2G36070|AT1G47260|AT3G02090|AT2G27730
GO:0031090	organelle membrane	9 out of 83 genes	0.108	347 out of 22480 genes, 1,5%	1.55e-05	AT2G36070|AT1G47260|AT5G19760|AT5G67500|AT3G02090|AT5G13490|AT2G27730|AT3G01280|AT5G15090
GO:0070013	intracellular organelle lumen	8 out of 83 genes	0.096	46 out of 22480 genes, 0,2%	1.13e-10	AT1G79440|AT3G17240|AT4G37930|AT5G09590|AT4G37910|AT3G02090|AT3G45300|AT1G48030
GO:0005759	mitochondrial matrix	8 out of 83 genes	0.096	32 out of 22480 genes, 0,1%	9.29e-12	AT1G79440|AT3G17240|AT4G37930|AT5G09590|AT4G37910|AT3G02090|AT3G45300|AT1G48030
GO:0043233	organelle lumen	8 out of 83 genes	0.096	47 out of 22480 genes, 0,2%	1.24e-10	AT1G79440|AT3G17240|AT4G37930|AT5G09590|AT4G37910|AT3G02090|AT3G45300|AT1G48030
GO:0009579	thylakoid	8 out of 83 genes	0.096	235 out of 22480 genes, 1%	7.84e-06	AT4G24770|AT5G20720|AT3G52380|AT3G63190|AT5G14780|AT4G24280|AT4G38970|AT3G20390
GO:0048046	apoplast	7 out of 83 genes	0.084	324 out of 22480 genes, 1,4%	0.000449	AT2G43750|AT1G48030|AT4G37930|AT4G38970|AT3G52930|AT1G11860|AT5G20720
GO:0005576	extracellular region	7 out of 83 genes	0.084	413 out of 22480 genes, 1,8%	0.00162	AT2G43750|AT1G48030|AT4G37930|AT4G38970|AT3G52930|AT1G11860|AT5G20720
GO:0030964	NADH dehydrogenase complex	7 out of 83 genes	0.084	68 out of 22480 genes, 0,3%	3.55e-08	AT5G08670|AT5G26780|AT1G48030|AT3G17240|AT3G03100|AT1G47260|AT2G27730
GO:0045271	respiratory chain complex I	7 out of 83 genes	0.084	68 out of 22480 genes, 0,3%	3.55e-08	AT5G08670|AT5G26780|AT1G48030|AT3G17240|AT3G03100|AT1G47260|AT2G27730
GO:0005747	mitochondrial respiratory chain complex I	6 out of 83 genes	0.072	48 out of 22480 genes, 0,2%	1.39e-07	AT3G17240|AT1G47260|AT5G08670|AT2G27730|AT5G26780|AT1G48030
GO:0030529	ribonucleoprotein complex	6 out of 83 genes	0.072	618 out of 22480 genes, 2,7%	0.04	AT4G35090|AT1G20630|AT4G30930|AT4G37930|AT1G11860|AT5G55070
GO:0005840	ribosome	6 out of 83 genes	0.072	371 out of 22480 genes, 1,7%	0.00441	AT5G55070|AT4G35090|AT1G20630|AT4G30930|AT4G37930|AT1G11860
GO:0044445	cytosolic part	5 out of 83 genes	0.06	216 out of 22480 genes, 1%	0.00231	AT5G55070|AT4G35090|AT1G11860|AT1G20630|AT4G37930
GO:0022626	cytosolic ribosome	5 out of 83 genes	0.06	193 out of 22480 genes, 0,9%	0.00151	AT5G55070|AT4G35090|AT1G11860|AT1G20630|AT4G37930
GO:0005730	nucleolus	5 out of 83 genes	0.06	275 out of 22480 genes, 1,2%	0.00594	AT2G21870|AT3G02090|AT3G52930|AT2G27730|AT5G15090
GO:0005743	mitochondrial inner membrane	4 out of 83 genes	0.048	84 out of 22480 genes, 0,4%	0.000628	AT5G13490|AT2G36070|AT3G02090|AT5G19760
GO:0005741	mitochondrial outer membrane	4 out of 83 genes	0.048	18 out of 22480 genes, 0,1%	3.01e-06	AT5G67500|AT3G02090|AT3G01280|AT5G15090
GO:0019866	organelle inner membrane	4 out of 83 genes	0.048	123 out of 22480 genes, 0,5%	0.00218	AT5G13490|AT2G36070|AT3G02090|AT5G19760
GO:0031968	organelle outer membrane	4 out of 83 genes	0.048	49 out of 22480 genes, 0,2%	0.000101	AT3G01280|AT5G15090|AT5G67500|AT3G02090
GO:0019867	outer membrane	4 out of 83 genes	0.048	53 out of 22480 genes, 0,2%	0.000122	AT3G01280|AT5G15090|AT5G67500|AT3G02090
GO:0005740	mitochondrial envelope	2 out of 83 genes	0.024	15 out of 22480 genes, 0,1%	0.00295	AT3G52930|AT5G13490
GO:0005758	mitochondrial intermembrane space	2 out of 83 genes	0.024	9 out of 22480 genes, 0,04%	0.00137	AT3G02090|AT5G20080
GO:0031970	organelle envelope lumen	2 out of 83 genes	0.024	9 out of 22480 genes, 0,04%	0.00137	AT3G02090|AT5G20080
GO:0010319	stromule	2 out of 83 genes	0.024	35 out of 22480 genes, 0,2%	0.01	AT4G37930|AT4G35090
GO:0005960	glycine cleavage complex	1 out of 83 genes	0.012	5 out of 22480 genes, 0,02%	0.03	AT2G35120
GO:0005753	mitochondrial proton-transporting ATP synthase complex	1 out of 83 genes	0.012	5 out of 22480 genes, 0,02%	0.03	AT2G21870
GO:0000275	mitochondrial proton-transporting ATP synthase complex, catalytic core F(1)	1 out of 83 genes	0.012	5 out of 22480 genes, 0,02%	0.03	AT5G08670
GO:0045259	proton-transporting ATP synthase complex	1 out of 83 genes	0.012	8 out of 22480 genes, 0,03%	0.04	AT2G21870
GO:0045261	proton-transporting ATP synthase complex, catalytic core F(1)	1 out of 83 genes	0.012	6 out of 22480 genes, 0,03%	0.04	AT5G08670
GO:0016469	proton-transporting two-sector ATPase complex	1 out of 83 genes	0.012	9 out of 22480 genes, 0,04%	0.05	AT2G21870
GO:0033178	proton-transporting two-sector ATPase complex, catalytic domain	1 out of 83 genes	0.012	7 out of 22480 genes, 0,03%	0.04	AT5G08670
GO:0045281	succinate dehydrogenase complex	1 out of 83 genes	0.012	8 out of 22480 genes, 0,03%	0.04	AT3G27380
